# Supplementary material for: Crystal structures of three lead(II) acetate-bridged di­amino­benzene coordination polymers
Source: Acta Crystallogr Sect E Struct Rep Online. 2014 Nov 21;70(Pt 12):566–72. doi: 10.1107/S1600536814025380 (PMC4257386; doi:10.1107/S1600536814025380)
Supplement: Supplementary file 1 [file e-70-00566-sup1.cif]

##############################################################################
#                                                                            #
# This CIF contains the data in a paper accepted for publication in          #
# Acta Crystallographica Section E. It conforms to the requirements of       #
# Notes for Authors for Acta Crystallographica Section E, and has been       #
# peer reviewed under the auspices of the IUCr Commission on Journals.       #
#                                                                            #
# Full details of the Crystallographic Information File format               #
# are given in the paper "The Crystallographic Information File (CIF):       #
# a New Standard Archive File for Crystallography" by S. R. Hall, F. H.      #
# Allen and I. D. Brown [Acta Cryst. (1991), A47, 655-685].                  #
#                                                                            #
# The current version of the core CIF dictionary is obtainable from          #
# ftp://ftp.iucr.org/pub/cif_core.dic.                                       #
#                                                                            #
# Software is freely available for graphical display of the structure(s)     #
# in this CIF. For information consult the CIF software page                 #
# http://www.iucr.org/resources/cif/software.                                #
#                                                                            #
# This file may be used for bona fide research purposes within the           #
# scientific community so long as proper attribution is given to the journal # 
# article from which it was obtained.                                        #
#                                                                            #
##############################################################################
data_global
_audit_creation_method     'APEX2 v2014.9-0'
_journal_date_recd_electronic     2014-11-12
_journal_date_accepted     2014-11-19
_journal_name_full     'Acta Crystallographica, Section E'
_journal_year     2014
_journal_volume     70
_journal_issue     12
_journal_page_first     566
_journal_page_last     572
_journal_paper_category     GM
_journal_paper_doi     10.1107/S1600536814025380
_journal_coeditor_code     ZL2608
_publ_contact_author_name     'David K. Geiger'
_publ_contact_author_address
;
Department of Chemistry
SUNY-College at Geneseo
Geneseo
NY 14454
USA
;
_publ_contact_author_email     geiger@geneseo.edu
_publ_contact_author_fax     '585-245-5288'
_publ_contact_author_phone     '585-245-5452'
_publ_section_title
;
Crystal structures of three lead(II) acetate-bridged diaminobenzene coordination
polymers
;
loop_
    _publ_author_name
    _publ_author_footnote
    _publ_author_address
    'Geiger, David K.' .
;
Department of Chemistry
SUNY-College at Geneseo
Geneseo, NY 14454
USA
;
    'Parsons, Dylan E.' .
;
Department of Chemistry
SUNY-College at Geneseo
Geneseo, NY 14454
USA
;
    'Zick, Patricia L.' .
;
Department of Chemistry
SUNY-College at Geneseo
Geneseo, NY 14454
USA
;
_publ_section_synopsis
;
The structures of three lead(II) coordination polymers are reported. One
exhibits a two-dimensional structure, whereas the other two are
one-dimensional. All three exhibit bidentate bridging acetate and monodentate
benzene-1,2-diamine ligands. The extended structures reveal extensive
hydrogen-bonding networks involving the diamine and acetate ligands.
;
data_I
_database_code_depnum_ccdc_archive 'CCDC 1035087'
_chemical_name_systematic
;\
Poly[tris(acetato-\k^2^<i>O</i>,<i>O</i>')(\m~3~-acetato-\
\k^3^<i>O</i>,<i>O</i>':<i>O</i>)tetrakis(\m~2~-acetato-\
\k^4^<i>O</i>,<i>O</i>':<i>O</i>:<i>O</i>')bis(benzene-1,2-diamine-\
\k<i>N</i>)tetralead(II)]
;
_chemical_name_common     ?
_chemical_formula_moiety     'C28 H40 N4 O16 Pb4'
_chemical_formula_sum     'C28 H40 N4 O16 Pb4'
_chemical_formula_iupac     '[Pb4 (C2 H3 O2)8 (C6 H8 N2)2]'
_chemical_formula_weight     1517.40
_chemical_melting_point     ?
_space_group_crystal_system     monoclinic
_space_group_name_H-M_alt     'P 21/n'
_space_group_name_Hall     '-P 2yn'
loop_
    _space_group_symop_operation_xyz
    'x, y, z'
    '-x+1/2, y+1/2, -z+1/2'
    '-x, -y, -z'
    'x-1/2, -y-1/2, z-1/2'
_cell_length_a     11.1447(14)
_cell_length_b     29.694(4)
_cell_length_c     11.8597(14)
_cell_angle_alpha     90
_cell_angle_beta     103.941(4)
_cell_angle_gamma     90
_cell_volume     3809.1(8)
_cell_formula_units_Z     4
_cell_measurement_reflns_used     426
_cell_measurement_theta_min     0.0997
_cell_measurement_theta_max     26.4955
_cell_measurement_temperature     200.(2)
_exptl_crystal_description     plate
_exptl_crystal_colour     'clear colorless'
_exptl_crystal_size_max     0.500
_exptl_crystal_size_mid     0.300
_exptl_crystal_size_min     0.100
_exptl_crystal_density_diffrn     2.646
_exptl_crystal_density_meas     ?
_exptl_crystal_density_method     'not measured'
_exptl_crystal_F_000     2768
_exptl_absorpt_coefficient_mu     17.699
_exptl_absorpt_correction_type     multi-scan
_exptl_absorpt_process_details
;
(SADABS; Bruker, 2013)
;
_exptl_absorpt_correction_T_min     0.12
_exptl_absorpt_correction_T_max     0.27
_exptl_special_details
;
;
_diffrn_ambient_temperature     200.(2)
_diffrn_radiation_type     'Mo Ka'
_diffrn_radiation_wavelength     0.71073
_diffrn_radiation_monochromator     'doubly curved silicon crystal'
_diffrn_measurement_device_type     'Bruker SMART X2S benchtop'
_diffrn_measurement_method     '\w scans'
_diffrn_detector_area_resol_mean     ?
_diffrn_reflns_number     26670
_diffrn_reflns_av_R_equivalents     0.0798
_diffrn_reflns_theta_min     1.90
_diffrn_reflns_theta_max     26.32
_diffrn_reflns_theta_full     26.32
_diffrn_measured_fraction_theta_max     0.995
_diffrn_measured_fraction_theta_full     0.995
_diffrn_reflns_limit_h_min     -13
_diffrn_reflns_limit_h_max     12
_diffrn_reflns_limit_k_min     -36
_diffrn_reflns_limit_k_max     35
_diffrn_reflns_limit_l_min     -9
_diffrn_reflns_limit_l_max     14
_refine_special_details
;
;
_reflns_number_total     7708
_reflns_number_gt     5239
_reflns_threshold_expression     I>2\s(I)
_refine_ls_structure_factor_coef     Fsqd
_refine_ls_matrix_type     full
_refine_ls_R_factor_all     0.0741
_refine_ls_R_factor_gt     0.0419
_refine_ls_wR_factor_gt     0.0799
_refine_ls_wR_factor_ref     0.0926
_refine_ls_goodness_of_fit_ref     0.959
_refine_ls_restrained_S_all     0.954
_refine_ls_number_reflns     7708
_refine_ls_number_parameters     502
_refine_ls_number_restraints     122
_refine_ls_number_constraints     ?
_refine_ls_hydrogen_treatment     mixed
_refine_ls_weighting_scheme     calc
_refine_ls_weighting_details
                      'w=1/[\s^2^(Fo^2^)+(0.0015P)^2^] where P=(Fo^2^+2Fc^2^)/3'
_atom_sites_solution_hydrogens     mixed
_atom_sites_solution_primary     direct
_atom_sites_solution_secondary     difmap
_refine_ls_shift/su_max     0.001
_refine_ls_shift/su_mean     0.000
_refine_diff_density_max     2.123
_refine_diff_density_min     -1.971
_refine_ls_extinction_method
;
SHELXL2014 (Sheldrick, 2008)
;
_refine_ls_extinction_coef     0.000185(12)
loop_
    _atom_type_symbol
    _atom_type_description
    _atom_type_scat_dispersion_real
    _atom_type_scat_dispersion_imag
    _atom_type_scat_source
    C C 0.0033 0.0016 'International Tables Vol C Tables 4.2.6.8 and 6.1.1.4'
    H H 0.0000 0.0000 'International Tables Vol C Tables 4.2.6.8 and 6.1.1.4'
    N N 0.0061 0.0033 'International Tables Vol C Tables 4.2.6.8 and 6.1.1.4'
    O O 0.0106 0.0060 'International Tables Vol C Tables 4.2.6.8 and 6.1.1.4'
    Pb Pb -3.3944 10.1111
                         'International Tables Vol C Tables 4.2.6.8 and 6.1.1.4'
_computing_data_collection
;
APEX2 (Bruker, 2013)
;
_computing_cell_refinement
;
APEX2 (Bruker, 2013)
;
_computing_data_reduction
;
SAINT (Bruker, 2013)
;
_computing_structure_solution
;
SHELXS97 (Sheldrick, 2008)
;
_computing_structure_refinement
;
SHELXL2014 (Sheldrick, 2008)
;
_computing_molecular_graphics
;
PLATON (Spek, 2009), Mercury (Macrae <i>et al.</i>, 2006) and
ORTEP-3 for
Windows (Farrugia, 2012)
;
_computing_publication_material
;
publCIF (Westrip, 2010)
;
loop_
    _atom_site_type_symbol
    _atom_site_label
    _atom_site_fract_x
    _atom_site_fract_y
    _atom_site_fract_z
    _atom_site_U_iso_or_equiv
    _atom_site_adp_type
    _atom_site_calc_flag
    _atom_site_occupancy
    _atom_site_disorder_assembly
    _atom_site_disorder_group
    Pb Pb1 0.96723(3) 0.43662(2) 0.39419(3) 0.02150(11) Uani d 1 . .
    Pb Pb2 1.09865(4) 0.31230(2) 0.58736(3) 0.02407(11) Uani d 1 . .
    Pb Pb3 0.98507(3) 0.18567(2) 0.40741(3) 0.02108(11) Uani d 1 . .
    Pb Pb4 1.07290(3) 0.05882(2) 0.60542(3) 0.02225(11) Uani d 1 . .
    O O1 0.7399(6) 0.4682(2) 0.3553(6) 0.0339(18) Uani d 1 . .
    O O2 0.7962(6) 0.4054(2) 0.4545(6) 0.0276(17) Uani d 1 . .
    O O3 1.0040(7) 0.4700(2) 0.5906(6) 0.0332(18) Uani d 1 . .
    O O4 1.0871(7) 0.4030(2) 0.5891(6) 0.0326(18) Uani d 1 . .
    O O5 1.0131(6) 0.3484(2) 0.3958(6) 0.0277(17) Uani d 1 . .
    O O6 1.0227(7) 0.2751(2) 0.3972(6) 0.0298(17) Uani d 1 . .
    O O7 1.3471(7) 0.3072(3) 0.6898(6) 0.051(2) Uani d 1 . .
    O O8 1.2763(7) 0.3133(3) 0.4997(6) 0.047(2) Uani d 1 . .
    O O9 1.1040(7) 0.2231(2) 0.6007(6) 0.037(2) Uani d 1 . .
    O O10 1.0341(6) 0.1551(2) 0.6181(5) 0.0277(17) Uani d 1 . .
    O O11 0.8067(7) 0.2193(2) 0.4613(7) 0.039(2) Uani d 1 . .
    O O12 0.7851(6) 0.1481(2) 0.4133(6) 0.0344(18) Uani d 1 . .
    O O13 1.0352(6) 0.0970(2) 0.4139(6) 0.0278(17) Uani d 1 . .
    O O14 0.9730(7) 0.0274(2) 0.4033(6) 0.0331(19) Uani d 1 . .
    O O15 1.3094(7) 0.0892(2) 0.6606(6) 0.039(2) Uani d 1 . .
    O O16 1.2513(6) 0.0321(2) 0.5413(6) 0.0328(18) Uani d 1 . .
    N N1 0.8445(8) 0.3134(3) 0.5734(7) 0.0268(19) Uani d 1 . .
    H H1A 0.825(8) 0.3367(16) 0.525(6) 0.032 Uiso d 1 . .
    H H1B 0.811(8) 0.2888(15) 0.538(6) 0.032 Uiso d 1 . .
    N N2 0.8160(13) 0.2434(4) 0.7296(9) 0.069(4) Uani d 1 . .
    H H2A 0.796(12) 0.2323(18) 0.657(3) 0.082 Uiso d 1 . .
    H H2B 0.818(12) 0.2193(12) 0.776(5) 0.082 Uiso d 1 . .
    N N3 0.8106(9) 0.0629(3) 0.5758(7) 0.034(2) Uani d 1 . .
    H H3A 0.794(9) 0.0893(12) 0.543(7) 0.04 Uiso d 1 . .
    H H3B 0.774(8) 0.0418(19) 0.527(6) 0.04 Uiso d 1 . .
    N N4 0.8000(10) 0.1348(3) 0.7272(10) 0.052(3) Uani d 1 . .
    H H4A 0.827(9) 0.146(3) 0.798(4) 0.062 Uiso d 1 . .
    H H4B 0.851(8) 0.142(3) 0.684(7) 0.062 Uiso d 1 . .
    C C1 0.8190(9) 0.3205(3) 0.6868(8) 0.026(2) Uani d 1 . .
    C C2 0.8133(10) 0.3672(4) 0.7200(9) 0.040(3) Uani d 1 . .
    H H2 0.8224 0.3908 0.6687 0.048 Uiso calc 1 . .
    C C3 0.7946(11) 0.3763(4) 0.8272(10) 0.049(3) Uani d 1 . .
    H H3 0.7895 0.4067 0.8512 0.059 Uiso calc 1 . .
    C C4 0.7832(10) 0.3414(4) 0.9007(10) 0.040(3) Uani d 1 . .
    H H4 0.7714 0.3487 0.9753 0.048 Uiso calc 1 . .
    C C5 0.7879(10) 0.2975(4) 0.8724(9) 0.038(3) Uani d 1 . .
    H H5 0.7771 0.2745 0.9248 0.045 Uiso calc 1 . .
    C C6 0.8096(10) 0.2864(4) 0.7613(9) 0.039(3) Uani d 1 . .
    C C8 0.7861(9) 0.0904(4) 0.7650(9) 0.033(2) Uani d 1 . .
    C C7 0.7876(9) 0.0548(3) 0.6853(9) 0.028(2) Uani d 1 . .
    C C12 0.7734(10) 0.0105(4) 0.7208(9) 0.035(3) Uani d 1 . .
    H H12 0.7772 -0.0137 0.6695 0.042 Uiso calc 1 . .
    C C11 0.7537(11) 0.0016(4) 0.8298(9) 0.043(3) Uani d 1 . .
    H H11 0.7385 -0.0283 0.851 0.051 Uiso calc 1 . .
    C C10 0.7565(10) 0.0366(4) 0.9073(10) 0.038(3) Uani d 1 . .
    H H10 0.7481 0.0302 0.9835 0.046 Uiso calc 1 . .
    C C9 0.7711(9) 0.0805(4) 0.8758(9) 0.031(2) Uani d 1 . .
    H H9 0.7709 0.1042 0.9297 0.037 Uiso calc 1 . .
    C C13 0.7171(9) 0.4340(3) 0.4121(8) 0.021(2) Uani d 1 . .
    C C14 0.5894(9) 0.4294(4) 0.4293(10) 0.044(3) Uani d 1 . .
    H H14A 0.5768 0.3986 0.4536 0.066 Uiso calc 1 . .
    H H14B 0.5292 0.4361 0.3562 0.066 Uiso calc 1 . .
    H H14C 0.5783 0.4506 0.4894 0.066 Uiso calc 1 . .
    C C15 1.0659(9) 0.4370(3) 0.6435(8) 0.021(2) Uani d 1 . .
    C C16 1.1129(12) 0.4395(4) 0.7736(9) 0.052(4) Uani d 1 . .
    H H16A 1.1738 0.4638 0.7937 0.077 Uiso calc 1 . .
    H H16B 1.1519 0.4108 0.8026 0.077 Uiso calc 1 . .
    H H16C 1.0437 0.4454 0.8092 0.077 Uiso calc 1 . .
    C C17 0.9977(8) 0.3114(3) 0.3407(7) 0.019(2) Uani d 1 . .
    C C18 0.9578(11) 0.3100(4) 0.2115(8) 0.043(3) Uani d 1 . .
    H H18A 1.0306 0.3075 0.1792 0.065 Uiso calc 1 . .
    H H18B 0.9126 0.3377 0.183 0.065 Uiso calc 1 . .
    H H18C 0.9038 0.2839 0.1872 0.065 Uiso calc 1 . .
    C C19 1.3646(10) 0.3104(4) 0.5901(10) 0.033(3) Uani d 1 . .
    C C20 1.4962(10) 0.3101(4) 0.5755(10) 0.053(3) Uani d 1 . .
    H H20A 1.5138 0.3389 0.5423 0.08 Uiso calc 1 . .
    H H20B 1.5059 0.2855 0.5234 0.08 Uiso calc 1 . .
    H H20C 1.5538 0.3058 0.6514 0.08 Uiso calc 1 . .
    C C21 1.0930(9) 0.1891(4) 0.6614(8) 0.024(2) Uani d 1 . .
    C C22 1.1513(12) 0.1894(4) 0.7902(8) 0.053(4) Uani d 1 . .
    H H22A 1.2099 0.2145 0.8089 0.08 Uiso calc 1 . .
    H H22B 1.1951 0.1609 0.8125 0.08 Uiso calc 1 . .
    H H22C 1.0867 0.1929 0.8329 0.08 Uiso calc 1 . .
    C C23 0.7422(10) 0.1834(4) 0.4410(9) 0.036(3) Uani d 1 . .
    C C24 0.6089(10) 0.1854(4) 0.4486(10) 0.045(3) Uani d 1 . .
    H H24A 0.5571 0.1956 0.374 0.068 Uiso calc 1 . .
    H H24B 0.6011 0.2066 0.5098 0.068 Uiso calc 1 . .
    H H24C 0.5821 0.1555 0.4669 0.068 Uiso calc 1 . .
    C C25 0.9838(9) 0.0635(3) 0.3540(8) 0.024(2) Uani d 1 . .
    C C26 0.9410(10) 0.0680(4) 0.2243(8) 0.042(3) Uani d 1 . .
    H H26A 0.9203 0.0381 0.1897 0.063 Uiso calc 1 . .
    H H26B 1.007 0.0813 0.1936 0.063 Uiso calc 1 . .
    H H26C 0.8677 0.0873 0.2048 0.063 Uiso calc 1 . .
    C C27 1.3316(9) 0.0598(4) 0.5943(8) 0.028(3) Uani d 1 . .
    C C28 1.4623(9) 0.0562(4) 0.5755(10) 0.045(3) Uani d 1 . .
    H H28A 1.4851 0.0847 0.5449 0.068 Uiso calc 1 . .
    H H28B 1.4649 0.0319 0.52 0.068 Uiso calc 1 . .
    H H28C 1.5207 0.0495 0.6497 0.068 Uiso calc 1 . .
loop_
    _atom_site_aniso_label
    _atom_site_aniso_U_11
    _atom_site_aniso_U_22
    _atom_site_aniso_U_33
    _atom_site_aniso_U_12
    _atom_site_aniso_U_13
    _atom_site_aniso_U_23
    Pb1 0.0228(2) 0.0223(2) 0.0190(2) 0.00101(17) 0.00423(15) 0.00183(17)
    Pb2 0.0257(2) 0.0232(2) 0.0211(2) -0.00045(18) 0.00127(16) 0.00155(19)
    Pb3 0.0208(2) 0.0210(2) 0.02038(19) -0.00022(17) 0.00290(15) -0.00038(18)
    Pb4 0.0243(2) 0.0220(2) 0.0198(2) -0.00163(17) 0.00413(16) -0.00230(17)
    O1 0.030(4) 0.031(4) 0.045(5) 0.005(4) 0.018(4) 0.006(4)
    O2 0.024(4) 0.026(4) 0.031(4) 0.005(3) 0.004(3) 0.009(3)
    O3 0.042(5) 0.024(4) 0.030(4) 0.001(4) 0.000(4) -0.004(3)
    O4 0.050(5) 0.020(4) 0.024(4) 0.005(4) 0.002(4) -0.005(3)
    O5 0.039(5) 0.016(4) 0.024(4) 0.006(3) -0.001(3) 0.000(3)
    O6 0.038(5) 0.023(4) 0.026(4) -0.003(3) 0.004(3) 0.000(3)
    O7 0.037(5) 0.084(7) 0.029(4) 0.002(5) 0.001(4) -0.005(5)
    O8 0.030(5) 0.068(6) 0.038(4) -0.002(4) -0.003(4) 0.012(4)
    O9 0.046(5) 0.028(4) 0.033(4) -0.014(4) -0.001(4) 0.003(4)
    O10 0.041(5) 0.018(4) 0.023(4) -0.004(3) 0.005(3) 0.004(3)
    O11 0.038(5) 0.032(5) 0.054(5) -0.005(4) 0.022(4) -0.014(4)
    O12 0.030(4) 0.024(4) 0.051(5) -0.006(3) 0.014(4) -0.009(4)
    O13 0.036(4) 0.022(4) 0.031(4) -0.002(3) 0.017(3) 0.000(3)
    O14 0.049(5) 0.022(4) 0.028(4) -0.017(4) 0.009(4) -0.006(3)
    O15 0.041(5) 0.040(5) 0.043(5) -0.004(4) 0.022(4) -0.017(4)
    O16 0.028(4) 0.026(4) 0.043(5) -0.004(3) 0.004(4) -0.014(4)
    N1 0.033(5) 0.023(5) 0.025(4) 0.000(4) 0.008(4) -0.002(4)
    N2 0.095(10) 0.047(5) 0.069(8) 0.000(5) 0.031(8) 0.000(5)
    N3 0.047(6) 0.026(5) 0.031(4) -0.004(5) 0.016(4) 0.003(4)
    N4 0.062(8) 0.032(5) 0.066(7) -0.005(4) 0.023(6) 0.002(5)
    C1 0.021(5) 0.034(5) 0.020(4) -0.002(4) 0.001(4) 0.003(3)
    C2 0.045(7) 0.044(5) 0.031(5) 0.000(5) 0.009(5) -0.006(4)
    C3 0.055(8) 0.048(6) 0.046(5) 0.007(5) 0.016(5) 0.000(4)
    C4 0.028(6) 0.051(5) 0.040(6) 0.001(5) 0.005(5) 0.006(4)
    C5 0.026(6) 0.049(5) 0.035(5) 0.003(5) 0.001(4) 0.006(4)
    C6 0.038(7) 0.042(5) 0.037(5) -0.001(4) 0.007(4) 0.008(4)
    C8 0.023(6) 0.033(5) 0.041(5) -0.003(4) 0.006(4) -0.002(4)
    C7 0.022(5) 0.033(4) 0.027(4) -0.002(4) 0.003(4) 0.001(3)
    C12 0.036(6) 0.031(5) 0.037(5) -0.006(4) 0.007(4) 0.000(4)
    C11 0.045(7) 0.041(6) 0.044(5) 0.002(5) 0.016(5) 0.008(4)
    C10 0.031(6) 0.043(5) 0.041(5) 0.004(5) 0.010(5) 0.005(4)
    C9 0.019(5) 0.040(5) 0.031(5) 0.005(4) 0.002(4) -0.003(4)
    C13 0.022(5) 0.028(6) 0.016(5) -0.005(5) 0.009(4) -0.009(5)
    C14 0.026(6) 0.061(9) 0.045(7) -0.005(6) 0.010(5) -0.015(7)
    C15 0.029(6) 0.014(5) 0.019(5) -0.007(5) 0.004(4) 0.000(5)
    C16 0.064(9) 0.058(9) 0.027(7) 0.013(7) -0.001(6) 0.003(6)
    C17 0.018(5) 0.020(5) 0.019(5) 0.005(4) 0.003(4) -0.004(5)
    C18 0.064(9) 0.040(7) 0.024(6) -0.006(7) 0.006(6) 0.000(6)
    C19 0.024(6) 0.025(6) 0.048(7) -0.007(5) 0.005(5) 0.001(6)
    C20 0.035(8) 0.067(9) 0.055(8) -0.008(7) 0.005(6) 0.010(8)
    C21 0.025(6) 0.020(6) 0.027(5) 0.002(5) 0.005(4) -0.004(5)
    C22 0.065(9) 0.068(9) 0.022(6) -0.014(8) 0.001(6) 0.017(7)
    C23 0.030(7) 0.042(8) 0.033(6) 0.001(6) 0.006(5) -0.003(6)
    C24 0.025(7) 0.057(8) 0.056(8) 0.001(6) 0.015(6) -0.001(7)
    C25 0.026(6) 0.025(6) 0.021(5) 0.001(5) 0.005(4) -0.006(5)
    C26 0.037(7) 0.068(9) 0.016(5) -0.004(6) -0.004(5) 0.007(6)
    C27 0.023(6) 0.048(8) 0.013(5) 0.002(5) 0.003(4) 0.013(5)
    C28 0.025(6) 0.061(8) 0.053(8) -0.004(6) 0.014(6) -0.018(7)
_geom_special_details
;
All e.s.d.'s (except the e.s.d. in the dihedral angle between two l.s. planes)
are estimated using the full covariance matrix. The cell e.s.d.'s are taken
into account individually in the estimation of e.s.d.'s in distances, angles
and torsion angles; correlations between e.s.d.'s in cell parameters are only
used when they are defined by crystal symmetry. An approximate (isotropic)
treatment of cell e.s.d.'s is used for estimating e.s.d.'s involving l.s.
planes.
;
loop_
    _geom_bond_atom_site_label_1
    _geom_bond_atom_site_label_2
    _geom_bond_site_symmetry_2
    _geom_bond_distance
    _geom_bond_publ_flag
    Pb1 O2 . 2.380(6) y
    Pb1 O3 . 2.474(7) y
    Pb1 O4 . 2.576(7) y
    Pb1 O1 . 2.636(7) y
    Pb1 O5 . 2.667(6) y
    Pb1 O3 3_766 2.792(7) y
    Pb2 O8 . 2.448(8) y
    Pb2 O6 . 2.470(7) y
    Pb2 O5 . 2.485(6) y
    Pb2 O9 . 2.654(7) y
    Pb2 O4 . 2.696(6) y
    Pb2 O7 . 2.747(8) y
    Pb2 N1 . 2.797(9) y
    Pb3 O11 . 2.443(7) y
    Pb3 O12 . 2.509(7) y
    Pb3 O10 . 2.590(6) y
    Pb3 O9 . 2.604(7) y
    Pb3 O7 4_565 2.675(7) y
    Pb3 O13 . 2.688(6) y
    Pb3 O6 . 2.696(7) y
    Pb4 O16 . 2.427(7) y
    Pb4 O13 . 2.482(7) y
    Pb4 O14 . 2.563(7) y
    Pb4 O14 3_756 2.609(7) y
    Pb4 O15 . 2.713(7) y
    Pb4 O10 . 2.901(6) y
    Pb4 N3 . 2.862(10) y
    O1 C13 . 1.279(11) ?
    O2 C13 . 1.239(11) ?
    O3 C15 . 1.273(11) ?
    O4 C15 . 1.252(11) ?
    O5 C17 . 1.270(10) ?
    O6 C17 . 1.263(11) ?
    O7 C19 . 1.248(12) ?
    O7 Pb3 4_666 2.675(7) ?
    O8 C19 . 1.272(12) ?
    O9 C21 . 1.262(11) ?
    O10 C21 . 1.246(11) ?
    O11 C23 . 1.276(12) ?
    O12 C23 . 1.230(12) ?
    O13 C25 . 1.276(11) ?
    O14 C25 . 1.240(11) ?
    O14 Pb4 3_756 2.609(7) ?
    O15 C27 . 1.239(12) ?
    O16 C27 . 1.266(12) ?
    N1 C1 . 1.456(11) ?
    N1 H1A . 0.89(2) ?
    N1 H1B . 0.88(2) ?
    N2 C6 . 1.336(14) ?
    N2 H2A . 0.899(19) ?
    N2 H2B . 0.898(19) ?
    N3 C7 . 1.403(12) ?
    N3 H3A . 0.87(2) ?
    N3 H3B . 0.88(2) ?
    N4 C8 . 1.415(14) ?
    N4 H4A . 0.88(2) ?
    N4 H4B . 0.88(2) ?
    C1 C6 . 1.366(13) ?
    C1 C2 . 1.445(14) ?
    C2 C3 . 1.364(14) ?
    C2 H2 . 0.95 ?
    C3 C4 . 1.380(14) ?
    C3 H3 . 0.95 ?
    C4 C5 . 1.352(14) ?
    C4 H4 . 0.95 ?
    C5 C6 . 1.434(14) ?
    C5 H5 . 0.95 ?
    C8 C9 . 1.395(14) ?
    C8 C7 . 1.421(14) ?
    C7 C12 . 1.401(13) ?
    C12 C11 . 1.388(14) ?
    C12 H12 . 0.95 ?
    C11 C10 . 1.382(14) ?
    C11 H11 . 0.95 ?
    C10 C9 . 1.377(14) ?
    C10 H10 . 0.95 ?
    C9 H9 . 0.95 ?
    C13 C14 . 1.492(13) ?
    C14 H14A . 0.98 ?
    C14 H14B . 0.98 ?
    C14 H14C . 0.98 ?
    C15 C16 . 1.507(13) ?
    C16 H16A . 0.98 ?
    C16 H16B . 0.98 ?
    C16 H16C . 0.98 ?
    C17 C18 . 1.490(12) ?
    C18 H18A . 0.98 ?
    C18 H18B . 0.98 ?
    C18 H18C . 0.98 ?
    C19 C20 . 1.517(14) ?
    C20 H20A . 0.98 ?
    C20 H20B . 0.98 ?
    C20 H20C . 0.98 ?
    C21 C22 . 1.509(13) ?
    C22 H22A . 0.98 ?
    C22 H22B . 0.98 ?
    C22 H22C . 0.98 ?
    C23 C24 . 1.511(14) ?
    C24 H24A . 0.98 ?
    C24 H24B . 0.98 ?
    C24 H24C . 0.98 ?
    C25 C26 . 1.503(13) ?
    C26 H26A . 0.98 ?
    C26 H26B . 0.98 ?
    C26 H26C . 0.98 ?
    C27 C28 . 1.530(13) ?
    C28 H28A . 0.98 ?
    C28 H28B . 0.98 ?
    C28 H28C . 0.98 ?
loop_
    _geom_angle_atom_site_label_1
    _geom_angle_atom_site_label_2
    _geom_angle_atom_site_label_3
    _geom_angle_site_symmetry_1
    _geom_angle_site_symmetry_3
    _geom_angle
    _geom_angle_publ_flag
    O2 Pb1 O3 . . 80.6(2) ?
    O2 Pb1 O4 . . 81.9(2) ?
    O3 Pb1 O4 . . 51.5(2) ?
    O2 Pb1 O1 . . 52.1(2) ?
    O3 Pb1 O1 . . 87.5(2) ?
    O4 Pb1 O1 . . 124.3(2) ?
    O2 Pb1 O5 . . 77.4(2) ?
    O3 Pb1 O5 . . 113.5(2) ?
    O4 Pb1 O5 . . 63.6(2) ?
    O1 Pb1 O5 . . 121.7(2) ?
    O8 Pb2 O6 . . 75.6(2) ?
    O8 Pb2 O5 . . 77.2(2) ?
    O6 Pb2 O5 . . 52.2(2) ?
    O8 Pb2 O9 . . 91.6(2) ?
    O6 Pb2 O9 . . 66.8(2) ?
    O5 Pb2 O9 . . 118.9(2) ?
    O8 Pb2 O4 . . 92.1(2) ?
    O6 Pb2 O4 . . 116.5(2) ?
    O5 Pb2 O4 . . 64.4(2) ?
    O9 Pb2 O4 . . 175.6(2) ?
    O8 Pb2 O7 . . 49.9(2) ?
    O6 Pb2 O7 . . 117.8(2) ?
    O5 Pb2 O7 . . 123.5(2) ?
    O9 Pb2 O7 . . 85.0(2) ?
    O4 Pb2 O7 . . 95.5(2) ?
    O8 Pb2 N1 . . 152.3(2) ?
    O6 Pb2 N1 . . 80.3(2) ?
    O5 Pb2 N1 . . 77.3(2) ?
    O9 Pb2 N1 . . 91.3(2) ?
    O4 Pb2 N1 . . 86.5(2) ?
    O7 Pb2 N1 . . 157.7(2) ?
    O11 Pb3 O12 . . 52.5(2) ?
    O11 Pb3 O10 . . 83.5(2) ?
    O12 Pb3 O10 . . 78.4(2) ?
    O11 Pb3 O9 . . 82.5(2) ?
    O12 Pb3 O9 . . 115.6(2) ?
    O10 Pb3 O9 . . 49.9(2) ?
    O11 Pb3 O7 . 4_565 84.6(3) ?
    O12 Pb3 O7 . 4_565 75.7(2) ?
    O10 Pb3 O7 . 4_565 153.7(2) ?
    O9 Pb3 O7 . 4_565 150.2(2) ?
    O11 Pb3 O13 . . 124.7(2) ?
    O12 Pb3 O13 . . 75.1(2) ?
    O10 Pb3 O13 . . 68.6(2) ?
    O9 Pb3 O13 . . 109.5(2) ?
    O7 Pb3 O13 4_565 . 99.9(2) ?
    O11 Pb3 O6 . . 75.7(2) ?
    O12 Pb3 O6 . . 126.0(2) ?
    O10 Pb3 O6 . . 112.9(2) ?
    O9 Pb3 O6 . . 64.4(2) ?
    O7 Pb3 O6 4_565 . 86.5(2) ?
    O13 Pb3 O6 . . 158.8(2) ?
    O16 Pb4 O13 . . 80.4(2) ?
    O16 Pb4 O14 . . 78.0(2) ?
    O13 Pb4 O14 . . 51.0(2) ?
    O16 Pb4 O14 . 3_756 80.4(2) ?
    O13 Pb4 O14 . 3_756 115.1(2) ?
    O14 Pb4 O14 . 3_756 64.5(3) ?
    O16 Pb4 O15 . . 50.4(2) ?
    O13 Pb4 O15 . . 90.5(2) ?
    O14 Pb4 O15 . . 121.6(2) ?
    O14 Pb4 O15 3_756 . 120.4(2) ?
    O16 Pb4 N3 . . 149.9(2) ?
    O13 Pb4 N3 . . 85.7(2) ?
    O14 Pb4 N3 . . 72.5(2) ?
    O14 Pb4 N3 3_756 . 81.5(2) ?
    O15 Pb4 N3 . . 156.9(2) ?
    C13 O1 Pb1 . . 85.9(5) ?
    C13 O2 Pb1 . . 98.9(6) ?
    C15 O3 Pb1 . . 95.9(6) ?
    C15 O4 Pb1 . . 91.6(6) ?
    C15 O4 Pb2 . . 145.7(6) ?
    Pb1 O4 Pb2 . . 113.3(2) ?
    C17 O5 Pb2 . . 94.1(5) ?
    C17 O5 Pb1 . . 147.7(6) ?
    Pb2 O5 Pb1 . . 117.5(2) ?
    C17 O6 Pb2 . . 95.0(5) ?
    C17 O6 Pb3 . . 147.9(6) ?
    Pb2 O6 Pb3 . . 115.0(3) ?
    C19 O7 Pb3 . 4_666 136.3(7) ?
    C19 O7 Pb2 . . 87.0(6) ?
    Pb3 O7 Pb2 4_666 . 134.9(3) ?
    C19 O8 Pb2 . . 100.5(6) ?
    C21 O9 Pb3 . . 93.6(6) ?
    C21 O9 Pb2 . . 145.9(6) ?
    Pb3 O9 Pb2 . . 112.0(3) ?
    C21 O10 Pb3 . . 94.7(6) ?
    C23 O11 Pb3 . . 93.8(6) ?
    C23 O12 Pb3 . . 91.8(6) ?
    C25 O13 Pb4 . . 96.2(6) ?
    C25 O13 Pb3 . . 133.3(6) ?
    Pb4 O13 Pb3 . . 117.5(3) ?
    C25 O14 Pb4 . . 93.3(6) ?
    C25 O14 Pb4 . 3_756 150.4(6) ?
    Pb4 O14 Pb4 . 3_756 115.5(3) ?
    C27 O15 Pb4 . . 86.8(6) ?
    C27 O16 Pb4 . . 99.5(6) ?
    C1 N1 Pb2 . . 111.6(6) ?
    C1 N1 H1A . . 114.(6) ?
    Pb2 N1 H1A . . 98.(6) ?
    C1 N1 H1B . . 114.(6) ?
    Pb2 N1 H1B . . 109.(6) ?
    H1A N1 H1B . . 109.(4) ?
    C6 N2 H2A . . 127.(4) ?
    C6 N2 H2B . . 126.(4) ?
    H2A N2 H2B . . 105.(4) ?
    C7 N3 Pb4 . . 106.7(6) ?
    C7 N3 H3A . . 119.(6) ?
    Pb4 N3 H3A . . 101.(7) ?
    C7 N3 H3B . . 109.(6) ?
    Pb4 N3 H3B . . 110.(7) ?
    H3A N3 H3B . . 110.(5) ?
    C8 N4 H4A . . 95.(7) ?
    C8 N4 H4B . . 124.(7) ?
    H4A N4 H4B . . 110.(5) ?
    C6 C1 C2 . . 121.3(10) ?
    C6 C1 N1 . . 123.5(9) ?
    C2 C1 N1 . . 115.0(9) ?
    C3 C2 C1 . . 118.2(10) ?
    C3 C2 H2 . . 120.9 ?
    C1 C2 H2 . . 120.9 ?
    C2 C3 C4 . . 119.8(11) ?
    C2 C3 H3 . . 120.1 ?
    C4 C3 H3 . . 120.1 ?
    C5 C4 C3 . . 123.6(11) ?
    C5 C4 H4 . . 118.2 ?
    C3 C4 H4 . . 118.2 ?
    C4 C5 C6 . . 118.4(11) ?
    C4 C5 H5 . . 120.8 ?
    C6 C5 H5 . . 120.8 ?
    N2 C6 C1 . . 120.6(11) ?
    N2 C6 C5 . . 120.7(10) ?
    C1 C6 C5 . . 118.7(11) ?
    C9 C8 N4 . . 122.8(10) ?
    C9 C8 C7 . . 119.6(10) ?
    N4 C8 C7 . . 117.6(10) ?
    C12 C7 N3 . . 119.9(9) ?
    C12 C7 C8 . . 118.5(10) ?
    N3 C7 C8 . . 121.5(9) ?
    C11 C12 C7 . . 121.0(10) ?
    C11 C12 H12 . . 119.5 ?
    C7 C12 H12 . . 119.5 ?
    C10 C11 C12 . . 119.5(11) ?
    C10 C11 H11 . . 120.3 ?
    C12 C11 H11 . . 120.3 ?
    C9 C10 C11 . . 121.1(11) ?
    C9 C10 H10 . . 119.4 ?
    C11 C10 H10 . . 119.4 ?
    C10 C9 C8 . . 120.2(10) ?
    C10 C9 H9 . . 119.9 ?
    C8 C9 H9 . . 119.9 ?
    O2 C13 O1 . . 123.1(9) ?
    O2 C13 C14 . . 119.4(9) ?
    O1 C13 C14 . . 117.4(9) ?
    C13 C14 H14A . . 109.5 ?
    C13 C14 H14B . . 109.5 ?
    H14A C14 H14B . . 109.5 ?
    C13 C14 H14C . . 109.5 ?
    H14A C14 H14C . . 109.5 ?
    H14B C14 H14C . . 109.5 ?
    O4 C15 O3 . . 120.9(9) ?
    O4 C15 C16 . . 120.2(9) ?
    O3 C15 C16 . . 118.8(9) ?
    C15 C16 H16A . . 109.5 ?
    C15 C16 H16B . . 109.5 ?
    H16A C16 H16B . . 109.5 ?
    C15 C16 H16C . . 109.5 ?
    H16A C16 H16C . . 109.5 ?
    H16B C16 H16C . . 109.5 ?
    O6 C17 O5 . . 118.7(8) ?
    O6 C17 C18 . . 119.7(9) ?
    O5 C17 C18 . . 121.5(9) ?
    C17 C18 H18A . . 109.5 ?
    C17 C18 H18B . . 109.5 ?
    H18A C18 H18B . . 109.5 ?
    C17 C18 H18C . . 109.5 ?
    H18A C18 H18C . . 109.5 ?
    H18B C18 H18C . . 109.5 ?
    O7 C19 O8 . . 122.5(10) ?
    O7 C19 C20 . . 119.0(10) ?
    O8 C19 C20 . . 118.5(10) ?
    C19 C20 H20A . . 109.5 ?
    C19 C20 H20B . . 109.5 ?
    H20A C20 H20B . . 109.5 ?
    C19 C20 H20C . . 109.5 ?
    H20A C20 H20C . . 109.5 ?
    H20B C20 H20C . . 109.5 ?
    O10 C21 O9 . . 121.7(9) ?
    O10 C21 C22 . . 118.5(9) ?
    O9 C21 C22 . . 119.8(9) ?
    C21 C22 H22A . . 109.5 ?
    C21 C22 H22B . . 109.5 ?
    H22A C22 H22B . . 109.5 ?
    C21 C22 H22C . . 109.5 ?
    H22A C22 H22C . . 109.5 ?
    H22B C22 H22C . . 109.5 ?
    O12 C23 O11 . . 121.8(10) ?
    O12 C23 C24 . . 120.0(11) ?
    O11 C23 C24 . . 118.2(10) ?
    C23 C24 H24A . . 109.5 ?
    C23 C24 H24B . . 109.5 ?
    H24A C24 H24B . . 109.5 ?
    C23 C24 H24C . . 109.5 ?
    H24A C24 H24C . . 109.5 ?
    H24B C24 H24C . . 109.5 ?
    O14 C25 O13 . . 119.5(9) ?
    O14 C25 C26 . . 121.0(9) ?
    O13 C25 C26 . . 119.4(9) ?
    C25 C26 H26A . . 109.5 ?
    C25 C26 H26B . . 109.5 ?
    H26A C26 H26B . . 109.5 ?
    C25 C26 H26C . . 109.5 ?
    H26A C26 H26C . . 109.5 ?
    H26B C26 H26C . . 109.5 ?
    O15 C27 O16 . . 123.2(9) ?
    O15 C27 C28 . . 119.0(10) ?
    O16 C27 C28 . . 117.8(9) ?
    C27 C28 H28A . . 109.5 ?
    C27 C28 H28B . . 109.5 ?
    H28A C28 H28B . . 109.5 ?
    C27 C28 H28C . . 109.5 ?
    H28A C28 H28C . . 109.5 ?
    H28B C28 H28C . . 109.5 ?
loop_
    _geom_hbond_atom_site_label_D
    _geom_hbond_atom_site_label_H
    _geom_hbond_atom_site_label_A
    _geom_hbond_site_symmetry_A
    _geom_hbond_distance_DH
    _geom_hbond_distance_HA
    _geom_hbond_distance_DA
    _geom_hbond_angle_DHA
    _geom_hbond_publ_flag
    N1 H1A O2 . 0.89(2) 2.20(3) 3.061(11) 163.(7) y
    N1 H1B O11 . 0.88(2) 2.25(4) 3.079(11) 156.(8) y
    N2 H2A O11 . 0.899(19) 2.38(5) 3.238(13) 159.(11) y
    N2 H2B N4 . 0.898(19) 2.57(5) 3.229(14) 131.(5) y
    N3 H3A O12 . 0.87(2) 2.32(4) 3.151(11) 160.(8) y
    N3 H3B O16 3_756 0.88(2) 2.33(4) 3.145(11) 154.(7) y
    N4 H4B O10 . 0.88(2) 2.38(4) 3.236(12) 163.(10) y
    C2 H2 O2 . 0.95 2.52 3.309(13) 140.2 ?
    C12 H12 O16 3_756 0.95 2.5 3.305(13) 142.1 ?
    C9 H9 O8 4_566 0.95 2.58 3.474(13) 156.0 ?
    C16 H16B O12 4_666 0.98 2.46 3.413(13) 164.7 ?
    C18 H18B O15 4_565 0.98 2.44 3.403(14) 166.5 ?
_shelx_hkl_file
;
  -1   0   0   -0.39    0.05
  -1   0   0   -0.36    0.05
   1   0   0   -0.32    0.04
   1   0   0   -0.34    0.05
  -2   0   0  240.81   20.64
  -2   0   0  234.49   19.21
   2   0   0  244.54   19.21
   2   0   0  254.48   20.63
  -3   0   0    0.00    0.23
  -3   0   0    0.42    0.27
   3   0   0    0.35    0.27
   3   0   0   -0.18    0.20
  -4   0   0   98.99    9.11
  -4   0   0  107.19    8.52
   4   0   0  107.75    8.52
   4   0   0  109.68    9.09
  -5   0   0   -0.14    0.40
  -5   0   0    0.39    0.40
   5   0   0    0.21    0.32
  -6   0   0    6.24    0.92
  -6   0   0    4.06    0.80
  -7   0   0    0.38    0.55
  -7   0   0   -0.87    0.45
  -8   0   0    0.30    0.65
  -8   0   0   -0.35    0.64
  -9   0   0   -0.82    0.83
  -9   0   0    0.01    0.77
 -10   0   0   16.60    2.46
 -10   0   0   23.73    2.69
 -11   0   0    0.20    1.10
 -11   0   0    0.14    1.00
 -12   0   0    2.82    1.57
 -12   0   0    3.77    1.70
 -13   0   0    1.09    1.69
 -13   0   0   -0.67    1.49
 -13   0  -1    9.14    2.27
 -13   0  -1    5.90    2.22
 -12   0  -1   -0.67    1.34
 -12   0  -1    0.31    1.50
 -11   0  -1    3.10    1.42
 -11   0  -1    5.08    1.56
 -10   0  -1    0.25    0.93
 -10   0  -1    0.70    0.96
  -9   0  -1   -0.02    0.79
  -9   0  -1    0.12    0.91
  -8   0  -1   -0.64    0.66
  -8   0  -1    0.00    0.65
  -7   0  -1    6.17    1.12
  -7   0  -1    4.21    0.93
  -6   0  -1    0.09    0.50
  -6   0  -1   -0.67    0.41
   5   0   1   55.40    4.49
  -5   0  -1   46.54    4.24
  -5   0  -1   48.28    4.57
   4   0   1   -0.11    0.30
   4   0   1   -0.11    0.31
  -4   0  -1    0.01    0.37
  -4   0  -1    0.24    0.35
   3   0   1   28.13    2.42
   3   0   1   29.93    2.58
  -3   0  -1   27.98    2.43
  -3   0  -1   27.88    2.63
   2   0   1   -0.24    0.21
   2   0   1   -0.13    0.27
  -2   0  -1   -0.78    0.21
  -2   0  -1   -0.46    0.28
   1   0   1  388.43   31.39
   1   0   1  425.95   33.81
  -1   0  -1  365.17   31.39
  -1   0  -1  420.85   33.85
   0   0   1   -0.14    0.04
   0   0   1   -0.14    0.03
   0   0  -1   -0.17    0.04
   0   0  -1   -0.09    0.05
  -2   0   1   -0.46    0.22
  -2   0   1   -1.16    0.29
   2   0  -1   -0.88    0.19
   2   0  -1   -0.48    0.30
  -3   0   1  683.70   55.23
  -3   0   1  730.39   59.30
   3   0  -1  690.58   55.23
  -4   0   1    0.16    0.29
  -4   0   1    0.31    0.37
   4   0  -1    0.32    0.38
   4   0  -1    0.26    0.30
  -5   0   1   63.07    5.75
  -5   0   1   65.63    5.45
   5   0  -1   67.30    5.73
  -6   0   1   -0.17    0.37
  -6   0   1    0.45    0.52
  -7   0   1   -0.31    0.48
  -7   0   1   -0.79    0.52
  -8   0   1    0.65    0.60
  -8   0   1   -0.45    0.67
  -9   0   1   10.89    1.79
  -9   0   1   16.43    2.03
 -10   0   1   -0.66    0.82
 -10   0   1   -0.98    0.89
 -11   0   1   29.89    3.43
 -11   0   1   24.24    3.25
 -12   0   1   -1.09    1.18
 -12   0   1   -0.31    1.24
 -13   0   1    7.76    2.14
 -13   0   1   12.15    2.60
 -12   0  -2    8.06    2.46
 -12   0  -2   11.41    2.25
 -11   0  -2   -0.74    1.29
 -11   0  -2   -0.20    1.05
 -10   0  -2   -0.84    0.94
 -10   0  -2    0.38    1.11
  -9   0  -2   -0.31    0.84
  -9   0  -2   -0.09    0.95
  -8   0  -2    3.14    1.01
  -8   0  -2    2.91    1.17
  -7   0  -2    0.07    0.68
  -7   0  -2   -0.24    0.57
  -6   0  -2   74.10    6.31
  -6   0  -2   76.21    6.89
  -5   0  -2    0.70    0.46
  -5   0  -2    0.44    0.61
   4   0   2  216.46   17.80
   4   0   2  195.98   16.53
  -4   0  -2  214.51   17.98
  -4   0  -2  207.83   16.60
   3   0   2    0.35    0.28
   3   0   2    0.61    0.40
  -3   0  -2    0.67    0.61
  -3   0  -2    0.03    0.33
   2   0   2   44.63    3.89
   2   0   2   43.55    3.50
  -2   0  -2   36.22    4.04
  -2   0  -2   43.55    3.54
   1   0   2   -0.90    0.16
   1   0   2   -1.46    0.67
  -1   0  -2   -1.01    0.21
  -1   0  -2   -0.43    0.77
   0   0   2  106.77    8.65
   0   0   2  110.55    9.31
   0   0  -2  109.24    9.30
   0   0  -2  108.80    8.65
  -1   0   2    0.07    0.22
  -1   0   2   -0.12    0.26
   1   0  -2    0.22    0.27
   1   0  -2   -0.12    0.22
  -2   0   2  422.88   34.35
  -2   0   2  417.44   32.02
   2   0  -2  391.94   34.34
   2   0  -2  388.00   32.00
  -3   0   2   -0.29    0.45
  -3   0   2    0.13    0.35
   3   0  -2   -0.12    0.34
   3   0  -2    0.23    0.54
  -4   0   2  400.43   32.10
  -4   0   2  415.44   34.40
   4   0  -2  410.73   34.38
   4   0  -2  393.45   32.09
  -5   0   2    0.24    0.52
  -5   0   2    0.37    0.42
  -6   0   2   36.33    3.18
  -6   0   2   32.80    3.22
  -7   0   2   -0.40    0.43
  -7   0   2   -0.92    0.55
  -8   0   2    0.68    0.63
  -8   0   2    0.89    0.77
  -9   0   2   -0.06    0.79
  -9   0   2    0.37    0.75
 -10   0   2   19.28    2.62
 -10   0   2   19.97    2.58
 -11   0   2   -0.69    1.03
 -11   0   2   -0.15    0.92
 -12   0   2   30.01    3.62
 -12   0   2   25.45    3.43
 -13   0   2   -0.72    1.47
 -13   0   2    0.66    1.40
 -12   0  -3    1.76    1.52
 -12   0  -3    1.83    2.28
 -11   0  -3   20.09    3.49
 -11   0  -3   16.23    2.55
 -10   0  -3    0.43    1.55
 -10   0  -3   -0.47    1.06
  -9   0  -3    1.63    1.35
  -9   0  -3   -0.49    0.75
  -8   0  -3   -0.82    1.04
  -8   0  -3   -0.62    0.76
  -7   0  -3    1.18    0.75
  -7   0  -3    0.81    1.09
  -6   0  -3    0.01    0.92
  -6   0  -3   -0.21    0.54
  -5   0  -3  121.78   10.00
  -5   0  -3  124.18   11.09
   4   0   3    0.62    0.52
  -4   0  -3    0.34    0.49
  -4   0  -3    1.56    1.02
   3   0   3  462.92   36.15
   3   0   3  452.97   36.16
   3   0   3  479.67   38.99
  -3   0  -3  435.37   39.31
   2   0   3   -0.02    0.21
   2   0   3    0.18    0.63
   2   0   3   -0.51    0.27
  -2   0  -3   -1.11    0.86
   1   0   3  430.10   33.22
   1   0   3  421.49   36.40
  -1   0  -3  415.37   33.23
   0   0   3   -0.75    0.18
   0   0   3   -0.82    0.20
   0   0  -3   -0.59    0.18
   0   0  -3   -0.69    0.17
  -1   0   3   21.71    2.04
  -1   0   3   21.70    1.91
   1   0  -3   21.16    2.03
   1   0  -3   22.00    1.89
  -2   0   3   -0.04    0.36
  -2   0   3   -0.11    0.49
   2   0  -3   -0.96    0.33
   2   0  -3   -0.23    0.47
  -3   0   3  101.53    8.60
   3   0  -3  108.48    8.63
   3   0  -3  105.48    9.17
  -4   0   3   -0.35    0.53
  -4   0   3   -0.15    0.44
   4   0  -3    1.19    0.82
   4   0  -3   -0.04    0.47
  -5   0   3  162.10   13.00
  -5   0   3  158.01   13.82
  -6   0   3   -0.91    0.53
  -6   0   3    0.32    0.53
  -7   0   3   11.61    1.57
  -7   0   3    8.55    1.33
  -8   0   3   -0.14    0.56
  -8   0   3   -0.28    0.72
  -9   0   3    1.16    0.80
  -9   0   3    0.02    0.85
 -10   0   3   -0.94    0.94
 -10   0   3   -0.31    0.83
 -11   0   3   10.22    1.89
 -11   0   3   11.84    2.07
 -12   0   3   -1.08    1.17
 -12   0   3    1.50    1.25
 -13   0   3   17.70    2.91
 -13   0   3   18.56    3.07
  12   0   4   18.16    2.64
 -11   0  -4    1.89    2.49
 -10   0  -4    9.28    2.78
  -9   0  -4    1.87    2.02
  -8   0  -4    1.18    1.62
  -7   0  -4    0.99    1.54
  -6   0  -4    1.75    1.37
   5   0   4    0.05    0.39
  -5   0  -4    0.86    1.37
   4   0   4  137.34   10.59
  -4   0  -4  119.59   12.11
   3   0   4    0.15    0.29
   3   0   4    0.41    0.38
   3   0   4    0.34    0.65
  -3   0  -4    1.30    1.34
   2   0   4  685.06   56.18
   2   0   4  670.98   56.12
   2   0   4  803.64   61.00
   1   0   4   -0.37    0.19
   1   0   4    0.45    0.26
   1   0   4   -2.21    1.26
  -1   0  -4   -0.31    0.25
   0   0   4  571.99   46.93
   0   0   4  558.85   43.64
   0   0  -4  538.91   46.90
   0   0  -4  551.38   43.64
  -1   0   4    0.10    0.27
  -1   0   4   -0.22    0.27
   1   0  -4   -0.10    0.23
   1   0  -4   -0.17    0.25
  -2   0   4   52.06    4.63
  -2   0   4   51.90    4.32
   2   0  -4   51.06    4.30
   2   0  -4   52.93    4.63
  -3   0   4    0.00    0.46
  -3   0   4   -0.34    0.55
   3   0  -4   -0.19    0.45
   3   0  -4   -0.80    0.55
  -4   0   4    2.03    0.66
  -4   0   4    2.23    0.78
   4   0  -4    2.71    0.94
  -5   0   4    1.36    0.70
  -5   0   4   -0.93    0.42
  -6   0   4   33.47    3.13
  -6   0   4   30.86    3.16
  -7   0   4   -0.47    0.69
  -7   0   4    0.20    0.60
  -8   0   4    2.04    0.84
  -8   0   4    2.14    0.94
  -9   0   4    0.20    0.89
  -9   0   4   -0.10    0.70
 -10   0   4    0.03    0.89
 -10   0   4    0.46    1.05
 -11   0   4    0.14    1.14
 -11   0   4   -0.95    0.82
 -12   0   4    4.18    1.60
 -12   0   4    4.68    1.53
 -13   0   4    0.15    1.33
 -13   0   4   -2.37    1.11
  11   0   5   11.41    1.97
 -11   0  -5    8.02    3.67
  10   0   5   -0.73    0.81
 -10   0  -5    2.44    2.56
   9   0   5    3.28    1.10
  -9   0  -5    3.32    2.42
   8   0   5    0.62    0.69
  -8   0  -5    1.27    1.89
   7   0   5    7.93    1.27
  -7   0  -5    8.50    2.70
   6   0   5    0.24    0.52
  -6   0  -5   -0.02    1.72
   5   0   5    1.84    0.54
  -5   0  -5    2.01    1.72
   4   0   5   -0.27    0.32
  -4   0  -5   -1.03    1.36
   3   0   5  125.38   10.04
   2   0   5    0.42    0.41
   2   0   5   -0.10    0.27
   2   0   5    0.19    0.27
   1   0   5  661.60   51.84
   1   0   5  673.11   55.73
  -1   0  -5  642.70   51.85
   0   0   5   -0.49    0.26
   0   0   5   -0.29    0.27
   0   0  -5   -0.37    0.25
   0   0  -5   -0.36    0.23
  -1   0   5  613.62   46.51
  -1   0   5  614.99   50.03
   1   0  -5  562.29   46.49
   1   0  -5  573.88   49.99
  -2   0   5    0.36    0.39
  -2   0   5    1.14    0.48
   2   0  -5   -0.23    0.39
  -3   0   5  134.73   11.28
  -3   0   5  142.61   12.11
   3   0  -5  140.88   11.26
  -4   0   5    0.37    0.51
  -4   0   5   -0.32    0.63
  -5   0   5    0.72    0.71
  -5   0   5    0.61    0.59
  -6   0   5   -0.90    0.66
  -6   0   5   -0.07    0.55
  -7   0   5    2.65    1.04
  -7   0   5    5.19    1.08
  -8   0   5    1.03    0.87
  -8   0   5   -0.79    0.69
  -9   0   5    3.09    1.09
  -9   0   5    5.75    1.33
 -10   0   5   -1.10    0.86
 -10   0   5    0.89    0.89
 -11   0   5    1.11    1.26
 -11   0   5    1.19    1.15
 -12   0   5   -0.55    1.13
 -12   0   5    1.86    1.27
 -13   0   5    2.10    1.55
 -13   0   5    1.23    1.56
  10   0   6    5.37    1.36
 -10   0  -6    2.26    3.15
   9   0   6    0.64    0.80
  -9   0  -6    1.14    2.86
   8   0   6    0.64    0.76
  -8   0  -6    0.01    2.64
   7   0   6    0.17    0.63
  -7   0  -6   -0.89    1.97
   6   0   6   29.38    2.53
  -6   0  -6   15.74    3.85
   5   0   6   -0.14    0.41
  -5   0  -6    1.86    2.10
   4   0   6   23.30    2.00
  -4   0  -6   12.77    3.23
   3   0   6    0.02    0.28
   3   0   6    0.04    0.34
   2   0   6   29.37    2.48
   2   0   6   27.85    2.61
   1   0   6    0.08    0.30
   1   0   6    0.31    0.32
  -1   0  -6    0.01    0.32
   0   0   6  463.71   37.31
   0   0   6  486.03   40.15
   0   0  -6  471.85   37.31
  -1   0   6   -0.20    0.38
  -1   0   6   -0.82    0.29
   1   0  -6   -0.12    0.33
  -2   0   6  517.28   39.29
  -2   0   6  496.94   42.26
   2   0  -6  480.04   39.24
  -3   0   6   -0.23    0.48
  -3   0   6    0.69    0.60
   3   0  -6    0.19    0.58
  -4   0   6  132.71   10.89
  -4   0   6  132.60   11.64
  -5   0   6    0.48    0.71
  -5   0   6   -0.85    0.49
  -6   0   6   21.18    2.41
  -6   0   6   23.35    2.49
  -7   0   6    0.37    0.73
  -7   0   6   -0.54    0.57
  -8   0   6   12.72    1.80
  -8   0   6   10.08    1.70
  -9   0   6   -0.86    0.88
  -9   0   6    0.87    0.84
 -10   0   6   19.81    2.62
 -10   0   6   19.44    2.55
 -11   0   6   -1.00    0.88
 -11   0   6   -0.07    1.03
 -12   0   6    5.74    1.76
 -12   0   6    5.44    1.68
 -13   0   6    1.26    1.51
 -13   0   6    0.25    1.32
  10   0   7   -0.16    1.01
   9   0   7    1.85    0.98
  -9   0  -7    1.92    3.24
   8   0   7   -0.38    0.68
  -8   0  -7    0.11    2.74
   7   0   7    8.82    1.25
  -7   0  -7    1.67    2.76
   6   0   7    0.44    0.54
  -6   0  -7    0.88    2.23
   5   0   7   61.25    5.15
   4   0   7   -0.58    0.29
   4   0   7   -0.40    0.39
   3   0   7  123.82    9.72
   3   0   7  117.61   10.40
   2   0   7    0.48    0.38
   2   0   7   -0.12    0.33
   1   0   7    3.62    0.57
   1   0   7    2.62    0.58
   0   0   7    0.19    0.38
   0   0   7   -0.42    0.31
   0   0  -7   -0.09    0.37
  -1   0   7  124.00    9.52
  -1   0   7  111.89   10.25
   1   0  -7  119.05    9.49
  -2   0   7    0.10    0.46
  -2   0   7   -0.17    0.46
  -3   0   7  203.51   16.61
  -3   0   7  211.10   17.86
  -4   0   7   -0.27    0.72
  -4   0   7   -0.76    0.47
  -5   0   7   99.57    8.50
  -5   0   7  103.18    9.07
  -6   0   7   -0.42    0.62
  -6   0   7    1.20    0.84
  -7   0   7   11.26    1.68
  -7   0   7   12.28    1.74
  -8   0   7    0.99    0.76
  -8   0   7   -0.39    0.87
  -9   0   7   22.03    2.83
  -9   0   7   25.76    2.84
 -10   0   7    1.29    1.04
 -10   0   7    0.01    0.85
 -11   0   7   26.43    2.98
 -11   0   7   18.24    2.79
 -12   0   7   -0.58    1.04
 -12   0   7    0.14    1.08
 -13   0   7    8.23    2.04
 -13   0   7   10.19    2.25
   9   0   8    0.33    0.89
  -9   0  -8    4.01    3.78
   8   0   8    0.97    0.79
  -8   0  -8    1.19    3.09
   7   0   8   -0.18    0.63
   6   0   8    7.41    1.15
   6   0   8    7.87    1.08
   5   0   8    0.04    0.45
   5   0   8   -0.10    0.51
   4   0   8  138.39   11.99
   4   0   8  139.19   11.19
   3   0   8   -0.15    0.38
   3   0   8   -0.36    0.44
   2   0   8  135.17   11.10
   2   0   8  141.87   11.96
   1   0   8    0.15    0.43
   1   0   8    0.26    0.43
   0   0   8    8.66    1.01
   0   0   8    7.60    1.08
  -1   0   8    0.00    0.43
  -1   0   8   -0.31    0.48
  -2   0   8   21.66    2.14
  -2   0   8   22.71    2.31
  -3   0   8    0.16    0.59
  -3   0   8   -0.13    0.56
  -4   0   8   68.10    6.16
  -4   0   8   65.25    5.76
  -5   0   8    0.93    0.89
  -5   0   8   -0.15    0.66
  -6   0   8   27.94    2.81
  -6   0   8   23.01    2.69
  -7   0   8    0.50    0.79
  -7   0   8    0.62    0.73
  -8   0   8    4.48    1.22
  -8   0   8    8.89    1.50
  -9   0   8   -0.60    0.78
  -9   0   8   -0.87    0.77
 -10   0   8   20.54    2.56
 -10   0   8   17.41    2.53
 -11   0   8   -0.46    1.00
 -11   0   8    0.96    1.13
 -12   0   8   22.99    2.73
 -12   0   8   14.63    2.57
 -13   0   8   -0.56    1.30
 -13   0   8   -1.36    1.14
   8   0   9   -0.12    0.83
   8   0   9   -0.16    0.60
   7   0   9    1.77    0.82
   7   0   9    2.90    0.76
   6   0   9   -0.40    0.58
   6   0   9   -0.02    0.50
   5   0   9    6.95    1.12
   5   0   9    7.82    1.13
   4   0   9    0.42    0.52
   4   0   9    0.65    0.60
   3   0   9  155.60   13.10
   3   0   9  171.27   14.11
   2   0   9   -0.18    0.48
   2   0   9   -0.22    0.48
   1   0   9  189.18   16.76
   1   0   9  200.58   15.56
   0   0   9   -0.91    0.45
   0   0   9   -0.13    0.51
  -1   0   9   54.68    5.19
  -1   0   9   59.05    4.79
  -2   0   9   -0.26    0.57
  -2   0   9   -0.59    0.54
  -3   0   9   -0.04    0.61
  -3   0   9    1.08    0.73
  -4   0   9    0.31    0.81
  -4   0   9   -0.31    0.61
  -5   0   9    7.68    1.38
  -5   0   9    7.74    1.42
  -6   0   9    1.23    0.91
  -6   0   9    0.61    0.76
  -7   0   9    1.89    0.95
  -7   0   9    2.00    0.97
  -8   0   9    0.64    0.87
  -8   0   9   -0.77    0.75
  -9   0   9    1.64    0.98
  -9   0   9    1.39    0.93
 -10   0   9   -0.72    0.81
 -10   0   9   -0.39    0.97
 -11   0   9    5.12    1.40
 -11   0   9    5.10    1.42
 -12   0   9    0.82    1.14
 -12   0   9   -0.17    1.13
   7   0  10   -0.39    0.65
   6   0  10    7.72    1.26
   5   0  10    0.32    0.70
   5   0  10    0.29    0.64
   4   0  10    7.35    1.15
   4   0  10    8.18    1.22
   3   0  10   -0.21    0.51
   3   0  10   -0.02    0.53
   2   0  10  119.74    9.30
   2   0  10  108.63   10.00
   1   0  10   -0.91    0.50
   1   0  10    0.47    0.59
   0   0  10  194.99   16.76
   0   0  10  192.90   15.50
  -1   0  10    0.22    0.63
  -1   0  10    0.27    0.60
  -2   0  10  100.38    8.04
  -2   0  10   93.56    8.67
  -3   0  10   -0.88    0.68
  -3   0  10   -1.00    0.59
  -4   0  10    5.21    1.21
  -4   0  10    5.85    1.30
  -5   0  10   -1.05    0.69
  -5   0  10    0.49    0.89
  -6   0  10    3.09    1.05
  -6   0  10    3.12    1.11
  -7   0  10    0.96    0.84
  -7   0  10    1.44    0.92
  -8   0  10    3.77    1.14
  -8   0  10    2.20    1.00
  -9   0  10    1.36    0.97
  -9   0  10   -0.29    0.81
 -10   0  10    1.37    1.13
 -10   0  10    0.87    1.01
 -11   0  10    1.16    1.06
 -11   0  10    0.37    1.03
 -12   0  10    0.56    1.21
 -12   0  10    0.68    1.18
   6   0  11   -0.34    0.69
   5   0  11   14.24    1.85
   4   0  11    0.50    0.66
   3   0  11    1.30    0.75
   2   0  11   -0.29    0.64
   2   0  11    0.01    0.62
   1   0  11   66.05    5.58
   1   0  11   66.93    6.08
   0   0  11    0.24    0.65
   0   0  11    0.40    0.67
  -1   0  11  143.22   12.38
  -1   0  11  138.36   11.42
  -2   0  11    0.20    0.77
  -2   0  11   -0.45    0.67
  -3   0  11   74.82    7.09
  -3   0  11   79.12    6.59
  -4   0  11   -0.18    0.74
  -4   0  11    0.04    0.94
  -5   0  11   11.31    1.90
  -5   0  11   12.19    1.86
  -6   0  11    0.07    0.87
  -6   0  11    0.21    0.92
  -7   0  11   19.41    2.30
  -7   0  11   15.23    2.30
  -8   0  11   -0.04    0.85
  -8   0  11    1.01    0.99
  -9   0  11   12.05    1.87
  -9   0  11   11.47    1.91
 -10   0  11    0.28    1.03
 -10   0  11    0.11    1.03
 -11   0  11    1.92    1.23
 -11   0  11    4.35    1.32
   5   0  12   -0.11    0.78
   4   0  12   32.14    3.32
   3   0  12    0.90    0.83
   2   0  12    3.85    1.05
   1   0  12   -0.06    0.70
   0   0  12   25.58    2.79
  -1   0  12   -0.28    0.79
  -1   0  12   -0.31    0.76
  -2   0  12   62.28    5.90
  -2   0  12   61.44    5.40
  -3   0  12    0.16    0.86
  -3   0  12   -0.22    0.88
  -4   0  12   41.94    4.14
  -4   0  12   42.33    4.36
  -5   0  12   -0.24    1.05
  -5   0  12    0.41    1.03
  -6   0  12   24.06    2.93
  -6   0  12   17.98    2.48
  -7   0  12    0.56    0.96
  -7   0  12    0.71    1.03
  -8   0  12   14.56    2.30
  -8   0  12   17.01    2.24
  -9   0  12    0.04    0.95
  -9   0  12    0.09    1.05
 -10   0  12   14.32    2.40
 -10   0  12   21.05    2.43
   3   0  13   45.35    4.48
   2   0  13    0.64    0.82
   1   0  13   17.11    2.26
   0   0  13   -0.64    0.87
  -1   0  13    1.20    1.00
  -2   0  13   -0.18    0.87
  -3   0  13   12.84    2.05
  -4   0  13   -0.88    0.97
  -5   0  13    8.96    1.83
  -5   0  13   11.80    2.10
  -6   0  13   -0.64    0.95
  -6   0  13   -1.64    0.95
  -7   0  13    9.35    1.89
  -7   0  13   13.92    2.02
  -8   0  13   -0.26    1.10
  -8   0  13   -0.23    0.99
  -9   0  13   13.29    2.03
  -9   0  13    9.48    1.95
   1   0  14   -0.64    0.87
   0   0  14   27.84    3.38
  -1   0  14    0.55    0.97
  -2   0  14    1.58    1.17
  -3   0  14   -0.12    1.03
  -4   0  14    1.89    1.28
  -5   0  14   -0.57    1.12
  -6   0  14    0.64    1.22
  -7   0  14   -0.08    1.13
  -7   1  14   10.37    2.08
  -6   1  14   15.54    2.49
  -5   1  14    5.50    1.66
  -4   1  14   19.84    2.90
  -3   1  14    0.36    1.20
  -2   1  14    3.56    1.34
  -1   1  14   -1.11    0.95
   0   1  14    0.19    0.97
   1   1  14   -0.96    0.98
  -9   1  13    0.14    1.10
  -9   1  13   -0.18    1.02
  -8   1  13    1.21    1.13
  -8   1  13   -1.09    0.98
  -7   1  13    6.69    1.59
  -7   1  13    3.72    1.39
  -6   1  13    9.68    1.88
  -5   1  13   18.48    2.70
  -4   1  13    5.28    1.51
  -3   1  13   19.02    2.62
  -2   1  13   -0.22    0.87
  -1   1  13    3.63    1.18
   0   1  13   -0.87    0.79
   1   1  13   -0.33    0.88
   2   1  13    0.18    0.86
   3   1  13    4.67    1.27
 -10   1  12    1.51    1.18
 -10   1  12    2.94    1.23
  -9   1  12   12.32    1.85
  -9   1  12    9.15    1.81
  -8   1  12    3.44    1.24
  -8   1  12    4.66    1.38
  -7   1  12    0.32    0.90
  -7   1  12    1.67    1.08
  -6   1  12    0.06    0.97
  -6   1  12    1.32    1.05
  -5   1  12    6.10    1.41
  -5   1  12    3.72    1.34
  -4   1  12   26.09    3.03
  -4   1  12   21.58    2.73
  -3   1  12    6.59    1.44
  -3   1  12    4.67    1.25
  -2   1  12   19.75    2.27
  -2   1  12   20.43    2.54
  -1   1  12    0.48    0.83
   0   1  12    0.10    0.77
   1   1  12    0.01    0.75
   2   1  12   -0.11    0.73
   3   1  12    0.38    0.79
   4   1  12    6.64    1.28
   5   1  12    2.69    1.02
 -11   1  11    1.62    1.21
 -11   1  11    3.61    1.34
 -10   1  11   13.71    2.06
 -10   1  11   12.49    2.10
  -9   1  11   10.38    1.78
  -9   1  11   10.95    1.86
  -8   1  11   21.07    2.72
  -8   1  11   20.18    2.51
  -7   1  11   13.80    1.94
  -7   1  11   12.47    1.98
  -6   1  11    1.79    1.03
  -6   1  11    0.60    0.88
  -5   1  11    1.11    0.99
  -5   1  11   -0.55    0.93
  -4   1  11    1.49    1.14
  -4   1  11    2.18    1.06
  -3   1  11    9.63    1.50
  -3   1  11   10.81    1.67
  -2   1  11    1.86    0.92
  -2   1  11    4.64    1.02
  -1   1  11   11.76    1.49
  -1   1  11   11.45    1.66
   0   1  11   -0.04    0.68
   0   1  11   -0.05    0.68
   1   1  11    1.02    0.73
   1   1  11    1.36    0.66
   2   1  11   -0.19    0.64
   2   1  11    1.65    0.70
   3   1  11    3.07    0.91
   4   1  11    0.12    0.66
   5   1  11    4.28    1.03
   6   1  11    2.32    0.95
 -12   1  10    0.12    1.08
 -12   1  10    2.78    1.29
 -11   1  10   -0.75    0.91
 -11   1  10    1.09    1.12
 -10   1  10    6.73    1.53
 -10   1  10    7.94    1.60
  -9   1  10    7.96    1.63
  -9   1  10    9.86    1.65
  -8   1  10   24.79    2.94
  -8   1  10   23.13    2.74
  -7   1  10   20.48    2.66
  -7   1  10   23.41    2.59
  -6   1  10   24.95    2.85
  -6   1  10   28.09    3.14
  -5   1  10    5.30    1.26
  -5   1  10    3.62    1.14
  -4   1  10    6.41    1.29
  -4   1  10    6.24    1.34
  -3   1  10    0.32    0.80
  -3   1  10    0.15    0.76
  -2   1  10    1.06    0.72
  -2   1  10    1.97    0.80
  -1   1  10    1.57    0.73
  -1   1  10    1.43    0.76
   0   1  10    2.68    0.76
   0   1  10    1.94    0.69
   1   1  10    0.92    0.65
   1   1  10    0.23    0.58
   2   1  10    8.94    1.14
   2   1  10    8.26    1.25
   3   1  10    4.21    0.85
   3   1  10    3.69    0.88
   4   1  10   12.23    1.47
   4   1  10   11.45    1.52
   5   1  10    0.60    0.70
   5   1  10    0.67    0.68
   6   1  10   -0.12    0.60
   7   1  10    0.06    0.69
 -12   1   9   18.82    2.55
 -12   1   9   15.59    2.52
 -11   1   9    2.37    1.19
 -11   1   9    0.96    1.03
 -10   1   9    2.14    1.08
 -10   1   9    1.31    1.00
  -9   1   9    9.12    1.63
  -9   1   9    9.05    1.65
  -8   1   9    3.86    1.15
  -8   1   9    3.83    1.16
  -7   1   9   50.68    4.92
  -7   1   9   50.27    4.63
  -6   1   9   19.28    2.17
  -6   1   9   15.19    2.15
  -5   1   9   56.61    5.26
  -5   1   9   51.86    4.85
  -4   1   9    5.23    1.15
  -4   1   9    5.06    1.15
  -3   1   9   14.75    1.89
  -3   1   9   20.81    2.21
  -2   1   9    0.35    0.58
  -2   1   9   -0.18    0.59
  -1   1   9    0.00    0.51
  -1   1   9    1.95    0.63
   0   1   9   -0.14    0.50
   0   1   9   -0.17    0.44
   1   1   9    3.27    0.76
   1   1   9    3.41    0.68
   2   1   9    0.73    0.51
   2   1   9    0.98    0.51
   3   1   9   25.51    2.41
   3   1   9   26.99    2.60
   4   1   9    6.83    1.01
   4   1   9    5.53    0.94
   5   1   9   30.64    2.94
   5   1   9   29.62    2.80
   6   1   9    3.26    0.81
   6   1   9    3.64    0.86
   7   1   9    1.38    0.72
   7   1   9    1.60    0.68
   8   1   9    1.54    0.74
 -13   1   8    8.69    1.98
 -13   1   8    9.55    2.11
 -12   1   8   -0.72    1.14
 -12   1   8    0.97    1.23
 -11   1   8   21.56    2.88
 -11   1   8   20.93    2.73
 -10   1   8    0.62    0.97
 -10   1   8   -0.44    0.92
  -9   1   8    5.21    1.35
  -9   1   8    6.40    1.40
  -8   1   8    4.44    1.20
  -8   1   8    6.12    1.29
  -7   1   8    4.83    1.10
  -7   1   8    3.62    1.09
  -6   1   8   50.19    4.98
  -6   1   8   54.85    4.75
  -5   1   8   12.63    1.66
  -5   1   8   10.33    1.64
  -4   1   8   87.27    7.70
  -4   1   8   82.20    7.16
  -3   1   8    3.22    0.84
  -3   1   8    4.00    0.86
  -2   1   8   15.09    1.66
  -2   1   8   16.13    1.87
  -1   1   8    0.75    0.47
  -1   1   8   -0.45    0.39
   0   1   8   -0.05    0.40
   0   1   8   -0.22    0.39
   1   1   8    0.09    0.38
   1   1   8   -0.29    0.38
   2   1   8    6.92    0.91
   2   1   8    7.87    1.01
   3   1   8    2.24    0.62
   3   1   8    1.81    0.57
   4   1   8   51.74    4.26
   4   1   8   48.58    4.51
   5   1   8    4.57    0.85
   5   1   8    4.48    0.79
   6   1   8   39.85    3.67
   6   1   8   42.76    3.84
   7   1   8    3.81    0.92
   8   1   8    7.34    1.30
   9   1   8    3.47    1.13
 -13   1   7    1.41    1.40
 -13   1   7    0.05    1.38
 -12   1   7    6.11    1.73
 -12   1   7   10.02    1.90
 -11   1   7    2.86    1.42
 -11   1   7    5.76    1.57
 -10   1   7   27.20    3.27
 -10   1   7   26.48    3.11
  -9   1   7    5.88    1.33
  -9   1   7    5.79    1.38
  -8   1   7   11.47    1.76
  -8   1   7   11.38    1.72
  -7   1   7    1.81    0.80
  -7   1   7    1.16    0.85
  -6   1   7   -0.42    0.63
  -6   1   7    0.90    0.83
  -5   1   7   45.76    4.36
  -5   1   7   44.99    4.12
  -4   1   7   13.91    1.81
  -4   1   7   12.45    1.69
  -3   1   7  113.99    9.91
  -3   1   7  111.40    9.21
   2  -1  -7    0.84    0.45
  -2   1   7    0.96    0.52
  -2   1   7    0.92    0.53
   1  -1  -7    4.02    0.60
  -1   1   7    2.56    0.63
  -1   1   7    2.85    0.58
   0  -1  -7    0.06    0.34
   0   1   7    0.47    0.35
   0   1   7    0.35    0.39
  -1  -1  -7    0.66    0.43
   1   1   7    0.76    0.36
   1   1   7    1.14    0.45
   2   1   7    0.76    0.40
   2   1   7    1.50    0.47
   3   1   7    6.91    0.89
   3   1   7    7.78    0.97
   4   1   7    1.19    0.46
   4   1   7    1.57    0.50
   5   1   7   49.89    4.25
  -6  -1  -7    0.45    2.25
   6   1   7    1.64    0.64
  -7  -1  -7   28.60    6.14
   7   1   7   55.91    4.41
  -8  -1  -7    1.31    3.04
   8   1   7    8.40    1.34
  -9  -1  -7    0.50    3.21
   9   1   7    4.81    1.22
  10   1   7    7.62    1.57
 -13   1   6    1.16    1.42
 -13   1   6    0.76    1.41
 -12   1   6    2.92    1.36
 -12   1   6    3.11    1.45
 -11   1   6    1.31    1.19
 -11   1   6    0.64    1.09
 -10   1   6   18.88    2.46
 -10   1   6   16.90    2.45
  -9   1   6   20.81    2.81
  -9   1   6   28.66    2.95
  -8   1   6   29.05    3.21
  -8   1   6   31.75    3.32
  -7   1   6   16.40    2.16
  -7   1   6   19.38    2.21
  -6   1   6   -0.58    0.63
  -6   1   6    0.23    0.63
  -5   1   6    0.04    0.60
  -5   1   6    1.18    0.76
  -4   1   6   51.20    4.48
  -4   1   6   50.10    4.74
   3  -1  -6    3.68    0.75
  -3   1   6    2.03    0.77
  -3   1   6    2.65    0.77
   2  -1  -6   43.55    3.74
  -2   1   6   45.70    4.11
  -2   1   6   45.49    3.80
   1  -1  -6    1.32    0.40
  -1   1   6    1.13    0.45
  -1   1   6    1.79    0.49
   0  -1  -6    2.50    0.48
   0   1   6    3.09    0.56
   0   1   6    3.97    0.54
  -1  -1  -6    1.07    0.35
   1   1   6    1.27    0.35
   1   1   6    0.70    0.36
   2   1   6    5.12    0.67
   2   1   6    4.60    0.68
   2   1   6    5.48    0.79
   3   1   6    1.08    0.40
   3   1   6    0.88    0.34
  -4  -1  -6    1.99    1.72
   4   1   6    3.14    0.59
  -5  -1  -6    0.75    1.90
   5   1   6    0.12    0.43
  -6  -1  -6   31.08    6.05
   6   1   6   59.11    4.54
  -7  -1  -6    1.87    2.43
   7   1   6   -0.06    0.58
  -8  -1  -6   35.58    6.44
   8   1   6   54.40    4.56
  -9  -1  -6    6.87    3.28
   9   1   6    4.72    1.17
 -10  -1  -6    6.53    3.78
  10   1   6    9.34    1.63
 -13   1   5    3.12    1.69
 -13   1   5    0.74    1.35
 -12   1   5    5.58    1.66
 -12   1   5   10.78    2.01
 -11   1   5    4.86    1.53
 -11   1   5    3.24    1.29
 -10   1   5   -0.46    0.75
 -10   1   5   -0.05    1.05
  -9   1   5   36.98    3.64
  -9   1   5   34.97    3.74
  -8   1   5   26.03    2.78
  -8   1   5   20.33    2.63
  -7   1   5   63.72    5.64
  -7   1   5   63.39    5.91
  -6   1   5    6.28    1.14
  -6   1   5    6.02    1.18
  -5   1   5   24.94    2.56
  -5   1   5   23.25    2.44
  -4   1   5    1.45    0.62
  -4   1   5    1.45    0.70
   3  -1  -5    8.02    1.12
  -3   1   5    6.54    1.11
  -3   1   5    9.27    1.22
   2  -1  -5    3.44    0.59
  -2   1   5    2.96    0.64
  -2   1   5    3.20    0.65
   1  -1  -5   19.99    2.04
   1  -1  -5   22.13    1.88
  -1   1   5   21.86    1.92
  -1   1   5   23.91    2.11
   0  -1  -5   -0.04    0.24
   0  -1  -5   -0.05    0.23
   0   1   5    0.10    0.27
   0   1   5    0.04    0.28
  -1  -1  -5    9.19    0.97
   1   1   5    9.22    1.02
   1   1   5    9.19    2.61
   1   1   5   10.24    0.94
   2   1   5    1.43    0.35
   2   1   5    0.56    0.28
   2   1   5    1.69    0.45
   3   1   5   43.01    3.77
   3   1   5   48.56    3.84
  -4  -1  -5    0.05    1.40
   4   1   5    1.65    0.46
  -5  -1  -5    1.97    1.86
   5   1   5    0.27    0.44
  -6  -1  -5   -0.23    1.68
   6   1   5   -0.18    0.53
  -7  -1  -5   30.47    5.09
   7   1   5   42.26    3.66
  -8  -1  -5   -0.54    1.93
   8   1   5    0.07    0.72
  -9  -1  -5   29.35    5.28
   9   1   5   39.15    3.68
 -10  -1  -5    0.93    2.67
  10   1   5    2.25    1.07
  11   1   5    5.49    1.55
 -13   1   4   15.05    2.80
 -13   1   4   19.44    3.10
 -12   1   4    0.71    1.20
 -12   1   4   -2.12    1.16
 -11   1   4   19.09    2.70
 -11   1   4   19.01    2.72
 -10   1   4    7.74    1.61
 -10   1   4    7.01    1.58
  -9   1   4   -0.19    0.77
  -9   1   4   -1.13    0.85
  -8   1   4   52.01    5.03
  -8   1   4   53.57    4.83
  -7   1   4    5.66    1.21
  -7   1   4    6.55    1.14
  -6   1   4   97.19    8.32
  -6   1   4  101.44    8.84
  -5   1   4   19.74    2.19
  -5   1   4   21.91    2.20
   4  -1  -4   54.20    4.76
  -4   1   4   55.16    5.00
  -4   1   4   54.45    4.76
   3  -1  -4    0.44    0.60
   3  -1  -4   -0.53    0.46
  -3   1   4    0.43    0.58
  -3   1   4    0.41    0.49
   2  -1  -4    8.67    1.06
   2  -1  -4   10.31    1.19
  -2   1   4   12.15    1.19
  -2   1   4    8.66    1.10
   1  -1  -4    0.15    0.25
   1  -1  -4    0.14    0.25
  -1   1   4   -0.06    0.29
  -1   1   4    0.08    0.29
   0  -1  -4    4.35    0.51
   0  -1  -4    3.42    0.43
   0   1   4    4.01    0.53
   0   1   4    2.84    0.43
  -1  -1  -4   -0.03    0.22
   1   1   4    0.01    0.19
   1   1   4    0.16    0.21
   1   1   4   -0.03    1.42
   2   1   4   47.37    4.48
   2   1   4   37.74    3.35
   2   1   4   43.28    3.43
  -3  -1  -4    1.06    1.27
   3   1   4    1.80    0.81
   3   1   4    2.20    0.50
   3   1   4    3.10    0.50
  -4  -1  -4   81.02    8.55
   4   1   4   93.18    7.30
  -5  -1  -4    2.49    1.43
  -6  -1  -4    9.58    2.30
  -6  -1  -4    9.25    1.34
  -7  -1  -4    6.57    2.02
  -7  -1  -4    6.63    1.28
  -8  -1  -4   14.90    2.84
  -8  -1  -4   13.98    1.97
  -9  -1  -4    1.57    1.14
  -9  -1  -4    3.43    2.05
 -10  -1  -4   17.81    3.54
 -10  -1  -4   15.47    2.35
 -11  -1  -4   -0.94    2.44
 -13   1   3    0.83    1.56
 -13   1   3    1.48    1.49
 -12   1   3   15.97    2.54
 -12   1   3   13.71    2.65
 -11   1   3    0.14    0.99
 -11   1   3    0.03    1.10
 -10   1   3   25.84    3.04
 -10   1   3   23.16    2.94
  -9   1   3    6.63    1.44
  -9   1   3    6.74    1.34
  -8   1   3    1.99    0.77
  -8   1   3    1.42    0.86
  -7   1   3   71.77    6.43
  -7   1   3   77.97    6.80
  -6   1   3    0.91    0.67
  -6   1   3    1.16    0.57
  -5   1   3  242.03   19.87
  -5   1   3  253.73   21.26
   4  -1  -3    7.21    1.15
   4  -1  -3    7.06    1.03
  -4   1   3    7.50    1.00
  -4   1   3    5.67    1.01
   3  -1  -3   58.59    4.65
   3  -1  -3   55.81    4.86
  -3   1   3   50.20    4.54
  -3   1   3   51.35    4.82
   2  -1  -3    0.23    0.41
   2  -1  -3   -0.14    0.48
  -2   1   3   -0.19    0.38
  -2   1   3   -0.71    0.46
   1  -1  -3    0.36    0.27
   1  -1  -3    0.27    0.25
  -1   1   3    0.22    0.28
  -1   1   3   -0.31    0.30
   0  -1  -3   -0.25    0.15
   0  -1  -3    0.00    0.18
   0   1   3    0.19    0.19
   0   1   3    0.25    0.19
  -1  -1  -3   17.17    1.38
   1   1   3   15.49    1.34
   1   1   3   15.38    1.43
   1   1   3   13.50    2.44
  -2  -1  -3   -0.92    0.87
   2   1   3    0.02    0.21
   2   1   3   -0.24    0.63
   2   1   3    0.56    0.30
  -3  -1  -3   89.58    9.32
   3   1   3  106.65    8.28
   3   1   3  108.27    9.03
  -4  -1  -3    1.41    0.52
  -4  -1  -3    2.50    1.06
   4   1   3    2.57    0.60
  -5  -1  -3  164.92   13.28
  -5  -1  -3  164.78   14.60
  -6  -1  -3    1.71    0.67
  -6  -1  -3    3.81    1.32
  -7  -1  -3   28.81    2.74
  -7  -1  -3   23.65    3.22
  -8  -1  -3   17.22    2.72
  -8  -1  -3   17.45    2.18
  -9  -1  -3    0.89    1.37
  -9  -1  -3    3.59    1.12
 -10  -1  -3    4.43    1.93
 -10  -1  -3    3.59    1.31
 -11  -1  -3    6.77    2.30
 -11  -1  -3    5.66    1.67
 -12  -1  -3    3.11    1.71
 -12  -1  -3    2.64    2.30
 -13   1   2   -0.10    1.72
 -13   1   2    0.86    1.41
 -12   1   2    2.41    1.27
 -12   1   2    1.57    1.43
 -11   1   2   11.75    2.03
 -11   1   2   12.90    2.26
 -10   1   2    8.02    1.55
 -10   1   2    8.59    1.74
  -9   1   2   17.26    2.14
  -9   1   2   13.49    1.96
  -8   1   2    0.23    0.56
  -8   1   2    0.68    0.73
  -7   1   2    1.71    0.78
  -7   1   2    3.93    0.82
  -6   1   2   52.13    4.58
  -6   1   2   53.02    4.79
  -5   1   2    1.10    0.59
  -5   1   2   -0.03    0.40
   4  -1  -2  265.06   20.93
   4  -1  -2  259.81   22.41
  -4   1   2  267.64   22.44
  -4   1   2  260.86   20.95
   3  -1  -2    0.79    0.38
  -3   1   2    1.79    0.50
  -3   1   2    0.40    0.36
   2  -1  -2   59.96    5.37
   2  -1  -2   61.75    5.05
  -2   1   2   61.42    5.02
   1  -1  -2    0.32    0.29
   1  -1  -2    0.53    0.33
  -1   1   2   -0.10    0.33
  -1   1   2    0.37    0.28
   0  -1  -2    0.33    0.15
   0  -1  -2    0.44    0.15
   0   1   2    0.58    0.14
   0   1   2    0.53    0.17
  -1  -1  -2    0.19    0.79
   1   1   2    0.07    0.78
   1   1   2    0.42    0.23
   1   1   2    0.39    0.16
  -2  -1  -2   -0.38    0.63
  -2  -1  -2    0.28    0.26
   2   1   2    0.61    0.43
   2   1   2    0.33    0.25
  -3  -1  -2    0.02    0.58
  -3  -1  -2    0.08    0.32
   3   1   2    0.05    0.24
   3   1   2   -0.11    0.32
  -4  -1  -2  162.96   13.86
  -4  -1  -2  147.75   12.76
   4   1   2  168.75   13.69
  -5  -1  -2   -0.05    0.59
  -5  -1  -2    0.25    0.45
  -6  -1  -2  123.81   10.16
  -6  -1  -2  125.69   11.02
  -7  -1  -2    1.31    0.70
  -7  -1  -2    1.99    0.85
  -8  -1  -2   35.54    3.63
  -8  -1  -2   43.00    4.10
  -9  -1  -2    9.36    1.60
  -9  -1  -2    6.79    1.71
 -10  -1  -2    1.84    1.33
 -10  -1  -2    1.31    1.10
 -11  -1  -2   18.86    3.21
 -11  -1  -2   26.31    3.12
 -12  -1  -2    5.06    1.96
 -12  -1  -2    1.58    1.47
 -13   1   1    0.77    1.70
 -13   1   1    2.71    1.66
 -12   1   1    1.33    1.39
 -12   1   1    1.08    1.26
 -11   1   1    8.90    1.94
 -11   1   1   15.24    2.26
 -10   1   1    4.56    1.44
 -10   1   1    9.26    1.60
  -9   1   1   31.98    3.36
  -9   1   1   33.26    3.34
  -8   1   1   17.15    2.08
  -8   1   1   15.20    1.96
  -7   1   1    4.34    0.89
  -7   1   1    2.25    0.75
  -6   1   1    4.86    0.85
  -6   1   1    5.81    0.93
  -5   1   1   41.14    3.53
  -5   1   1   40.36    3.71
   4  -1  -1    0.13    0.29
   4  -1  -1    0.32    0.38
  -4   1   1    0.56    0.32
  -4   1   1    0.97    0.40
   3  -1  -1  243.74   18.78
   3  -1  -1  235.48   20.13
  -3   1   1  244.22   20.15
  -3   1   1  225.55   18.77
   2  -1  -1   -0.30    0.22
   2  -1  -1    0.06    0.20
  -2   1   1   -0.52    0.22
  -2   1   1    0.06    0.21
   0  -1  -1    0.03    0.04
   0  -1  -1   -0.02    0.03
   0   1   1   -0.03    0.02
   0   1   1    0.02    0.03
  -1  -1  -1    5.06    0.73
  -1  -1  -1    6.44    0.55
   1   1   1    5.31    0.65
   1   1   1    5.77    0.53
  -2  -1  -1    0.19    0.30
  -2  -1  -1   -0.11    0.20
   2   1   1   -0.17    0.22
   2   1   1    0.24    0.21
  -3  -1  -1   12.26    1.21
  -3  -1  -1   13.73    1.33
   3   1   1   13.27    1.20
   3   1   1   12.34    1.26
  -4  -1  -1    2.54    0.59
  -4  -1  -1    4.69    0.63
   4   1   1    3.19    0.56
   4   1   1    3.63    0.56
  -5  -1  -1   62.02    5.01
  -5  -1  -1   58.14    5.36
   5   1   1   59.91    5.27
  -6  -1  -1    0.25    0.53
  -6  -1  -1    0.75    0.50
  -7  -1  -1  155.95   13.50
  -7  -1  -1  153.46   12.56
  -8  -1  -1    0.21    0.72
  -8  -1  -1    0.80    0.72
  -9  -1  -1   34.34    3.16
  -9  -1  -1   26.84    3.21
 -10  -1  -1   14.19    2.00
 -10  -1  -1    9.77    1.95
 -11  -1  -1    0.35    1.14
 -11  -1  -1    2.88    1.38
 -12  -1  -1   17.66    2.69
 -12  -1  -1   14.57    2.78
 -13  -1  -1    1.11    1.64
 -13  -1  -1   -0.15    1.71
 -13   1   0   20.25    3.35
 -13   1   0   18.98    3.25
 -12   1   0    0.55    1.36
 -12   1   0    1.29    1.45
 -11   1   0    1.28    1.31
 -11   1   0    3.20    1.35
 -10   1   0   25.02    3.18
 -10   1   0   29.31    3.24
  -9   1   0    0.51    0.79
  -9   1   0   -0.87    0.71
  -8   1   0   77.56    6.61
  -8   1   0   76.62    7.03
  -7   1   0   13.42    1.63
  -7   1   0   12.66    1.65
  -6   1   0   81.98    7.32
  -6   1   0   83.59    6.86
  -5   1   0    0.75    0.48
  -5   1   0    1.67    0.51
   4  -1   0   84.74    7.26
   4  -1   0   84.94    6.80
  -4   1   0   83.38    7.30
  -4   1   0   83.26    6.82
   3  -1   0    0.34    0.26
   3  -1   0    0.62    0.27
  -3   1   0    1.28    0.32
  -3   1   0    0.11    0.27
   2  -1   0   12.16    1.15
   2  -1   0   12.58    1.09
  -2   1   0   12.16    1.11
   1  -1   0   -0.06    0.06
   1  -1   0    0.01    0.06
  -1   1   0    0.01    0.06
  -1   1   0   -0.04    0.06
  -1  -1   0    0.05    0.09
  -1  -1   0    0.02    0.05
   1   1   0    0.02    0.04
   1   1   0   -0.05    0.10
  -2  -1   0   12.17    1.09
  -2  -1   0   11.37    1.10
   2   1   0   11.84    1.12
   2   1   0   12.36    1.10
  -3  -1   0    0.14    0.25
  -3  -1   0   -0.08    0.28
   3   1   0    0.74    0.36
   3   1   0    0.30    0.24
  -4  -1   0   88.77    7.11
  -4  -1   0   91.15    7.60
   4   1   0   83.92    7.55
  -5  -1   0    1.12    0.50
  -5  -1   0    1.89    0.49
   5   1   0    2.29    0.45
  -6  -1   0   80.99    6.67
  -6  -1   0   80.04    7.10
  -7  -1   0   11.40    1.52
  -7  -1   0   12.41    1.51
  -8  -1   0   76.80    6.36
  -8  -1   0   70.91    6.69
  -9  -1   0    0.28    0.74
  -9  -1   0    1.14    0.90
 -10  -1   0   28.52    3.29
 -10  -1   0   25.45    3.14
 -11  -1   0    1.89    1.25
 -11  -1   0    3.66    1.37
 -12  -1   0   -0.71    1.28
 -12  -1   0    0.44    1.37
 -13  -1   0   23.17    3.34
 -13  -1   0   15.69    3.02
 -13   1  -1    0.01    1.84
 -13   1  -1   -1.68    1.60
 -12   1  -1   20.03    2.83
 -12   1  -1   14.52    2.81
 -11   1  -1    1.07    1.15
 -11   1  -1    1.34    1.38
 -10   1  -1    9.91    1.88
 -10   1  -1    8.97    1.78
  -9   1  -1   27.78    3.43
  -9   1  -1   32.41    3.18
  -8   1  -1    0.12    0.72
  -8   1  -1    0.02    0.70
  -7   1  -1  156.57   12.89
  -7   1  -1  160.43   13.86
  -6   1  -1    0.89    0.53
  -6   1  -1    0.82    0.56
  -5   1  -1   56.27    4.65
  -5   1  -1   54.03    4.99
   4  -1   1    3.63    0.59
   4  -1   1    3.59    0.56
  -4   1  -1    3.27    0.64
  -4   1  -1    3.07    0.58
   3  -1   1   13.13    1.35
  -3   1  -1   12.55    1.26
  -3   1  -1   14.50    1.43
   2  -1   1    0.03    0.25
   2  -1   1    0.24    0.31
  -2   1  -1   -0.62    0.31
  -2   1  -1    0.15    0.26
   1  -1   1    6.34    0.59
   1  -1   1    5.59    0.56
   1  -1   1    5.75    0.71
  -1   1  -1    5.01    0.74
   0  -1   1    0.04    0.06
   0  -1   1   -0.01    0.03
   0   1  -1   -0.12    0.04
   1   1  -1   19.20    1.76
   1   1  -1   20.68    1.69
  -2  -1   1   -0.20    0.24
  -2  -1   1    0.51    0.43
   2   1  -1   -0.11    0.43
   2   1  -1   -0.28    0.23
  -3  -1   1  229.99   19.45
   3   1  -1  226.93   19.44
   3   1  -1  230.34   18.20
  -4  -1   1    0.84    0.34
  -4  -1   1    0.35    0.43
   4   1  -1    0.45    0.28
   4   1  -1    0.72    0.45
  -5  -1   1   37.39    3.49
  -5  -1   1   35.83    3.37
   5   1  -1   41.56    3.48
  -6  -1   1    6.20    0.97
  -6  -1   1    4.93    0.86
  -7  -1   1    3.04    0.81
  -7  -1   1    3.01    0.77
  -8  -1   1   15.94    1.88
  -8  -1   1   12.74    1.84
  -9  -1   1   31.27    3.18
  -9  -1   1   31.05    3.22
 -10  -1   1    9.04    1.61
 -10  -1   1    6.96    1.53
 -11  -1   1   10.91    2.04
 -11  -1   1   13.92    2.14
 -12  -1   1   -0.25    1.32
 -12  -1   1    2.92    1.38
 -13  -1   1    0.53    1.55
 -13  -1   1    1.24    1.53
 -12   1  -2    4.29    1.99
 -12   1  -2    0.81    1.48
 -11   1  -2   19.72    2.91
 -11   1  -2   24.59    3.46
 -10   1  -2    1.52    1.22
 -10   1  -2    0.74    1.00
  -9   1  -2   11.40    1.75
  -9   1  -2    9.04    1.85
  -8   1  -2   36.43    3.57
  -8   1  -2   38.00    3.94
  -7   1  -2    1.63    0.87
  -7   1  -2    1.07    0.69
  -6   1  -2  128.84   11.06
  -6   1  -2  120.74   10.17
  -5   1  -2   -0.36    0.59
  -5   1  -2    0.68    0.51
   4  -1   2  166.73   14.11
  -4   1  -2  164.72   14.29
  -4   1  -2  161.61   13.18
   3  -1   2    0.20    0.34
   3  -1   2    0.00    0.27
  -3   1  -2    0.16    0.57
  -3   1  -2   -0.31    0.33
   2  -1   2    0.20    0.31
   2  -1   2    0.41    0.50
   2  -1   2    0.39    0.26
  -2   1  -2   -0.24    0.59
   1  -1   2    0.46    0.20
   1  -1   2    0.92    0.77
  -1   1  -2    2.59    0.92
  -1   1  -2    0.25    0.19
   0  -1   2    0.17    0.14
   0  -1   2    0.27    0.17
   0   1  -2    0.40    0.18
   0   1  -2    0.51    0.15
  -1  -1   2    0.00    0.26
  -1  -1   2   -0.33    0.18
   1   1  -2    0.38    0.28
   1   1  -2    0.31    0.19
  -2  -1   2   60.63    5.05
  -2  -1   2   62.29    5.34
   2   1  -2   58.77    5.04
  -3  -1   2    0.32    0.54
  -3  -1   2    1.67    0.46
   3   1  -2    1.97    0.53
   3   1  -2    1.38    0.73
  -4  -1   2  261.74   22.11
  -4  -1   2  258.57   20.70
   4   1  -2  254.85   20.74
   4   1  -2  262.07   22.11
  -5  -1   2    0.32    0.37
  -5  -1   2   -0.48    0.50
  -6  -1   2   56.43    4.86
  -6  -1   2   55.70    5.06
  -7  -1   2    2.56    0.68
  -7  -1   2    2.14    0.80
  -8  -1   2    0.68    0.76
  -8  -1   2    0.54    0.61
  -9  -1   2   15.28    2.12
  -9  -1   2   19.44    2.30
 -10  -1   2    7.28    1.50
 -10  -1   2    8.70    1.63
 -11  -1   2   13.49    2.13
 -11  -1   2   12.78    2.20
 -12  -1   2    4.54    1.59
 -12  -1   2    1.39    1.31
 -13  -1   2    0.60    1.65
 -13  -1   2   -1.43    1.07
 -12   1  -3    1.55    1.69
 -12   1  -3    3.39    2.40
 -11   1  -3    1.56    1.41
 -11   1  -3    6.41    2.35
 -10   1  -3    4.31    1.90
 -10   1  -3    5.05    1.46
  -9   1  -3    1.58    1.38
  -9   1  -3    3.10    1.17
  -8   1  -3   18.49    2.78
  -8   1  -3   17.96    2.28
  -7   1  -3   30.28    3.77
  -7   1  -3   33.03    3.16
  -6   1  -3    1.46    0.70
  -6   1  -3    0.69    0.98
  -5   1  -3  156.99   14.45
  -5   1  -3  167.69   13.19
  -4   1  -3    3.35    1.22
   3  -1   3  103.59    8.98
   3  -1   3  101.12    8.22
   3  -1   3  102.77    8.22
  -3   1  -3  100.34    9.37
   2  -1   3   -0.41    0.30
   2  -1   3    0.37    0.63
   2  -1   3    0.21    0.24
  -2   1  -3   -0.13    0.95
   1  -1   3   16.13    1.31
   1  -1   3   12.83    2.33
  -1   1  -3   10.02    2.06
  -1   1  -3   14.70    1.31
   0  -1   3    0.04    0.22
   0  -1   3   -0.23    0.17
   0   1  -3    0.17    0.17
   0   1  -3   -0.01    0.19
  -1  -1   3    0.79    0.33
  -1  -1   3    0.06    0.23
   1   1  -3    0.05    0.24
   1   1  -3   -0.20    0.20
  -2  -1   3    0.17    0.44
  -2  -1   3    0.08    0.31
   2   1  -3   -0.01    0.33
   2   1  -3    1.23    0.45
  -3  -1   3   57.89    4.77
   3   1  -3   56.13    4.76
   3   1  -3   53.17    4.98
  -4  -1   3    5.99    1.08
  -4  -1   3    6.06    0.99
   4   1  -3    8.77    1.16
   4   1  -3    8.57    1.31
  -5  -1   3  242.90   20.15
  -5  -1   3  225.89   18.87
  -6  -1   3   -0.41    0.56
  -6  -1   3    1.02    0.57
  -7  -1   3   77.73    6.61
  -7  -1   3   76.14    6.91
  -8  -1   3    3.56    0.88
  -8  -1   3    2.35    0.98
  -9  -1   3    4.17    1.11
  -9  -1   3    3.43    1.14
 -10  -1   3   22.14    2.76
 -10  -1   3   22.90    2.81
 -11  -1   3    0.41    0.89
 -11  -1   3    0.43    1.08
 -12  -1   3   16.14    2.59
 -12  -1   3   16.37    2.69
 -13  -1   3    1.03    1.58
 -13  -1   3    1.69    1.48
  12  -1   4    3.76    1.39
 -12   1  -4    2.12    3.25
  11  -1   4    0.39    1.03
 -11   1  -4    1.01    2.52
 -10   1  -4   21.72    4.04
  -9   1  -4   -0.42    1.59
  -8   1  -4   17.91    3.11
  -7   1  -4    7.34    2.18
   6  -1   4   10.83    1.38
  -6   1  -4    7.33    2.17
   5  -1   4    1.80    0.57
  -5   1  -4    1.12    1.43
   4  -1   4   88.86    7.13
  -4   1  -4   84.05    8.49
   3  -1   4    2.86    0.52
   3  -1   4    3.73    0.64
  -3   1  -4    3.28    1.70
   2  -1   4   42.40    3.37
   2  -1   4   50.41    4.36
   2  -1   4   39.16    3.26
  -2   1  -4   23.40    4.16
   1  -1   4   -0.04    0.19
   1  -1   4    0.72    0.27
   1  -1   4   -0.19    1.61
  -1   1  -4    0.19    0.26
   0  -1   4    3.13    0.47
   0  -1   4    3.40    0.46
   0   1  -4    3.54    0.46
   0   1  -4    3.27    0.46
  -1  -1   4    0.06    0.30
  -1  -1   4    0.34    0.27
   1   1  -4   -0.27    0.23
   1   1  -4   -0.07    0.27
  -2  -1   4    8.55    1.09
  -2  -1   4   10.06    1.07
   2   1  -4    9.27    1.05
   2   1  -4   10.37    1.11
  -3  -1   4   -0.77    0.51
  -3  -1   4   -0.95    0.35
   3   1  -4    0.11    0.61
   3   1  -4    0.10    0.45
  -4  -1   4   62.21    5.37
  -4  -1   4   61.85    5.60
  -5  -1   4   24.13    2.23
  -5  -1   4   14.23    1.90
  -6  -1   4  101.27    9.06
  -6  -1   4  103.89    8.59
  -7  -1   4    6.23    1.16
  -7  -1   4    7.43    1.27
  -8  -1   4   50.77    4.81
  -8  -1   4   54.33    5.02
  -9  -1   4    0.19    0.75
  -9  -1   4    0.54    0.96
 -10  -1   4   10.67    1.75
 -10  -1   4    9.34    1.81
 -11  -1   4   17.40    2.60
 -11  -1   4   19.92    2.66
 -12  -1   4    0.12    1.11
 -12  -1   4    1.28    1.30
 -13  -1   4   16.14    2.76
 -13  -1   4   13.65    2.53
  11  -1   5    7.45    1.64
 -11   1  -5    8.07    3.58
  10  -1   5    0.32    0.88
 -10   1  -5    2.52    2.68
   9  -1   5   41.93    3.97
  -9   1  -5   36.85    5.86
   8  -1   5    0.48    0.70
  -8   1  -5   -1.07    1.89
   7  -1   5   31.74    3.07
  -7   1  -5   35.87    5.00
   6  -1   5    0.44    0.56
  -6   1  -5    2.25    2.00
   5  -1   5   -0.17    0.42
  -5   1  -5   -1.20    1.64
   4  -1   5    2.24    0.54
  -4   1  -5    3.98    1.82
   3  -1   5   41.83    3.30
  -3   1  -5   27.13    4.59
   2  -1   5    1.19    0.36
   1  -1   5    9.01    1.04
   1  -1   5   13.79    1.06
  -1   1  -5    8.37    1.01
   0  -1   5    0.21    0.31
   0  -1   5   -0.32    0.25
   0   1  -5    0.03    0.27
  -1  -1   5   20.22    2.04
  -1  -1   5   21.99    1.91
   1   1  -5   22.50    1.90
  -2  -1   5    2.65    0.60
  -2  -1   5    3.43    0.62
   2   1  -5    3.17    0.59
  -3  -1   5    6.96    1.07
  -3  -1   5    8.04    1.10
   3   1  -5    9.41    1.17
  -4  -1   5    0.86    0.61
  -4  -1   5    0.60    0.79
  -5  -1   5   24.12    2.50
  -5  -1   5   24.76    2.55
  -6  -1   5    4.80    1.02
  -6  -1   5    7.01    1.26
  -7  -1   5   62.75    5.81
  -7  -1   5   62.73    5.57
  -8  -1   5   17.65    2.34
  -8  -1   5   22.39    2.47
  -9  -1   5   39.51    4.15
  -9  -1   5   43.91    4.06
 -10  -1   5   -0.04    0.85
 -10  -1   5    0.27    0.91
 -11  -1   5    4.21    1.33
 -11  -1   5    4.70    1.50
 -12  -1   5   11.14    2.08
 -12  -1   5    9.01    1.94
 -13  -1   5   -0.68    1.34
 -13  -1   5   -0.38    1.28
  10  -1   6    8.96    1.64
 -10   1  -6    2.39    3.26
   9  -1   6    6.57    1.31
  -9   1  -6    3.85    3.07
   8  -1   6   52.37    4.64
  -8   1  -6   46.36    7.08
   7  -1   6    0.44    0.65
  -7   1  -6   -0.51    2.04
   6  -1   6   51.56    4.46
   5  -1   6    0.25    0.44
  -5   1  -6   -2.59    1.83
   4  -1   6    3.39    0.62
  -4   1  -6   -0.74    1.53
   3  -1   6    0.84    0.41
   2  -1   6    5.69    0.71
   2  -1   6    4.18    0.66
   1  -1   6    0.58    0.35
   1  -1   6    1.56    0.39
  -1   1  -6    0.43    0.37
   0  -1   6    1.98    0.50
   0  -1   6    3.39    0.55
   0   1  -6    3.75    0.55
  -1  -1   6    2.05    0.51
  -1  -1   6    2.56    0.54
   1   1  -6    1.13    0.43
  -2  -1   6   44.74    3.99
  -2  -1   6   51.43    4.31
   2   1  -6   46.12    3.96
  -3  -1   6    2.90    0.69
  -3  -1   6    1.67    0.69
  -4  -1   6   50.76    4.36
  -4  -1   6   47.30    4.57
  -5  -1   6    0.10    0.70
  -5  -1   6    0.95    0.62
  -6  -1   6    1.00    0.68
  -6  -1   6    1.15    0.77
  -7  -1   6   14.09    1.90
  -7  -1   6   14.84    1.94
  -8  -1   6   31.16    3.08
  -8  -1   6   28.68    3.15
  -9  -1   6   25.34    2.97
  -9  -1   6   27.00    3.11
 -10  -1   6   16.72    2.41
 -10  -1   6   20.38    2.54
 -11  -1   6    1.76    1.15
 -11  -1   6    4.35    1.32
 -12  -1   6    1.51    1.34
 -12  -1   6    1.50    1.16
 -13  -1   6    3.52    1.69
 -13  -1   6    1.58    1.49
  10  -1   7    7.32    1.53
 -10   1  -7    1.51    3.75
   9  -1   7    6.36    1.30
  -9   1  -7    0.15    2.99
   8  -1   7    9.76    1.45
  -8   1  -7    4.65    3.57
   7  -1   7   57.04    4.46
  -7   1  -7   27.03    6.22
   6  -1   7    1.20    0.63
  -6   1  -7    2.95    2.34
   5  -1   7   52.14    4.45
   4  -1   7    2.16    0.56
   4  -1   7    1.32    0.47
   3  -1   7    6.48    0.86
   3  -1   7    6.61    0.88
   2  -1   7    1.36    0.46
   2  -1   7    1.00    0.42
   1  -1   7    0.84    0.42
   1  -1   7    0.82    0.39
   0  -1   7    0.20    0.38
   0  -1   7    0.31    0.36
  -1  -1   7    3.39    0.62
  -1  -1   7    2.49    0.61
  -2  -1   7    0.88    0.50
  -2  -1   7    1.02    0.56
  -3  -1   7  119.74   10.24
  -3  -1   7  113.95    9.52
  -4  -1   7   14.35    1.77
  -4  -1   7   12.69    1.70
  -5  -1   7   42.17    4.37
  -5  -1   7   50.18    4.22
  -6  -1   7    0.47    0.69
  -6  -1   7    1.70    0.79
  -7  -1   7    2.66    0.95
  -7  -1   7    2.94    1.00
  -8  -1   7   13.23    1.89
  -8  -1   7   12.31    1.85
  -9  -1   7    3.22    1.11
  -9  -1   7    3.21    1.11
 -10  -1   7   24.25    2.91
 -10  -1   7   24.74    3.02
 -11  -1   7    3.97    1.32
 -11  -1   7    4.24    1.34
 -12  -1   7    5.49    1.64
 -12  -1   7    9.51    1.82
 -13  -1   7    1.25    1.30
 -13  -1   7    0.19    1.34
   9  -1   8    7.10    1.41
  -9   1  -8    3.58    3.95
   8  -1   8    6.33    1.23
  -8   1  -8    5.96    3.77
   7  -1   8    5.39    1.02
  -7   1  -8   -0.76    2.49
   6  -1   8   42.16    3.75
   5  -1   8    5.67    0.88
   5  -1   8    5.00    0.90
   4  -1   8   45.36    4.20
   4  -1   8   53.42    4.50
   3  -1   8    1.19    0.50
   3  -1   8    0.02    0.45
   2  -1   8    7.70    1.04
   2  -1   8    7.12    0.96
   1  -1   8    0.57    0.43
   1  -1   8    0.00    0.43
   0  -1   8   -0.15    0.41
   0  -1   8    0.19    0.42
  -1  -1   8   -0.29    0.40
  -1  -1   8   -0.04    0.47
  -2  -1   8   16.87    1.65
  -2  -1   8   14.02    1.75
  -3  -1   8    3.42    0.87
  -3  -1   8    3.77    0.84
  -4  -1   8   81.71    7.41
  -4  -1   8   95.23    7.99
  -5  -1   8   10.61    1.55
  -5  -1   8    6.65    1.32
  -6  -1   8   56.43    5.04
  -7  -1   8    3.36    1.04
  -7  -1   8    3.05    1.00
  -8  -1   8    2.90    1.12
  -8  -1   8    4.62    1.13
  -9  -1   8    5.45    1.30
  -9  -1   8    7.39    1.47
 -10  -1   8    0.39    0.97
 -10  -1   8   -0.12    1.00
 -11  -1   8   20.85    2.68
 -11  -1   8   16.57    2.42
 -12  -1   8   -0.63    1.11
 -12  -1   8   -0.19    1.06
 -13  -1   8    6.98    1.94
 -13  -1   8   10.47    2.11
   8  -1   9    0.14    0.82
   8  -1   9    1.17    0.74
   7  -1   9    0.46    0.59
   7  -1   9    0.34    0.74
   6  -1   9    3.04    0.77
   6  -1   9    1.79    0.76
   5  -1   9   34.10    3.18
   5  -1   9   35.74    3.36
   4  -1   9    6.52    1.02
   4  -1   9    6.50    1.03
   3  -1   9   25.46    2.45
   3  -1   9   27.45    2.64
   2  -1   9    0.39    0.47
   2  -1   9    1.07    0.56
   1  -1   9    2.59    0.70
   1  -1   9    4.05    0.74
   0  -1   9    0.31    0.50
   0  -1   9   -0.19    0.45
  -1  -1   9    0.11    0.49
  -1  -1   9   -0.02    0.53
  -2  -1   9    0.28    0.63
  -2  -1   9    1.26    0.62
  -3  -1   9   17.92    2.12
  -3  -1   9   18.09    2.01
  -4  -1   9    5.44    1.16
  -4  -1   9    4.76    1.10
  -5  -1   9   52.98    5.17
  -5  -1   9   54.10    4.88
  -6  -1   9   15.46    2.05
  -6  -1   9   15.82    2.12
  -7  -1   9   44.80    4.63
  -7  -1   9   50.58    4.43
  -8  -1   9    3.49    1.17
  -8  -1   9    3.81    1.08
  -9  -1   9    6.87    1.45
  -9  -1   9    6.66    1.41
 -10  -1   9    3.35    1.19
 -10  -1   9    2.45    1.18
 -11  -1   9   -0.07    0.90
 -11  -1   9    3.49    1.24
 -12  -1   9   18.49    2.44
 -12  -1   9   12.88    2.32
   7  -1  10    0.14    0.70
   6  -1  10    0.93    0.76
   6  -1  10   -0.26    0.60
   5  -1  10    0.31    0.68
   5  -1  10    0.29    0.64
   4  -1  10   11.53    1.44
   4  -1  10   10.57    1.48
   3  -1  10    3.16    0.81
   3  -1  10    3.14    0.79
   2  -1  10    7.23    1.12
   2  -1  10    9.44    1.28
   1  -1  10   -0.07    0.58
   1  -1  10    0.64    0.60
   0  -1  10    1.97    0.70
   0  -1  10    3.01    0.84
  -1  -1  10    1.98    0.73
  -1  -1  10    0.75    0.68
  -2  -1  10    1.30    0.79
  -2  -1  10    2.92    0.84
  -3  -1  10   -0.34    0.60
  -3  -1  10    0.34    0.73
  -4  -1  10    5.68    1.28
  -4  -1  10    7.75    1.38
  -5  -1  10    4.91    1.22
  -5  -1  10    3.22    1.11
  -6  -1  10   28.37    3.17
  -6  -1  10   28.86    3.16
  -7  -1  10   22.80    2.56
  -7  -1  10   19.94    2.59
  -8  -1  10   26.57    3.04
  -8  -1  10   26.91    3.20
  -9  -1  10    7.68    1.55
  -9  -1  10    9.25    1.59
 -10  -1  10    4.57    1.31
 -10  -1  10    6.14    1.40
 -11  -1  10    2.02    1.14
 -11  -1  10   -0.94    1.02
 -12  -1  10   -0.03    1.22
 -12  -1  10    1.94    1.26
   6  -1  11    2.35    0.92
   5  -1  11    2.97    0.96
   4  -1  11    0.47    0.71
   3  -1  11    1.27    0.84
   3  -1  11    1.76    0.78
   2  -1  11    0.89    0.68
   2  -1  11    0.63    0.66
   1  -1  11    0.33    0.68
   1  -1  11    0.18    0.60
   0  -1  11    0.43    0.67
   0  -1  11   -0.44    0.65
  -1  -1  11   12.00    1.51
  -1  -1  11   11.11    1.66
  -2  -1  11    5.43    1.08
  -2  -1  11    3.01    0.99
  -3  -1  11   12.47    1.74
  -3  -1  11   11.89    1.80
  -4  -1  11    1.99    1.05
  -4  -1  11    2.08    0.96
  -5  -1  11   -0.40    0.97
  -5  -1  11    1.30    1.03
  -6  -1  11    1.28    1.00
  -6  -1  11    1.62    1.12
  -7  -1  11   11.78    1.76
  -7  -1  11    8.32    1.67
  -8  -1  11   20.46    2.55
  -8  -1  11   21.02    2.71
  -9  -1  11   11.09    1.75
  -9  -1  11    6.67    1.56
 -10  -1  11   14.68    2.15
 -10  -1  11   11.78    1.98
 -11  -1  11    4.22    1.38
 -11  -1  11    2.66    1.30
   5  -1  12    3.41    1.11
   4  -1  12    3.03    0.97
   3  -1  12    0.50    0.74
   2  -1  12   -0.06    0.63
   1  -1  12    0.34    0.78
   0  -1  12    1.37    0.82
   0  -1  12    1.48    0.89
  -1  -1  12    1.05    0.85
  -1  -1  12    0.63    0.79
  -2  -1  12   15.44    2.21
  -2  -1  12   18.93    2.11
  -3  -1  12    4.49    1.23
  -3  -1  12    5.06    1.22
  -4  -1  12   24.41    2.80
  -4  -1  12   23.43    2.92
  -5  -1  12    5.29    1.53
  -5  -1  12    8.87    1.68
  -6  -1  12    1.00    1.04
  -6  -1  12    1.87    1.19
  -7  -1  12    0.19    1.00
  -7  -1  12    0.39    0.91
  -8  -1  12    1.82    1.12
  -8  -1  12    3.54    1.29
  -9  -1  12    7.86    1.67
  -9  -1  12   10.47    1.85
 -10  -1  12    2.76    1.24
 -10  -1  12    2.43    1.24
   3  -1  13    4.60    1.23
   2  -1  13    0.39    0.91
   1  -1  13   -0.01    0.84
   0  -1  13   -0.28    0.80
  -1  -1  13    3.12    1.16
  -2  -1  13    1.11    0.97
  -3  -1  13   17.38    2.48
  -4  -1  13    7.35    1.62
  -4  -1  13    6.62    1.59
  -5  -1  13   21.95    2.82
  -5  -1  13   19.99    2.88
  -6  -1  13   12.94    2.03
  -6  -1  13    8.92    1.93
  -7  -1  13    8.21    1.65
  -7  -1  13    4.58    1.48
  -8  -1  13    0.27    1.13
  -8  -1  13    0.30    1.05
  -9  -1  13   -0.23    1.07
  -9  -1  13    1.20    1.13
   1  -1  14   -0.51    0.92
   0  -1  14   -0.68    0.96
  -1  -1  14   -0.57    1.00
  -2  -1  14    2.84    1.23
  -3  -1  14    0.33    1.06
  -4  -1  14   13.99    2.30
  -5  -1  14    9.06    1.95
  -6  -1  14   17.60    2.72
  -7  -1  14   14.15    2.34
  -7   2  14   -0.98    0.98
  -6   2  14    4.04    1.49
  -5   2  14    3.76    1.48
  -4   2  14    1.72    1.33
  -3   2  14    5.01    1.48
  -2   2  14   18.33    2.66
  -1   2  14    1.74    1.11
   0   2  14    7.74    1.64
   1   2  14   18.20    2.54
  -9   2  13   -0.97    0.94
  -9   2  13    0.17    1.03
  -8   2  13    9.21    1.86
  -7   2  13    8.11    1.73
  -6   2  13    1.34    1.03
  -5   2  13    6.03    1.62
  -4   2  13   11.24    2.08
  -3   2  13    2.51    1.14
  -2   2  13    6.39    1.50
  -1   2  13   19.51    2.61
   0   2  13    0.96    0.97
   1   2  13   16.85    2.30
   2   2  13    9.82    1.70
   3   2  13    2.93    1.12
 -10   2  12    7.35    1.62
 -10   2  12    5.42    1.53
  -9   2  12    4.30    1.37
  -9   2  12    5.04    1.36
  -8   2  12    0.36    0.93
  -8   2  12   -0.65    0.96
  -7   2  12    7.79    1.56
  -7   2  12    6.57    1.50
  -6   2  12    7.74    1.66
  -6   2  12    9.39    1.61
  -5   2  12    1.42    1.00
  -5   2  12   -0.55    0.90
  -4   2  12    7.98    1.64
  -4   2  12    8.12    1.57
  -3   2  12   15.05    2.04
  -3   2  12   16.44    2.30
  -2   2  12    0.24    0.82
  -1   2  12   17.54    2.30
   0   2  12   13.94    1.94
   1   2  12   -0.45    0.76
   2   2  12   14.89    1.96
   3   2  12    0.52    0.79
   4   2  12    7.48    1.37
   5   2  12    2.57    0.99
 -11   2  11    6.48    1.58
 -11   2  11    6.15    1.57
 -10   2  11   -0.28    1.05
 -10   2  11   -0.92    1.00
  -9   2  11    9.89    1.77
  -9   2  11   11.91    1.97
  -8   2  11    8.18    1.50
  -8   2  11    6.07    1.46
  -7   2  11    1.09    1.03
  -7   2  11    6.09    1.30
  -6   2  11    6.45    1.48
  -6   2  11    7.27    1.37
  -5   2  11   10.61    1.81
  -5   2  11    9.70    1.65
  -4   2  11   -0.58    0.83
  -4   2  11   -0.05    0.86
  -3   2  11   11.71    1.82
  -3   2  11   12.67    1.72
  -2   2  11   24.26    2.46
  -2   2  11   21.96    2.68
  -1   2  11    0.33    0.69
  -1   2  11    0.85    0.76
   0   2  11   20.94    2.10
   0   2  11   20.48    2.40
   1   2  11    8.99    1.24
   1   2  11   11.12    1.50
   2   2  11    3.11    0.94
   3   2  11   11.53    1.61
   4   2  11    1.38    0.76
   5   2  11    9.92    1.52
 -12   2  10    0.15    1.16
 -12   2  10    0.25    1.17
 -11   2  10    6.96    1.63
 -11   2  10   10.47    1.97
 -10   2  10    4.07    1.27
 -10   2  10    3.76    1.32
  -9   2  10    2.01    1.04
  -9   2  10   -0.29    0.78
  -8   2  10   19.12    2.53
  -8   2  10   20.08    2.45
  -7   2  10    7.94    1.54
  -7   2  10   12.45    1.68
  -6   2  10    1.14    0.88
  -6   2  10    0.78    0.83
  -5   2  10   10.34    1.79
  -5   2  10   14.69    1.82
  -4   2  10   10.27    1.70
  -4   2  10   12.19    1.68
  -3   2  10   -0.01    0.69
  -3   2  10   -0.10    0.76
  -2   2  10   19.91    2.36
  -2   2  10   20.16    2.09
  -1   2  10   23.64    2.36
  -1   2  10   26.63    2.66
   0   2  10    0.83    0.56
   0   2  10    0.49    0.59
   1   2  10   23.15    2.48
   1   2  10   25.08    2.27
   2   2  10    2.80    0.73
   2   2  10    3.16    0.84
   3   2  10    8.14    1.10
   3   2  10    8.50    1.25
   4   2  10    8.23    1.15
   4   2  10    7.32    1.16
   5   2  10    2.17    0.79
   6   2  10    7.85    1.27
 -12   2   9    4.95    1.54
 -12   2   9    5.60    1.69
 -11   2   9    0.99    1.17
 -11   2   9    2.10    1.19
 -10   2   9   19.34    2.47
 -10   2   9   17.40    2.53
  -9   2   9    4.53    1.27
  -9   2   9    7.99    1.53
  -8   2   9    2.50    1.06
  -8   2   9    3.77    1.20
  -7   2   9   24.23    2.63
  -7   2   9   22.66    2.75
  -6   2   9    9.13    1.46
  -6   2   9    7.41    1.42
  -5   2   9    2.29    0.90
  -5   2   9    0.69    0.82
  -4   2   9   15.66    1.87
  -4   2   9   12.17    1.87
  -3   2   9    9.48    1.47
  -3   2   9   10.21    1.40
  -2   2   9    0.84    0.63
  -2   2   9    0.10    0.58
  -1   2   9   32.08    3.14
  -1   2   9   31.46    2.82
   0   2   9   18.00    2.05
   0   2   9   20.01    1.83
   1   2   9    1.65    0.56
   1   2   9    2.34    0.64
   2   2   9   17.54    1.82
   2   2   9   15.59    1.60
   3   2   9    0.21    0.50
   3   2   9   -0.18    0.46
   4   2   9    9.53    1.26
   4   2   9    9.87    1.23
   5   2   9    0.57    0.58
   5   2   9    0.18    0.57
   6   2   9    7.78    1.17
   6   2   9    8.37    1.21
   7   2   9    0.81    0.71
   7   2   9    0.57    0.64
 -13   2   8   -2.04    1.16
 -13   2   8   -0.62    1.26
 -12   2   8   10.29    2.07
 -12   2   8   10.31    2.11
 -11   2   8    6.14    1.58
 -11   2   8    6.13    1.54
 -10   2   8    1.73    1.06
 -10   2   8    2.32    1.18
  -9   2   8   24.15    3.05
  -9   2   8   27.01    3.03
  -8   2   8    6.78    1.44
  -8   2   8    8.14    1.43
  -7   2   8    4.84    1.17
  -7   2   8    5.31    1.24
  -6   2   8   20.39    2.63
  -6   2   8   26.85    2.68
  -5   2   8    5.62    1.18
  -5   2   8    6.09    1.18
  -4   2   8    4.45    1.08
  -4   2   8    3.49    1.00
  -3   2   8   20.70    2.19
  -3   2   8   20.41    2.26
  -2   2   8   14.96    1.58
  -2   2   8   13.96    1.74
   1  -2  -8    0.10    0.38
  -1   2   8    0.11    0.48
  -1   2   8    0.33    0.47
   0  -2  -8   24.22    2.16
   0   2   8   24.07    2.37
   0   2   8   23.96    2.14
   1   2   8    5.30    0.75
   1   2   8    6.08    0.87
   2   2   8    9.25    1.04
   2   2   8    8.95    1.14
   3   2   8    8.74    1.07
   3   2   8    6.62    0.94
   4   2   8    0.63    0.53
   4   2   8    1.64    0.54
   5   2   8    5.44    0.90
   5   2   8    6.41    0.93
   6   2   8    2.21    0.62
   6   2   8    2.41    0.76
   7   2   8    5.79    0.97
   7   2   8    7.41    1.16
   8   2   8    0.36    0.74
   9   2   8   15.18    2.01
 -13   2   7    2.69    1.67
 -13   2   7    5.39    1.74
 -12   2   7    1.14    1.24
 -12   2   7    1.18    1.28
 -11   2   7   15.39    2.33
 -11   2   7   13.77    2.33
 -10   2   7    9.88    1.78
 -10   2   7    6.03    1.48
  -9   2   7    6.51    1.45
  -9   2   7    6.98    1.50
  -8   2   7   28.77    3.09
  -8   2   7   27.47    3.11
  -7   2   7   12.08    1.74
  -7   2   7   11.07    1.73
  -6   2   7    3.40    0.97
  -6   2   7    3.54    0.97
  -5   2   7   26.71    2.58
  -5   2   7   23.90    2.67
  -4   2   7    9.34    1.45
  -4   2   7    8.78    1.38
  -3   2   7    5.74    1.01
  -3   2   7    4.89    0.99
   2  -2  -7   17.05    1.76
  -2   2   7   20.80    1.86
  -2   2   7   20.54    2.03
   1  -2  -7    4.67    0.65
  -1   2   7    5.00    0.73
  -1   2   7    4.97    0.82
   0  -2  -7    2.94    0.51
   0   2   7    2.57    0.51
   0   2   7    3.43    0.62
  -1  -2  -7   21.88    2.05
   1   2   7   23.55    1.99
   1   2   7   22.56    2.18
   2   2   7    0.60    0.39
   2   2   7    0.29    0.34
   2   2   7    0.06    0.41
   3   2   7   10.89    1.16
   3   2   7   10.31    1.16
   4   2   7    1.57    0.51
   4   2   7    0.56    0.41
   5   2   7    6.14    0.87
   5   2   7    4.85    0.78
   6   2   7    0.64    0.57
  -7  -2  -7    1.02    2.74
  -8  -2  -7    5.45    3.15
   8   2   7    4.07    1.02
  -9  -2  -7    4.73    3.54
   9   2   7    2.18    1.01
  10   2   7   14.55    2.11
 -13   2   6    4.66    1.87
 -13   2   6    3.63    1.84
 -12   2   6    5.88    1.71
 -12   2   6    6.19    1.64
 -11   2   6    2.27    1.30
 -11   2   6    3.97    1.43
 -10   2   6   23.00    3.05
 -10   2   6   26.59    3.06
  -9   2   6   10.08    1.82
  -9   2   6   11.06    1.80
  -8   2   6   12.25    1.94
  -8   2   6   16.54    2.04
  -7   2   6   20.75    2.83
  -7   2   6   33.33    2.83
  -6   2   6    5.61    1.13
  -6   2   6    5.14    1.10
  -5   2   6    8.75    1.32
  -5   2   6    7.53    1.27
  -4   2   6   32.79    3.04
  -4   2   6   31.57    3.20
   3  -2  -6    7.26    1.15
  -3   2   6   10.06    1.32
  -3   2   6    9.18    1.27
   2  -2  -6    5.50    0.74
  -2   2   6    6.45    0.87
  -2   2   6    4.52    0.86
   1  -2  -6   32.82    2.67
  -1   2   6   29.19    2.94
  -1   2   6   33.02    2.71
   0  -2  -6    3.27    0.49
   0   2   6    3.21    0.59
  -1  -2  -6    5.35    0.67
   1   2   6    4.66    0.70
   1   2   6    4.49    0.59
   2   2   6    5.18    0.71
   2   2   6    7.07    0.87
   2   2   6    6.84    0.81
   3   2   6    1.89    0.45
   3   2   6    2.18    0.45
   4   2   6    8.64    1.02
  -5  -2  -6    0.17    1.83
   5   2   6    0.90    0.49
  -6  -2  -6    8.76    2.94
   6   2   6   10.89    1.36
  -7  -2  -6    3.53    2.44
   7   2   6    1.05    0.66
  -8  -2  -6   10.80    3.76
   8   2   6   22.70    2.36
  -9  -2  -6    4.81    3.06
   9   2   6    2.44    0.94
  10   2   6    5.46    1.37
 -13   2   5   -0.33    1.46
 -13   2   5   -1.58    1.22
 -12   2   5    9.97    2.23
 -12   2   5   18.50    2.62
 -11   2   5    0.29    1.13
 -11   2   5    1.54    1.18
 -10   2   5    3.70    1.39
 -10   2   5    5.56    1.40
  -9   2   5   30.19    3.43
  -9   2   5   35.02    3.43
  -8   2   5    1.52    0.96
  -8   2   5    2.12    0.96
  -7   2   5   18.32    2.20
  -7   2   5   16.09    2.12
  -6   2   5   18.25    2.21
  -6   2   5   20.46    2.22
  -5   2   5    1.51    0.79
  -5   2   5    2.97    0.82
  -4   2   5   16.03    1.91
  -4   2   5   15.50    1.81
   3  -2  -5   20.89    2.29
  -3   2   5   27.86    2.39
  -3   2   5   23.62    2.48
   2  -2  -5   17.52    1.68
  -2   2   5   19.84    1.92
  -2   2   5   18.86    1.79
   1  -2  -5    4.47    0.55
   1  -2  -5    5.13    0.66
  -1   2   5    3.18    0.65
  -1   2   5    5.61    0.64
   0  -2  -5   26.45    2.18
   0  -2  -5   25.73    2.36
   0   2   5   27.29    2.18
   0   2   5   24.77    2.39
  -1  -2  -5    0.72    0.31
   1   2   5   -1.79    1.53
   1   2   5    0.49    0.30
   1   2   5    0.30    0.23
   2   2   5    4.44    1.81
   2   2   5    7.96    0.92
   2   2   5    8.76    0.88
   2   2   5    8.12    0.85
   3   2   5   -0.05    0.33
   3   2   5    0.27    0.29
  -4  -2  -5    5.51    2.04
   4   2   5    8.13    0.96
  -5  -2  -5    2.68    1.79
   5   2   5    3.58    0.71
  -6  -2  -5    5.23    2.16
   6   2   5    5.78    1.02
  -7  -2  -5   11.74    2.98
   7   2   5   11.78    1.58
  -8  -2  -5    4.47    2.49
   8   2   5    8.18    1.38
  -9  -2  -5   17.82    4.13
   9   2   5   25.13    2.78
 -10  -2  -5    3.93    2.73
  10   2   5    0.79    0.97
  11   2   5   10.53    1.96
 -13   2   4    7.35    2.04
 -13   2   4    4.68    1.94
 -12   2   4    4.31    1.64
 -12   2   4    3.12    1.57
 -11   2   4   20.32    2.81
 -11   2   4   17.32    2.62
 -10   2   4    5.14    1.49
 -10   2   4    7.75    1.56
  -9   2   4   17.56    2.30
  -9   2   4   16.70    2.27
  -8   2   4   41.10    3.78
  -8   2   4   36.92    3.87
  -7   2   4    0.32    0.74
  -7   2   4    1.56    0.74
  -6   2   4   15.25    1.96
  -6   2   4   18.01    2.04
  -5   2   4   26.06    2.63
  -5   2   4   25.61    2.55
   4  -2  -4    1.74    0.85
  -4   2   4    0.27    0.52
  -4   2   4    1.88    0.71
   3  -2  -4    5.43    0.90
   3  -2  -4    4.80    0.93
  -3   2   4    5.39    0.89
  -3   2   4    4.05    0.82
   2  -2  -4    9.67    1.22
   2  -2  -4   10.66    1.14
  -2   2   4   10.52    1.22
  -2   2   4   10.55    1.27
   1  -2  -4    1.45    0.31
   1  -2  -4    1.87    0.40
  -1   2   4    2.04    0.38
  -1   2   4    1.19    0.41
   0  -2  -4   14.74    1.29
   0  -2  -4   15.16    1.41
   0   2   4   15.24    1.29
   0   2   4   15.58    1.45
  -1  -2  -4   24.76    2.13
   1   2   4   19.48    3.49
   1   2   4   27.37    2.28
   1   2   4   24.74    2.09
   2   2   4    0.07    0.22
   2   2   4    0.17    0.98
   2   2   4    0.65    0.30
   2   2   4    0.63    0.22
  -3  -2  -4    3.26    1.50
   3   2   4    4.99    1.05
   3   2   4    5.12    0.66
   3   2   4    4.90    0.68
  -4  -2  -4    3.48    1.56
   4   2   4    5.37    0.76
  -5  -2  -4    6.69    2.00
  -5  -2  -4   10.29    1.30
  -6  -2  -4    0.51    1.30
  -6  -2  -4   -0.06    0.66
  -7  -2  -4   18.62    2.13
  -7  -2  -4   15.83    2.99
  -8  -2  -4    8.79    1.53
  -8  -2  -4    9.07    2.42
  -9  -2  -4    9.21    1.70
  -9  -2  -4   16.27    3.09
 -10  -2  -4   17.38    2.52
 -10  -2  -4   18.16    3.63
 -11  -2  -4    2.32    1.45
 -11  -2  -4    2.79    2.53
 -13   2   3    7.37    2.08
 -13   2   3    6.92    2.24
 -12   2   3    5.67    1.62
 -12   2   3    2.90    1.72
 -11   2   3    6.75    1.55
 -11   2   3   10.30    2.02
 -10   2   3   25.08    3.28
 -10   2   3   35.18    3.53
  -9   2   3    5.28    1.38
  -9   2   3    9.24    1.50
  -8   2   3   24.40    2.63
  -8   2   3   21.00    2.58
  -7   2   3   40.01    3.41
  -7   2   3   31.92    3.42
  -6   2   3    1.37    0.61
  -6   2   3    1.53    0.68
  -5   2   3   36.56    3.21
  -5   2   3   33.82    3.31
   4  -2  -3   23.25    2.21
  -4   2   3   20.43    2.22
  -4   2   3   24.84    2.21
   3  -2  -3   -0.15    0.58
   3  -2  -3   -0.53    0.41
  -3   2   3   -0.58    0.44
  -3   2   3   -0.09    0.40
   2  -2  -3    3.05    0.61
   2  -2  -3    2.55    0.65
  -2   2   3    1.88    0.62
  -2   2   3    1.93    0.56
   1  -2  -3    8.83    0.92
   1  -2  -3    8.29    0.81
  -1   2   3    8.33    0.96
  -1   2   3    7.74    0.86
   0  -2  -3    1.60    0.23
   0  -2  -3    1.80    0.30
   0   2   3    1.41    0.31
   0   2   3    1.84    0.26
   1   2   3    5.43    0.51
   1   2   3    5.05    0.56
   1   2   3    4.65    0.54
   1   2   3    4.00    1.51
  -2  -2  -3    1.66    1.02
   2   2   3    1.92    0.75
   2   2   3    0.62    0.25
   2   2   3    1.16    0.30
  -3  -2  -3    1.14    1.10
  -3  -2  -3    3.42    0.59
   3   2   3    4.27    0.53
   3   2   3    2.04    0.65
  -4  -2  -3    4.39    0.75
  -4  -2  -3    5.31    1.37
   4   2   3    5.62    0.82
   4   2   3    3.52    0.63
  -5  -2  -3   16.34    2.30
  -5  -2  -3   16.47    1.68
  -6  -2  -3    4.67    0.92
  -6  -2  -3    4.72    1.37
  -7  -2  -3    7.90    1.66
  -7  -2  -3    5.79    1.12
  -8  -2  -3   43.51    4.34
  -8  -2  -3   34.10    3.57
  -9  -2  -3    1.38    0.93
  -9  -2  -3    3.05    1.53
 -10  -2  -3   14.05    2.85
 -10  -2  -3   16.57    2.31
 -11  -2  -3   11.49    2.79
 -11  -2  -3    9.73    2.05
 -12  -2  -3   -0.34    1.37
 -13   2   2    3.95    1.86
 -13   2   2    1.65    1.55
 -12   2   2   16.49    2.71
 -12   2   2   10.61    2.18
 -11   2   2    4.50    1.30
 -11   2   2    2.72    1.39
 -10   2   2   17.28    2.41
 -10   2   2   16.15    2.31
  -9   2   2   31.35    3.38
  -9   2   2   29.67    3.20
  -8   2   2    0.96    0.70
  -8   2   2    1.20    0.74
  -7   2   2   26.09    2.67
  -7   2   2   28.35    2.78
  -6   2   2   23.09    2.33
  -6   2   2   24.78    2.42
  -5   2   2    1.88    0.55
  -5   2   2    1.88    0.62
   4  -2  -2   27.05    2.34
   4  -2  -2   26.50    2.41
  -4   2   2   25.66    2.43
  -4   2   2   23.79    2.33
   3  -2  -2    5.16    0.76
   3  -2  -2    5.94    0.76
  -3   2   2    5.65    0.76
  -3   2   2    6.43    0.78
   2  -2  -2    0.14    0.40
   2  -2  -2   -0.01    0.33
  -2   2   2    0.25    0.33
  -2   2   2    0.06    0.37
   1  -2  -2    2.50    0.46
   1  -2  -2    2.13    0.48
  -1   2   2    1.99    0.46
  -1   2   2    2.51    0.51
   0  -2  -2    3.20    0.36
   0  -2  -2    3.03    0.29
   0   2   2    2.90    0.30
   0   2   2    2.75    0.36
   1   2   2   -0.49    0.71
   1   2   2    0.46    0.18
  -2  -2  -2    0.65    0.27
  -2  -2  -2    0.32    0.66
   2   2   2    0.31    0.38
  -3  -2  -2    3.22    0.79
  -3  -2  -2    2.62    0.48
   3   2   2    3.31    0.49
   3   2   2    3.22    0.54
  -4  -2  -2   18.10    1.62
  -4  -2  -2   14.71    1.88
   4   2   2   17.48    1.67
   4   2   2   16.36    1.57
  -5  -2  -2    1.01    0.60
  -5  -2  -2    0.56    0.42
   5   2   2    0.51    0.39
  -6  -2  -2   16.79    1.96
  -6  -2  -2   13.86    1.64
  -7  -2  -2    4.03    1.03
  -7  -2  -2    2.48    0.74
  -8  -2  -2   24.81    2.96
  -8  -2  -2   24.30    2.66
  -9  -2  -2   24.41    2.74
  -9  -2  -2   21.68    2.96
 -10  -2  -2    0.58    1.17
 -10  -2  -2   -0.41    0.88
 -11  -2  -2   18.30    2.57
 -11  -2  -2   16.84    2.90
 -12  -2  -2    6.01    2.06
 -12  -2  -2    7.39    1.91
 -13   2   1    3.06    1.81
 -13   2   1    1.42    1.82
 -12   2   1    4.24    1.50
 -12   2   1    4.55    1.76
 -11   2   1   26.20    3.15
 -11   2   1   21.71    3.06
 -10   2   1    0.87    0.91
 -10   2   1    1.26    1.03
  -9   2   1   25.36    3.04
  -9   2   1   28.52    3.04
  -8   2   1   30.17    3.16
  -8   2   1   32.09    3.07
  -7   2   1    0.07    0.49
  -7   2   1   -0.62    0.49
  -6   2   1   21.82    2.20
  -6   2   1   20.38    2.06
  -5   2   1    9.26    1.09
  -5   2   1    7.76    1.05
   4  -2  -1    0.02    0.33
   4  -2  -1    0.15    0.29
  -4   2   1    0.17    0.30
  -4   2   1    0.85    0.37
   3  -2  -1   18.62    1.67
   3  -2  -1   16.87    1.58
  -3   2   1   16.42    1.58
  -3   2   1   19.06    1.69
   2  -2  -1    1.56    0.31
   2  -2  -1    1.71    0.31
  -2   2   1    1.18    0.29
  -2   2   1    1.17    0.28
   1  -2  -1    0.53    0.14
   1  -2  -1    0.60    0.17
  -1   2   1    0.41    0.15
  -1   2   1    0.24    0.10
   0  -2  -1    0.06    0.07
   0   2   1    0.06    0.07
  -1  -2  -1    0.07    0.37
  -1  -2  -1    0.29    0.13
   1   2   1    0.10    0.12
   1   2   1    0.05    0.18
  -2  -2  -1    0.27    0.28
  -2  -2  -1    0.09    0.22
   2   2   1    0.14    0.20
   2   2   1   -0.08    0.23
  -3  -2  -1    0.01    0.25
  -3  -2  -1    0.66    0.31
   3   2   1    0.57    0.31
   3   2   1   -0.11    0.21
  -4  -2  -1   17.77    1.83
  -4  -2  -1   17.23    1.69
   4   2   1   19.96    1.78
   4   2   1   20.35    1.77
  -5  -2  -1    9.97    1.24
  -5  -2  -1    9.15    1.14
   5   2   1   10.60    1.11
  -6  -2  -1    1.86    0.62
  -6  -2  -1    2.03    0.59
  -7  -2  -1   46.59    4.31
  -7  -2  -1   44.14    4.03
  -8  -2  -1    1.19    0.81
  -8  -2  -1   -0.11    0.69
  -9  -2  -1   18.84    2.31
  -9  -2  -1   17.73    2.39
 -10  -2  -1   17.20    2.56
 -10  -2  -1   21.47    2.61
 -11  -2  -1    2.29    1.32
 -11  -2  -1    3.13    1.40
 -12  -2  -1   21.07    3.03
 -12  -2  -1   16.91    2.92
 -13  -2  -1    1.26    1.72
 -13  -2  -1    3.23    1.84
 -13   2   0    8.35    2.28
 -13   2   0    8.80    2.29
 -12   2   0    0.90    1.32
 -12   2   0   -0.29    1.33
 -11   2   0   12.32    2.08
 -11   2   0    6.59    1.70
 -10   2   0   37.92    3.75
 -10   2   0   34.14    3.86
  -9   2   0   -0.48    0.73
  -9   2   0   -0.05    0.70
  -8   2   0   28.64    3.02
  -8   2   0   29.20    2.90
  -7   2   0   28.94    2.84
  -7   2   0   26.87    2.70
  -6   2   0   17.58    1.88
  -6   2   0   16.92    1.77
  -5   2   0   16.28    1.68
  -5   2   0   17.69    1.80
   4  -2   0   19.34    1.76
   4  -2   0   18.45    1.83
  -4   2   0   20.56    1.92
  -4   2   0   19.94    1.80
   3  -2   0    2.13    0.39
   3  -2   0    2.20    0.41
  -3   2   0    1.96    0.43
  -3   2   0    1.54    0.39
   2  -2   0    0.49    0.22
   2  -2   0    0.11    0.22
  -2   2   0    0.73    0.26
  -2   2   0    0.48    0.26
   1  -2   0    0.00    0.11
   1  -2   0   -0.12    0.09
  -1   2   0   -0.03    0.10
  -1   2   0    0.02    0.10
   0  -2   0    0.01    0.03
   0  -2   0   -0.01    0.04
   0   2   0    0.08    0.05
   0   2   0    0.01    0.03
  -1  -2   0    0.01    0.07
  -1  -2   0    0.00    0.22
   1   2   0   -0.16    0.22
   1   2   0    0.00    0.06
  -2  -2   0    0.32    0.31
  -2  -2   0    0.60    0.19
   2   2   0    0.83    0.40
   2   2   0    0.48    0.18
  -3  -2   0    2.49    0.48
  -3  -2   0    1.41    0.33
   3   2   0    2.54    0.53
   3   2   0    1.98    0.34
  -4  -2   0   19.99    1.77
  -4  -2   0   19.58    1.81
   4   2   0   17.97    1.76
   4   2   0   18.92    1.84
  -5  -2   0   17.25    1.75
  -5  -2   0   15.72    1.69
   5   2   0   18.59    1.70
  -6  -2   0   19.30    1.81
  -6  -2   0   15.99    1.81
  -7  -2   0   25.62    2.71
  -7  -2   0   30.19    2.68
  -8  -2   0   30.39    3.10
  -8  -2   0   30.76    2.98
  -9  -2   0    0.24    0.73
  -9  -2   0   -0.27    0.72
 -10  -2   0   34.80    3.45
 -10  -2   0   29.79    3.39
 -11  -2   0    6.89    1.67
 -11  -2   0    9.10    1.79
 -12  -2   0    1.78    1.33
 -12  -2   0    2.47    1.43
 -13  -2   0    7.15    2.26
 -13  -2   0   10.47    2.31
 -13   2  -1    0.27    1.88
 -13   2  -1    5.52    2.15
 -12   2  -1   14.92    2.64
 -12   2  -1   18.50    3.13
 -11   2  -1    3.73    1.48
 -11   2  -1    2.36    1.44
 -10   2  -1   17.14    2.37
 -10   2  -1   16.94    2.53
  -9   2  -1   17.80    2.63
  -9   2  -1   23.45    2.61
  -8   2  -1    0.72    0.76
  -8   2  -1    1.12    0.85
  -7   2  -1   49.38    4.13
  -7   2  -1   42.02    4.33
  -6   2  -1    2.51    0.73
  -6   2  -1    2.17    0.72
  -5   2  -1    7.67    1.13
  -5   2  -1    8.91    1.12
   4  -2   1   19.42    1.75
   4  -2   1   21.46    1.89
  -4   2  -1   18.52    1.97
  -4   2  -1   17.05    1.82
   3  -2   1   -0.46    0.24
   3  -2   1   -0.29    0.23
  -3   2  -1   -0.39    0.31
  -3   2  -1    0.09    0.30
   2  -2   1    0.08    0.28
   2  -2   1    0.38    0.32
  -2   2  -1   -0.50    0.32
  -2   2  -1   -0.12    0.33
   1  -2   1    0.31    0.32
   1  -2   1    0.22    0.16
  -1   2  -1   -0.36    0.34
  -1   2  -1   -0.05    0.16
   0  -2   1    0.11    0.07
   0  -2   1    0.58    0.43
   0   2  -1    0.83    0.46
   0   2  -1    0.46    0.11
  -1  -2   1    0.41    0.21
  -1  -2   1    0.29    0.13
   1   2  -1    0.24    0.14
   1   2  -1    0.47    0.23
  -2  -2   1    1.32    0.35
  -2  -2   1    1.27    0.58
   2   2  -1    1.44    0.43
   2   2  -1    2.39    0.66
  -3  -2   1   16.83    1.67
  -3  -2   1   18.55    1.79
   3   2  -1   17.79    1.85
   3   2  -1   19.07    1.71
  -4  -2   1   -0.25    0.41
  -4  -2   1   -0.11    0.28
   4   2  -1    0.30    0.29
   4   2  -1    0.79    0.58
  -5  -2   1   11.16    1.26
  -5  -2   1   11.92    1.38
  -6  -2   1   20.71    2.13
  -6  -2   1   22.07    2.14
  -7  -2   1   -0.20    0.57
  -7  -2   1   -0.33    0.46
  -8  -2   1   31.45    3.28
  -8  -2   1   36.77    3.30
  -9  -2   1   25.08    2.79
  -9  -2   1   28.51    3.00
 -10  -2   1    4.81    1.25
 -10  -2   1    1.15    0.98
 -11  -2   1   20.15    2.79
 -11  -2   1   25.81    3.10
 -12  -2   1    6.33    1.84
 -12  -2   1    2.29    1.30
 -13  -2   1    3.29    1.72
 -13  -2   1    2.49    1.64
 -12   2  -2    9.08    2.18
 -12   2  -2    5.19    2.16
 -11   2  -2   14.17    2.40
 -11   2  -2   15.36    2.72
 -10   2  -2    0.57    1.21
 -10   2  -2   -0.62    0.90
  -9   2  -2   24.27    3.21
  -9   2  -2   24.60    2.86
  -8   2  -2   25.97    2.78
  -8   2  -2   22.98    2.98
  -7   2  -2    3.49    0.92
  -7   2  -2    3.95    1.15
  -6   2  -2   12.94    1.57
  -6   2  -2   12.08    1.79
  -5   2  -2    0.77    0.53
  -5   2  -2   -0.01    0.60
   4  -2   2   16.46    1.75
  -4   2  -2   18.49    1.95
  -4   2  -2   15.08    1.64
   3  -2   2    2.52    0.46
   3  -2   2    1.24    0.50
  -3   2  -2    2.80    0.56
  -3   2  -2    2.98    0.79
   2  -2   2    1.03    0.28
   2  -2   2    0.23    0.47
   2  -2   2    0.09    0.29
  -2   2  -2    1.11    0.71
   1  -2   2    0.09    0.69
   1  -2   2    0.54    0.22
  -1   2  -2    0.67    0.23
  -1   2  -2    1.37    0.87
   0  -2   2    2.59    0.31
   0  -2   2    1.65    1.22
   0  -2   2    2.34    0.32
   0   2  -2    2.49    0.34
  -1  -2   2    2.22    0.35
  -1  -2   2    2.31    0.39
   1   2  -2    2.33    0.39
   1   2  -2    2.85    0.36
  -2  -2   2    0.15    0.36
  -2  -2   2   -0.31    0.47
   2   2  -2    0.23    0.34
   2   2  -2    0.28    0.52
  -3  -2   2    4.21    0.73
  -3  -2   2    7.84    1.06
   3   2  -2    5.10    1.01
   3   2  -2    5.84    0.85
  -4  -2   2   26.25    2.33
  -4  -2   2   21.62    2.33
   4   2  -2   21.77    2.49
   4   2  -2   25.17    2.38
  -5  -2   2    0.99    0.47
  -5  -2   2    2.43    0.72
   5   2  -2    2.40    0.58
  -6  -2   2   19.29    1.98
  -6  -2   2   19.13    2.13
  -7  -2   2   28.46    2.72
  -7  -2   2   25.94    2.66
  -8  -2   2    1.17    0.84
  -8  -2   2    0.15    0.61
  -9  -2   2   29.42    3.00
  -9  -2   2   26.50    3.09
 -10  -2   2   15.78    2.22
 -10  -2   2   18.09    2.36
 -11  -2   2    2.81    1.37
 -11  -2   2    6.97    1.48
 -12  -2   2   15.44    2.68
 -12  -2   2   19.98    2.72
 -13  -2   2    2.37    1.49
 -13  -2   2   -1.14    1.34
 -12   2  -3    7.59    2.85
 -11   2  -3   16.00    2.55
 -11   2  -3   12.46    2.95
 -10   2  -3   14.22    2.90
 -10   2  -3   18.42    2.59
  -9   2  -3    1.96    1.07
  -9   2  -3    0.49    1.29
  -8   2  -3   40.91    4.34
  -8   2  -3   36.28    3.70
  -7   2  -3    4.55    1.11
  -7   2  -3    6.54    1.65
  -6   2  -3    6.61    1.15
  -6   2  -3    5.81    1.52
  -5   2  -3   16.16    2.33
   4  -2   3    4.07    0.71
  -4   2  -3    4.72    1.33
   3  -2   3    3.95    0.66
   3  -2   3    3.70    0.60
   3  -2   3    3.89    0.83
  -3   2  -3    5.40    1.40
   2  -2   3    0.98    0.29
   2  -2   3    0.59    0.66
   2  -2   3    0.49    0.38
  -2   2  -3    0.26    0.91
   1  -2   3    3.85    0.49
   1  -2   3    4.24    1.37
  -1   2  -3    4.79    0.54
  -1   2  -3    2.65    1.26
   0  -2   3    0.99    0.30
   0  -2   3    1.75    0.30
   0   2  -3    1.75    0.30
  -1  -2   3    7.16    0.81
  -1  -2   3    8.06    0.81
   1   2  -3    6.75    0.78
   1   2  -3    8.72    0.83
  -2  -2   3    3.13    0.54
   2   2  -3    2.82    0.52
  -3  -2   3   -0.14    0.41
  -3  -2   3   -0.07    0.58
   3   2  -3   -0.17    0.39
   3   2  -3    0.02    0.58
  -4  -2   3   24.10    2.34
  -4  -2   3   22.03    2.28
   4   2  -3   23.77    2.44
  -5  -2   3   37.72    3.35
  -5  -2   3   33.89    3.34
  -6  -2   3    0.85    0.57
  -6  -2   3    2.22    0.84
  -7  -2   3   39.08    3.65
  -7  -2   3   37.55    3.65
  -8  -2   3   23.83    2.66
  -8  -2   3   21.74    2.43
  -9  -2   3    7.16    1.31
  -9  -2   3    6.75    1.43
 -10  -2   3   32.11    3.57
 -10  -2   3   31.25    3.44
 -11  -2   3    4.30    1.39
 -11  -2   3    7.87    1.70
 -12  -2   3    4.39    1.66
 -12  -2   3    4.00    1.51
 -13  -2   3    6.27    2.07
 -13  -2   3    6.25    1.76
  12  -2   4   10.56    2.02
  11  -2   4   -0.73    0.98
 -11   2  -4    0.74    2.27
  10  -2   4   15.91    2.23
 -10   2  -4   13.86    3.26
   9  -2   4    9.73    1.67
  -9   2  -4   13.89    2.85
   8  -2   4   11.33    1.70
  -8   2  -4   11.96    2.62
   7  -2   4   20.43    2.30
  -7   2  -4   20.28    3.27
   6  -2   4    0.05    0.50
  -6   2  -4   -0.20    1.29
   5  -2   4   10.07    1.23
  -5   2  -4    6.96    2.05
   4  -2   4    3.21    0.62
  -4   2  -4    3.84    1.65
   3  -2   4    5.08    0.70
  -3   2  -4    6.54    1.78
   2  -2   4    0.25    0.31
   2  -2   4    1.48    1.09
  -2   2  -4   -0.23    1.17
  -2   2  -4    0.59    0.38
   1  -2   4   27.69    2.23
   1  -2   4   25.38    2.35
  -1   2  -4   25.99    2.23
   0  -2   4   16.79    1.50
   0  -2   4   14.27    3.03
   0  -2   4   14.55    1.39
   0   2  -4   15.80    1.40
  -1  -2   4    1.65    0.38
  -1  -2   4    1.94    0.41
   1   2  -4    1.73    0.37
   1   2  -4    1.73    0.38
  -2  -2   4    9.36    1.08
  -2  -2   4   11.69    1.14
   2   2  -4   12.09    1.15
   2   2  -4    8.28    1.10
  -3  -2   4    1.84    0.67
  -3  -2   4    4.07    0.70
   3   2  -4    4.51    0.75
   3   2  -4    2.28    0.76
  -4  -2   4    0.40    0.54
  -4  -2   4    1.57    0.78
  -5  -2   4   28.80    2.79
  -5  -2   4   27.90    2.81
  -6  -2   4   16.45    2.06
  -6  -2   4   21.33    2.24
  -7  -2   4    1.75    0.70
  -7  -2   4    1.00    0.84
  -8  -2   4   36.84    3.75
  -8  -2   4   39.56    3.75
  -9  -2   4   21.68    2.48
  -9  -2   4   15.58    2.28
 -10  -2   4    8.90    1.65
 -10  -2   4    6.77    1.46
 -11  -2   4   14.29    2.30
 -11  -2   4   19.95    2.56
 -12  -2   4    5.15    1.50
 -12  -2   4    2.40    1.55
 -13  -2   4    4.39    1.74
 -13  -2   4    2.72    1.47
  11  -2   5    9.61    1.81
 -11   2  -5    9.72    3.81
  10  -2   5    0.38    0.93
 -10   2  -5    0.09    2.47
   9  -2   5   20.55    2.46
  -9   2  -5   20.70    4.13
   8  -2   5    6.77    1.26
  -8   2  -5    7.74    2.79
   7  -2   5   10.58    1.43
  -7   2  -5    6.57    2.63
   6  -2   5    6.99    1.07
  -6   2  -5    7.87    2.60
   5  -2   5    2.84    0.66
  -5   2  -5    0.72    1.87
   4  -2   5    7.97    0.96
  -4   2  -5    4.41    2.01
   3  -2   5    0.50    0.37
  -3   2  -5   -0.57    1.33
   2  -2   5    6.27    0.76
  -2   2  -5    6.06    0.85
   1  -2   5    0.94    0.33
   1  -2   5    1.67    0.38
  -1   2  -5    0.95    0.37
   0  -2   5   27.12    2.43
   0  -2   5   26.24    2.28
   0   2  -5   26.56    2.28
  -1  -2   5    5.77    0.71
  -1  -2   5    4.11    0.67
   1   2  -5    5.77    0.69
  -2  -2   5   17.84    1.70
  -2  -2   5   18.68    1.77
   2   2  -5   16.49    1.68
  -3  -2   5   23.04    2.29
  -3  -2   5   25.41    2.41
   3   2  -5   24.71    2.31
  -4  -2   5   11.64    1.59
  -4  -2   5   14.34    1.74
  -5  -2   5    1.26    0.84
  -5  -2   5    1.62    0.66
  -6  -2   5   23.08    2.57
  -6  -2   5   26.42    2.63
  -7  -2   5   19.41    2.21
  -7  -2   5   15.16    2.02
  -8  -2   5    4.24    1.05
  -8  -2   5    3.30    1.06
  -9  -2   5   29.34    3.42
  -9  -2   5   38.75    3.50
 -10  -2   5    8.39    1.59
 -10  -2   5    2.91    1.14
 -11  -2   5    3.31    1.19
 -11  -2   5    3.49    1.43
 -12  -2   5   14.11    2.40
 -12  -2   5   17.22    2.54
 -13  -2   5    2.40    1.46
 -13  -2   5   -0.92    1.16
  10  -2   6    8.85    1.62
 -10   2  -6    3.05    3.56
   9  -2   6    5.79    1.24
  -9   2  -6    0.82    2.62
   8  -2   6   18.06    2.10
  -8   2  -6   12.23    3.76
   7  -2   6    0.42    0.64
  -7   2  -6    0.83    2.29
   6  -2   6   13.65    1.58
  -6   2  -6   12.11    3.35
   5  -2   6    1.07    0.51
  -5   2  -6   -0.03    1.85
  -4   2  -6    2.32    1.83
   3  -2   6    2.38    0.53
   2  -2   6    6.79    0.80
   2  -2   6    5.46    0.77
   1  -2   6    4.19    0.61
   1  -2   6    3.35    0.58
   0  -2   6    2.77    0.54
   0   2  -6    2.77    0.53
  -1  -2   6   33.11    2.96
  -1  -2   6   32.62    2.77
   1   2  -6   30.38    2.74
  -2  -2   6    4.82    0.81
  -2  -2   6    6.51    0.87
   2   2  -6    5.11    0.79
  -3  -2   6    8.77    1.12
  -3  -2   6    6.19    1.01
  -4  -2   6   29.70    2.97
  -4  -2   6   29.91    2.89
  -5  -2   6    7.20    1.32
  -5  -2   6    8.86    1.33
  -6  -2   6    5.57    1.12
  -6  -2   6    3.19    0.90
  -7  -2   6   32.25    3.06
  -7  -2   6   26.67    2.97
  -8  -2   6   14.58    2.03
  -8  -2   6   17.43    2.19
  -9  -2   6    8.53    1.57
  -9  -2   6    9.89    1.64
 -10  -2   6   26.99    2.96
 -10  -2   6   21.33    2.85
 -11  -2   6    5.06    1.44
 -11  -2   6    4.77    1.39
 -12  -2   6    5.77    1.67
 -12  -2   6    5.50    1.63
 -13  -2   6    5.29    1.66
 -13  -2   6    4.42    1.63
  10  -2   7   15.62    2.18
 -10   2  -7   10.81    4.75
   9  -2   7    1.78    0.95
  -9   2  -7    6.24    3.95
   8  -2   7    6.19    1.19
  -8   2  -7    4.11    3.15
   7  -2   7    8.57    1.27
  -7   2  -7    3.04    3.05
   6  -2   7    1.00    0.61
  -6   2  -7    0.25    2.33
   5  -2   7    6.25    0.95
  -5   2  -7    3.12    2.45
   4  -2   7    1.52    0.56
   3  -2   7   10.37    1.21
   3  -2   7   10.25    1.19
   2  -2   7    0.77    0.42
   2  -2   7    0.53    0.42
   1  -2   7   24.29    2.30
   1  -2   7   23.53    2.13
   0  -2   7    3.21    0.60
   0  -2   7    3.31    0.63
  -1  -2   7    5.26    0.83
  -1  -2   7    5.52    0.81
  -2  -2   7   21.88    2.04
  -2  -2   7   20.84    2.15
  -3  -2   7    5.60    1.01
  -3  -2   7    7.50    1.11
  -4  -2   7    6.76    1.15
  -4  -2   7    6.35    1.09
  -5  -2   7   29.54    2.98
  -5  -2   7   26.65    2.96
  -6  -2   7    2.92    1.03
  -6  -2   7    4.40    0.99
  -7  -2   7   12.54    1.79
  -7  -2   7   12.98    1.83
  -8  -2   7   28.56    3.14
  -8  -2   7   31.38    3.09
  -9  -2   7    5.16    1.27
  -9  -2   7    6.61    1.38
 -10  -2   7    7.82    1.54
 -10  -2   7    7.99    1.62
 -11  -2   7   14.03    2.26
 -11  -2   7   16.58    2.32
 -12  -2   7   -0.02    1.16
 -12  -2   7    1.63    1.21
 -13  -2   7    4.77    1.66
 -13  -2   7    5.55    1.65
   9  -2   8   15.12    1.98
  -9   2  -8    8.81    4.42
   8  -2   8   -0.71    0.72
  -8   2  -8   -0.78    3.35
   7  -2   8    7.64    1.25
  -7   2  -8    2.13    3.05
   6  -2   8    1.14    0.67
   5  -2   8    5.16    0.91
   5  -2   8    5.97    0.91
   4  -2   8    1.31    0.53
   4  -2   8    0.29    0.53
   3  -2   8    7.28    1.01
   3  -2   8    7.20    1.01
   2  -2   8    8.61    1.08
   2  -2   8    8.46    1.11
   1  -2   8    5.48    0.84
   1  -2   8    5.58    0.85
   0  -2   8   25.81    2.40
   0  -2   8   22.47    2.20
  -1  -2   8    0.15    0.48
  -1  -2   8    0.00    0.44
  -2  -2   8   13.63    1.58
  -2  -2   8   15.13    1.73
  -3  -2   8   19.70    2.19
  -3  -2   8   21.53    2.11
  -4  -2   8    2.82    0.85
  -4  -2   8    4.37    1.01
  -5  -2   8    6.96    1.26
  -5  -2   8    5.44    1.18
  -6  -2   8   21.67    2.50
  -6  -2   8   19.47    2.42
  -7  -2   8    5.25    1.22
  -7  -2   8    5.58    1.20
  -8  -2   8    4.42    1.23
  -8  -2   8    7.02    1.32
  -9  -2   8   22.10    2.54
  -9  -2   8   17.54    2.42
 -10  -2   8    3.65    1.20
 -10  -2   8    1.08    1.01
 -11  -2   8    7.42    1.62
 -11  -2   8    7.58    1.57
 -12  -2   8    8.33    1.82
 -12  -2   8   10.67    1.99
 -13  -2   8   -0.38    1.22
 -13  -2   8   -0.89    1.22
   8  -2   9    8.84    1.45
   8  -2   9    7.64    1.25
   7  -2   9    0.17    0.64
   7  -2   9    0.52    0.73
   6  -2   9    7.42    1.14
   6  -2   9    7.44    1.21
   5  -2   9    1.41    0.61
   5  -2   9    0.30    0.66
   4  -2   9    9.84    1.25
   4  -2   9    8.61    1.23
   3  -2   9   -0.49    0.47
   3  -2   9    0.08    0.54
   2  -2   9   16.97    1.84
   2  -2   9   17.76    1.76
   1  -2   9    2.46    0.64
   1  -2   9    2.27    0.65
   0  -2   9   17.81    1.79
   0  -2   9   17.48    1.89
  -1  -2   9   25.10    2.69
  -1  -2   9   29.62    2.54
  -2  -2   9   -0.20    0.52
  -2  -2   9   -0.26    0.61
  -3  -2   9    9.52    1.40
  -3  -2   9    8.77    1.30
  -4  -2   9   13.49    1.73
  -4  -2   9   11.49    1.69
  -5  -2   9    2.17    1.03
  -5  -2   9    1.45    0.90
  -6  -2   9    6.86    1.38
  -6  -2   9    8.04    1.45
  -7  -2   9   28.34    2.96
  -7  -2   9   24.60    2.90
  -8  -2   9    4.20    1.22
  -8  -2   9    5.98    1.26
  -9  -2   9    5.57    1.34
  -9  -2   9    6.17    1.32
 -10  -2   9   11.87    1.86
 -10  -2   9    9.82    1.75
 -11  -2   9    0.91    1.07
 -11  -2   9   -1.09    0.86
 -12  -2   9    2.81    1.28
 -12  -2   9    2.82    1.41
   7  -2  10    3.45    0.94
   7  -2  10    2.59    1.00
   6  -2  10    3.73    0.94
   6  -2  10    5.60    1.12
   5  -2  10    2.53    0.82
   5  -2  10    2.59    0.85
   4  -2  10    6.88    1.13
   4  -2  10    5.83    1.09
   3  -2  10    9.18    1.27
   3  -2  10    7.23    1.19
   2  -2  10    4.20    0.88
   2  -2  10    3.20    0.81
   1  -2  10   22.01    2.37
   1  -2  10   23.69    2.25
   0  -2  10   -0.22    0.50
   0  -2  10    0.03    0.60
  -1  -2  10   25.72    2.36
  -1  -2  10   23.12    2.53
  -2  -2  10   15.58    2.03
  -2  -2  10   18.78    1.94
  -3  -2  10    0.04    0.69
  -3  -2  10   -0.43    0.67
  -4  -2  10   12.11    1.73
  -4  -2  10   10.29    1.62
  -5  -2  10   11.57    1.81
  -5  -2  10   12.75    1.91
  -6  -2  10   -0.73    0.91
  -6  -2  10   -0.29    0.88
  -7  -2  10    8.64    1.62
  -7  -2  10    8.67    1.66
  -8  -2  10   16.11    2.24
  -8  -2  10   17.84    2.36
  -9  -2  10    1.28    1.00
  -9  -2  10    3.54    1.12
 -10  -2  10    4.61    1.27
 -10  -2  10    2.62    1.17
 -11  -2  10    7.24    1.63
 -11  -2  10    5.99    1.51
 -12  -2  10   -0.41    1.02
 -12  -2  10   -0.07    1.05
   6  -2  11    0.83    0.82
   5  -2  11    6.44    1.23
   4  -2  11    1.94    0.78
   4  -2  11    0.32    0.78
   3  -2  11   12.35    1.65
   3  -2  11   12.05    1.59
   2  -2  11    4.06    0.92
   2  -2  11    2.71    0.86
   1  -2  11    7.81    1.28
   1  -2  11   12.09    1.52
   0  -2  11   20.83    2.35
   0  -2  11   21.44    2.13
  -1  -2  11    1.32    0.71
  -1  -2  11    0.97    0.75
  -2  -2  11   24.66    2.66
  -2  -2  11   23.79    2.55
  -3  -2  11   11.84    1.75
  -3  -2  11   11.23    1.63
  -4  -2  11    0.36    0.89
  -4  -2  11    0.12    0.78
  -5  -2  11   13.79    2.09
  -5  -2  11   13.15    2.01
  -6  -2  11    8.00    1.68
  -6  -2  11   10.86    1.76
  -7  -2  11    1.25    1.07
  -7  -2  11    1.94    1.04
  -8  -2  11    6.82    1.54
  -8  -2  11    7.36    1.54
  -9  -2  11    8.10    1.65
  -9  -2  11   10.92    1.78
 -10  -2  11   -0.24    0.90
 -10  -2  11    0.55    1.09
 -11  -2  11    6.58    1.63
 -11  -2  11    8.15    1.67
   5  -2  12    1.91    0.91
   4  -2  12    4.74    1.13
   3  -2  12    2.54    0.94
   2  -2  12   18.03    2.24
   1  -2  12   -0.10    0.72
   1  -2  12    1.10    0.80
   0  -2  12   16.63    2.08
   0  -2  12   15.51    1.88
  -1  -2  12   13.78    1.77
  -1  -2  12   13.69    1.93
  -2  -2  12    0.09    0.83
  -2  -2  12    0.34    0.86
  -3  -2  12   11.74    1.92
  -3  -2  12   16.37    1.98
  -4  -2  12   12.29    1.91
  -4  -2  12   12.21    1.91
  -5  -2  12   -0.32    1.12
  -5  -2  12    0.87    1.01
  -6  -2  12   10.99    1.90
  -6  -2  12   10.85    1.99
  -7  -2  12    6.70    1.57
  -7  -2  12    8.04    1.68
  -8  -2  12    1.06    1.19
  -8  -2  12    0.68    1.05
  -9  -2  12    2.43    1.32
  -9  -2  12    4.32    1.35
 -10  -2  12    7.63    1.76
 -10  -2  12    7.80    1.71
   3  -2  13    1.59    0.96
   2  -2  13    6.63    1.39
   1  -2  13   14.91    2.06
   0  -2  13   -0.27    0.85
  -1  -2  13   15.94    2.21
  -2  -2  13   11.72    1.94
  -3  -2  13    0.44    0.96
  -3  -2  13    2.47    1.12
  -4  -2  13    8.66    1.71
  -4  -2  13    8.39    1.76
  -5  -2  13    9.05    1.79
  -5  -2  13    4.32    1.50
  -6  -2  13    0.95    1.14
  -6  -2  13    1.13    1.30
  -7  -2  13    5.33    1.52
  -7  -2  13    6.06    1.60
  -8  -2  13    8.08    1.71
  -8  -2  13    6.02    1.62
  -9  -2  13   -2.31    1.01
  -9  -2  13    0.88    1.24
   1  -2  14   17.06    2.40
   0  -2  14    9.16    1.68
  -1  -2  14    0.14    0.99
  -2  -2  14   14.76    2.25
  -3  -2  14    2.11    1.19
  -4  -2  14    1.84    1.21
  -5  -2  14    3.28    1.43
  -6  -2  14    4.51    1.59
  -7  -2  14    0.75    1.33
  -7   3  14    2.16    1.34
  -6   3  14    0.85    1.17
  -5   3  14    1.16    1.19
  -4   3  14    2.57    1.45
  -3   3  14    5.56    1.58
  -2   3  14    2.98    1.29
  -1   3  14    4.00    1.41
   0   3  14   -0.21    0.99
   1   3  14   -0.83    0.90
  -9   3  13   13.25    2.29
  -8   3  13    6.23    1.59
  -7   3  13   13.96    2.20
  -6   3  13   12.08    2.07
  -5   3  13   -0.08    1.02
  -4   3  13    1.25    1.16
  -3   3  13    0.56    1.01
  -2   3  13    5.48    1.43
  -1   3  13    2.09    1.12
   0   3  13    0.57    1.00
   1   3  13    0.03    0.94
   2   3  13    2.02    1.06
   3   3  13    1.13    0.97
 -10   3  12    0.50    1.11
 -10   3  12    1.07    1.13
  -9   3  12    8.70    1.56
  -9   3  12    5.69    1.52
  -8   3  12    6.64    1.57
  -8   3  12    9.14    1.60
  -7   3  12   26.91    2.90
  -7   3  12   24.18    3.11
  -6   3  12   17.45    2.03
  -6   3  12    9.08    1.84
  -5   3  12   23.83    2.62
  -5   3  12   20.51    2.83
  -4   3  12    2.52    1.25
  -4   3  12    5.02    1.28
  -3   3  12    3.19    1.22
  -2   3  12   -0.35    0.79
  -1   3  12    1.19    0.92
   0   3  12   -0.58    0.72
   1   3  12    0.47    0.80
   2   3  12    2.28    0.89
   3   3  12    9.94    1.60
   4   3  12    2.12    0.96
 -11   3  11   10.57    1.84
 -11   3  11    9.29    1.93
 -10   3  11    2.75    1.23
 -10   3  11    0.81    1.14
  -9   3  11   -0.89    0.78
  -9   3  11   -0.62    0.96
  -8   3  11    9.83    1.76
  -8   3  11    9.24    1.60
  -7   3  11    8.25    1.47
  -7   3  11    7.20    1.52
  -6   3  11   30.31    3.23
  -6   3  11   35.94    3.59
  -5   3  11   12.09    1.67
  -5   3  11    8.24    1.74
  -4   3  11   33.63    3.87
  -4   3  11   39.55    3.58
  -3   3  11    1.06    0.98
  -3   3  11    3.27    1.13
  -2   3  11    6.61    1.28
  -2   3  11    4.14    1.06
  -1   3  11    0.45    0.76
  -1   3  11   -0.27    0.67
   0   3  11    0.45    0.72
   0   3  11    0.49    0.64
   1   3  11    0.24    0.68
   2   3  11    3.37    0.96
   3   3  11    3.53    0.93
   4   3  11   27.01    2.82
   5   3  11    6.11    1.19
 -12   3  10    8.68    1.92
 -12   3  10   11.06    2.03
 -11   3  10    2.10    1.29
 -11   3  10   -0.45    1.09
 -10   3  10   15.02    2.12
 -10   3  10   13.69    2.21
  -9   3  10   -0.68    0.82
  -9   3  10    0.17    0.87
  -8   3  10    2.91    1.09
  -8   3  10    5.39    1.24
  -7   3  10    7.81    1.54
  -7   3  10    9.26    1.50
  -6   3  10    5.41    1.19
  -6   3  10    3.61    1.10
  -5   3  10   38.47    4.02
  -5   3  10   40.63    3.75
  -4   3  10    7.84    1.32
  -4   3  10    6.80    1.39
  -3   3  10   31.71    3.50
  -3   3  10   37.23    3.31
  -2   3  10    2.20    0.82
  -2   3  10   -0.24    0.65
  -1   3  10    3.93    1.00
  -1   3  10    4.14    0.87
   0   3  10   -0.30    0.50
   0   3  10    0.06    0.61
   1   3  10   -0.21    0.50
   1   3  10    0.45    0.62
   2   3  10   -0.11    0.49
   2   3  10   -0.24    0.49
   3   3  10    3.60    0.77
   3   3  10    4.56    0.94
   4   3  10    3.28    0.86
   5   3  10   34.62    3.36
   6   3  10    5.52    1.07
 -12   3   9   -0.15    1.11
 -12   3   9    1.55    1.27
 -11   3   9   11.32    1.97
 -11   3   9    8.55    1.76
 -10   3   9    7.66    1.68
 -10   3   9   11.36    1.91
  -9   3   9   16.96    2.51
  -9   3   9   23.83    2.63
  -8   3   9   12.13    1.69
  -8   3   9    8.95    1.69
  -7   3   9    6.37    1.38
  -7   3   9   11.61    1.57
  -6   3   9    0.40    0.75
  -6   3   9    0.53    0.83
  -5   3   9    2.36    0.89
  -5   3   9    1.93    0.89
  -4   3   9   38.57    3.49
  -4   3   9   34.87    3.71
  -3   3   9    4.77    1.02
  -3   3   9    3.82    1.00
  -2   3   9   26.29    2.37
  -2   3   9   21.76    2.50
   1  -3  -9   -0.16    0.41
  -1   3   9    0.31    0.62
  -1   3   9   -0.66    0.49
   0  -3  -9    0.00    0.43
   0   3   9    0.03    0.48
   0   3   9    1.07    0.61
   1   3   9    0.77    0.55
   1   3   9   -0.26    0.40
   2   3   9   -0.47    0.46
   2   3   9   -0.42    0.43
   3   3   9    0.73    0.55
   3   3   9   -0.34    0.48
   4   3   9    2.96    0.75
   4   3   9    3.25    0.72
   5   3   9    1.18    0.67
   5   3   9    2.27    0.70
   6   3   9   46.59    4.08
   6   3   9   40.52    3.84
   7   3   9    5.42    0.98
 -13   3   8    4.61    1.69
 -13   3   8    1.87    1.54
 -12   3   8    0.03    1.15
 -12   3   8    0.86    1.27
 -11   3   8   10.54    1.84
 -11   3   8    4.82    1.58
 -10   3   8    9.71    1.74
 -10   3   8    5.69    1.50
  -9   3   8   30.44    3.24
  -9   3   8   26.64    3.27
  -8   3   8   29.41    2.94
  -8   3   8   21.80    2.89
  -7   3   8   42.44    3.93
  -7   3   8   40.78    4.18
  -6   3   8    5.82    1.23
  -6   3   8    7.99    1.34
  -5   3   8    3.40    0.94
  -5   3   8    4.51    1.02
  -4   3   8   -0.67    0.60
  -4   3   8    0.43    0.73
  -3   3   8   13.69    1.77
  -3   3   8   12.09    1.62
   2  -3  -8    2.91    0.60
  -2   3   8    3.01    0.76
  -2   3   8    3.02    0.72
   1  -3  -8   11.66    1.19
  -1   3   8   11.36    1.25
  -1   3   8   11.62    1.48
   0  -3  -8    0.93    0.42
   0   3   8   -0.15    0.46
   0   3   8    0.70    0.43
   1   3   8    3.03    0.56
   1   3   8    2.65    0.67
   2   3   8    1.24    0.47
   2   3   8    1.47    0.51
   3   3   8   14.98    1.53
   3   3   8   12.60    1.38
   4   3   8    0.58    0.48
   4   3   8    0.30    0.48
   5   3   8    2.96    0.69
   5   3   8    2.10    0.61
   6   3   8    0.22    0.48
   6   3   8    0.47    0.61
   7   3   8   28.32    2.71
   7   3   8   27.04    2.67
   8   3   8    2.69    0.88
   8   3   8    1.63    0.64
 -13   3   7   16.74    2.73
 -13   3   7   12.10    2.50
 -12   3   7    3.34    1.53
 -12   3   7    2.89    1.46
 -11   3   7    4.78    1.55
 -11   3   7    7.59    1.80
 -10   3   7   16.89    2.53
 -10   3   7   20.38    2.58
  -9   3   7    0.78    1.04
  -9   3   7    3.22    1.18
  -8   3   7   60.98    5.28
  -8   3   7   54.66    5.52
  -7   3   7   19.29    2.47
  -7   3   7   20.34    2.36
  -6   3   7   72.08    6.08
  -6   3   7   68.01    6.46
  -5   3   7   14.43    1.72
  -5   3   7   11.14    1.68
  -4   3   7   29.49    2.71
  -4   3   7   26.06    2.87
   3  -3  -7   -0.08    0.53
  -3   3   7   -0.05    0.62
  -3   3   7   -0.57    0.56
   2  -3  -7    1.26    0.43
  -2   3   7    1.93    0.62
  -2   3   7    1.01    0.56
   1  -3  -7    0.85    0.37
  -1   3   7    0.48    0.48
  -1   3   7    0.72    0.44
   0  -3  -7    2.15    0.43
   0   3   7    2.50    0.49
   0   3   7    2.23    0.56
  -1  -3  -7    1.11    0.44
   1   3   7    1.16    0.45
   1   3   7    1.80    0.41
   2   3   7   24.78    2.35
   2   3   7   24.35    2.15
   2   3   7   25.65    2.28
   3   3   7    1.96    0.52
   3   3   7    2.56    0.51
   4   3   7   36.85    3.41
   4   3   7   38.18    3.23
   5   3   7    2.26    0.59
   5   3   7    1.62    0.51
   6   3   7   -0.10    0.57
  -7  -3  -7    2.61    2.72
   7   3   7    1.07    0.70
  -8  -3  -7   10.32    3.70
   8   3   7   15.16    1.85
   9   3   7    1.01    0.90
  10   3   7   18.96    2.48
 -13   3   6   -0.57    1.40
 -13   3   6    1.52    1.55
 -12   3   6   22.38    3.08
 -12   3   6   20.47    3.06
 -11   3   6    1.48    1.21
 -11   3   6    0.26    1.28
 -10   3   6   15.84    2.49
 -10   3   6   21.72    2.72
  -9   3   6   18.93    2.42
  -9   3   6   15.05    2.24
  -8   3   6    0.41    0.90
  -8   3   6    0.17    0.76
  -7   3   6   79.40    6.87
  -7   3   6   79.56    7.31
  -6   3   6    8.95    1.43
  -6   3   6    8.14    1.43
  -5   3   6  137.76   12.37
  -5   3   6  144.32   11.56
  -4   3   6   11.14    1.62
  -4   3   6   14.71    1.64
   3  -3  -6   41.52    3.73
  -3   3   6   45.66    3.87
  -3   3   6   44.25    4.16
   2  -3  -6    0.06    0.37
  -2   3   6   -0.20    0.47
  -2   3   6   -0.67    0.41
   1  -3  -6    0.14    0.30
  -1   3   6    0.54    0.44
  -1   3   6    1.14    0.41
   0  -3  -6    0.17    0.25
   0   3   6    0.22    0.29
   0   3   6    0.23    0.37
  -1  -3  -6    2.75    0.48
   1   3   6    1.86    0.47
   1   3   6    2.99    0.43
   2   3   6   -0.27    0.25
   2   3   6   -0.02    0.30
   2   3   6    0.11    0.36
   3   3   6   57.18    4.57
   3   3   6   53.73    4.52
   3   3   6   54.41    4.83
   4   3   6    5.77    0.81
   4   3   6    6.47    0.79
   5   3   6   65.73    5.46
  -6  -3  -6    2.08    2.21
   6   3   6    4.13    0.82
  -7  -3  -6    5.94    2.83
   7   3   6   10.98    1.42
  -8  -3  -6    8.50    3.18
   8   3   6    6.76    1.29
  -9  -3  -6    6.46    3.31
   9   3   6    6.62    1.36
  10   3   6    2.65    1.15
 -13   3   5    3.27    1.70
 -13   3   5    3.20    1.85
 -12   3   5    0.79    1.44
 -12   3   5    0.35    1.13
 -11   3   5   27.32    3.22
 -11   3   5   20.42    3.02
 -10   3   5    2.29    1.11
 -10   3   5    2.51    1.22
  -9   3   5   15.54    2.07
  -9   3   5   10.39    1.91
  -8   3   5    1.23    0.86
  -8   3   5    4.59    1.21
  -7   3   5   -0.60    0.71
  -7   3   5    0.30    0.70
  -6   3   5   61.49    5.37
  -6   3   5   60.76    5.67
  -5   3   5    8.60    1.26
  -5   3   5    6.24    1.18
   4  -3  -5  182.54   14.12
  -4   3   5  173.00   15.13
  -4   3   5  168.06   14.08
   3  -3  -5    3.21    0.79
  -3   3   5    2.99    0.77
  -3   3   5    1.77    0.69
   2  -3  -5   10.35    1.13
  -2   3   5   11.93    1.31
  -2   3   5   11.47    1.38
   1  -3  -5    0.40    0.25
   1  -3  -5   -0.11    0.30
  -1   3   5   -0.14    0.35
  -1   3   5    0.03    0.32
   0  -3  -5    1.83    0.37
   0  -3  -5    1.98    0.33
   0   3   5    2.09    0.46
   0   3   5    1.74    0.35
   1   3   5    4.12    2.00
   2   3   5   -0.14    0.32
   2   3   5    0.17    0.24
   2   3   5    0.60    1.37
   2   3   5    0.25    0.26
   3   3   5    1.18    0.94
   3   3   5    0.17    0.24
   3   3   5    0.08    0.33
   3   3   5    0.10    0.29
   4   3   5   77.07    6.28
  -5  -3  -5    0.44    1.60
   5   3   5    2.05    0.59
  -6  -3  -5   76.99    8.87
   6   3   5   92.72    7.35
  -7  -3  -5    6.06    2.50
   7   3   5    7.91    1.26
  -8  -3  -5   15.25    3.46
  -9  -3  -5    8.86    3.09
 -10  -3  -5    5.02    2.65
  10   3   5    0.53    1.00
  11   3   5   11.41    2.08
 -13   3   4    1.59    1.53
 -13   3   4    1.15    1.64
 -12   3   4    0.49    1.38
 -12   3   4    1.50    1.25
 -11   3   4   10.43    1.95
 -11   3   4   10.98    2.13
 -10   3   4   23.31    2.99
 -10   3   4   22.60    2.88
  -9   3   4   20.72    2.65
  -9   3   4   20.96    2.60
  -8   3   4   21.42    2.51
  -8   3   4   19.98    2.49
  -7   3   4    0.40    0.63
  -7   3   4    0.18    0.71
  -6   3   4    1.36    0.70
  -6   3   4    1.67    0.74
  -5   3   4   49.70    4.42
  -5   3   4   44.17    4.14
   4  -3  -4    3.70    0.92
  -4   3   4    2.95    0.74
  -4   3   4    2.30    0.73
   3  -3  -4  110.60    8.81
   3  -3  -4  111.21    9.46
  -3   3   4  102.35    8.79
  -3   3   4  107.51    9.44
   2  -3  -4    1.22    0.56
   2  -3  -4    1.05    0.45
  -2   3   4    1.44    0.55
  -2   3   4    1.05    0.59
   1  -3  -4   13.03    1.19
   1  -3  -4    9.90    1.00
  -1   3   4   12.74    1.10
  -1   3   4   10.60    1.20
   0  -3  -4    0.50    0.23
   0  -3  -4    0.39    0.18
   0   3   4    0.44    0.20
   0   3   4    0.65    0.28
   1   3   4    1.10    0.28
   1   3   4    1.03    0.26
   1   3   4    0.80    0.22
   1   3   4    0.19    1.42
   2   3   4   -0.12    0.23
   2   3   4    0.20    0.19
   2   3   4    0.23    0.22
   2   3   4    0.79    1.00
  -3  -3  -4    0.94    1.36
   3   3   4    5.56    1.01
   3   3   4    5.57    0.65
   3   3   4    4.72    0.66
  -4  -3  -4   -0.50    1.06
   4   3   4    0.60    0.56
  -5  -3  -4   49.84    4.18
  -5  -3  -4   43.94    5.17
  -6  -3  -4    1.46    0.67
  -6  -3  -4    0.14    1.27
  -7  -3  -4   90.02    9.35
  -7  -3  -4   99.99    8.12
  -8  -3  -4   12.24    2.66
  -8  -3  -4    8.16    1.49
  -9  -3  -4   20.37    3.59
  -9  -3  -4   20.76    2.59
 -10  -3  -4   13.55    2.19
 -10  -3  -4   16.91    3.53
 -11  -3  -4    0.55    1.23
 -13   3   3    9.34    2.38
 -13   3   3   12.86    2.56
 -12   3   3    5.15    1.58
 -12   3   3    6.06    1.86
 -11   3   3    2.30    1.21
 -11   3   3   -1.13    1.20
 -10   3   3   34.08    3.73
 -10   3   3   35.99    3.92
  -9   3   3   14.12    1.97
  -9   3   3   12.68    1.95
  -8   3   3   62.35    5.74
  -8   3   3   60.26    5.47
  -7   3   3   18.85    2.08
  -7   3   3   14.80    1.92
  -6   3   3   42.83    3.71
  -6   3   3   39.37    3.86
  -5   3   3    5.74    0.95
  -5   3   3    4.79    0.90
   4  -3  -3   41.98    3.69
  -4   3   3   46.81    3.72
  -4   3   3   39.77    3.90
   3  -3  -3   -0.17    0.49
   3  -3  -3    0.23    0.40
  -3   3   3   -0.53    0.38
  -3   3   3    0.08    0.39
   2  -3  -3   27.40    2.43
   2  -3  -3   26.81    2.60
  -2   3   3   26.66    2.39
  -2   3   3   27.74    2.59
   1  -3  -3    0.82    0.37
  -1   3   3   -0.14    0.33
   0  -3  -3    2.04    0.32
   0   3   3    1.95    0.36
   1   3   3    0.22    1.11
   1   3   3    0.75    0.21
   1   3   3    0.63    0.22
   1   3   3    0.59    0.18
   2   3   3   27.98    2.65
   2   3   3   24.75    2.13
  -3  -3  -3    0.52    0.93
  -3  -3  -3    0.12    0.34
   3   3   3    0.45    0.44
   3   3   3    0.81    0.32
  -4  -3  -3   -0.32    0.84
  -4  -3  -3    1.90    0.48
   4   3   3    1.14    0.44
   4   3   3    1.46    0.48
  -5  -3  -3    2.57    1.08
  -5  -3  -3    1.76    0.59
   5   3   3    3.26    0.61
  -6  -3  -3   47.20    4.84
  -6  -3  -3   48.57    4.19
  -7  -3  -3    0.43    0.71
  -7  -3  -3    2.29    1.17
  -8  -3  -3   90.28    7.05
  -8  -3  -3   71.36    7.74
  -9  -3  -3    1.35    0.98
  -9  -3  -3    3.63    1.64
 -10  -3  -3   20.56    3.43
 -10  -3  -3   21.94    2.68
 -11  -3  -3   16.40    3.02
 -11  -3  -3   12.12    2.11
 -12  -3  -3    0.56    1.54
 -13   3   2    1.52    1.55
 -13   3   2    0.45    1.65
 -12   3   2   15.44    2.68
 -12   3   2   25.12    3.24
 -11   3   2    5.42    1.42
 -11   3   2    4.92    1.60
 -10   3   2    3.36    1.22
 -10   3   2    3.79    1.19
  -9   3   2   51.72    4.93
  -9   3   2   49.68    4.74
  -8   3   2    7.13    1.30
  -8   3   2    6.46    1.22
  -7   3   2  112.13    9.15
  -7   3   2  108.70    9.72
  -6   3   2    8.33    1.18
  -6   3   2    9.75    1.25
  -5   3   2   84.77    7.73
  -5   3   2   92.49    7.28
   4  -3  -2    3.83    0.64
   4  -3  -2    4.12    0.64
  -4   3   2    3.28    0.62
  -4   3   2    3.77    0.66
   3  -3  -2    0.68    0.34
   3  -3  -2    0.27    0.28
  -3   3   2    0.32    0.31
  -3   3   2   -0.06    0.26
   2  -3  -2   -0.02    0.31
   2  -3  -2   -0.15    0.30
  -2   3   2   -0.23    0.25
  -2   3   2    0.10    0.30
   1  -3  -2    8.68    0.86
   1  -3  -2    8.07    0.97
  -1   3   2    8.79    0.79
  -1   3   2    7.22    0.94
   0  -3  -2    0.78    0.21
   0   3   2    0.81    0.24
  -1  -3  -2   14.06    1.22
   1   3   2   14.64    1.27
   1   3   2   11.78    1.77
   1   3   2   14.92    1.20
  -2  -3  -2    1.58    0.69
  -2  -3  -2    0.59    0.23
   2   3   2   -0.07    0.28
   2   3   2    0.26    0.22
  -3  -3  -2   68.92    5.79
  -3  -3  -2   75.68    6.43
   3   3   2   72.75    6.22
   3   3   2   71.32    5.80
  -4  -3  -2    3.73    0.82
  -4  -3  -2    3.11    0.57
   4   3   2    3.60    0.56
   4   3   2    2.97    0.58
  -5  -3  -2   14.69    1.45
  -5  -3  -2   15.07    1.77
   5   3   2   13.58    1.46
  -6  -3  -2    0.43    0.68
  -6  -3  -2    1.15    0.53
  -7  -3  -2   30.12    2.90
  -7  -3  -2   31.56    3.24
  -8  -3  -2   12.28    1.88
  -8  -3  -2    9.68    1.50
  -9  -3  -2   43.22    4.44
  -9  -3  -2   41.10    4.01
 -10  -3  -2   -0.46    0.87
 -10  -3  -2    2.28    1.42
 -11  -3  -2   15.43    2.31
 -11  -3  -2   12.53    2.54
 -12  -3  -2    6.78    2.29
 -12  -3  -2    5.56    1.83
 -13   3   1    9.81    2.48
 -13   3   1   21.33    3.22
 -12   3   1    0.03    1.28
 -12   3   1    1.13    1.35
 -11   3   1   24.54    3.33
 -11   3   1   31.42    3.56
 -10   3   1    5.97    1.43
 -10   3   1    4.21    1.25
  -9   3   1   11.90    1.68
  -9   3   1    7.96    1.58
  -8   3   1   62.21    5.45
  -8   3   1   61.33    5.75
  -7   3   1    1.87    0.73
  -7   3   1    0.92    0.62
  -6   3   1  129.30   10.69
  -6   3   1  133.46   11.44
  -5   3   1    3.35    0.70
  -5   3   1    4.41    0.74
   4  -3  -1   55.27    4.44
   4  -3  -1   58.99    4.75
  -4   3   1   51.36    4.46
  -4   3   1   49.91    4.76
   3  -3  -1    3.86    0.50
   3  -3  -1    3.13    0.46
  -3   3   1    2.53    0.47
  -3   3   1    2.68    0.47
   2  -3  -1    4.08    0.50
   2  -3  -1    5.42    0.58
  -2   3   1    4.86    0.54
  -2   3   1    4.07    0.55
   1  -3  -1    0.00    0.11
   1  -3  -1   -0.04    0.14
  -1   3   1   -0.11    0.14
  -1   3   1    0.00    0.12
   0  -3  -1    0.15    0.17
   0   3   1    0.29    0.12
  -1  -3  -1   -0.17    0.42
  -1  -3  -1    0.07    0.16
   1   3   1    0.18    0.20
   1   3   1    0.11    0.24
  -2  -3  -1   11.85    1.10
  -2  -3  -1   12.08    1.01
   2   3   1   11.32    1.10
   2   3   1    9.75    1.02
  -3  -3  -1    0.23    0.25
  -3  -3  -1    0.34    0.28
   3   3   1    0.49    0.23
   3   3   1    0.46    0.36
  -4  -3  -1  187.10   14.94
  -4  -3  -1  179.23   16.04
   4   3   1  193.72   15.98
   4   3   1  191.65   15.00
  -5  -3  -1    1.38    0.48
  -5  -3  -1    0.75    0.47
   5   3   1    0.96    0.36
  -6  -3  -1   11.53    1.50
  -6  -3  -1   14.07    1.47
  -7  -3  -1   10.50    1.40
  -7  -3  -1   10.27    1.43
  -8  -3  -1    5.29    1.12
  -8  -3  -1    6.75    1.21
  -9  -3  -1    8.60    1.45
  -9  -3  -1    7.96    1.49
 -10  -3  -1   18.54    2.55
 -10  -3  -1   18.59    2.42
 -11  -3  -1    6.63    1.61
 -11  -3  -1    7.88    1.80
 -12  -3  -1    6.57    1.78
 -12  -3  -1    2.93    1.66
 -13  -3  -1    2.47    1.73
 -13   3   0    1.34    1.67
 -13   3   0    3.02    1.86
 -12   3   0    9.77    2.21
 -12   3   0   10.09    2.37
 -11   3   0    1.60    1.36
 -11   3   0    2.68    1.28
 -10   3   0   24.74    3.18
 -10   3   0   30.32    3.44
  -9   3   0   -0.09    0.81
  -9   3   0    0.32    0.89
  -8   3   0    7.34    1.35
  -8   3   0    9.40    1.48
  -7   3   0   65.58    5.73
  -7   3   0   68.50    6.15
  -6   3   0    3.85    0.80
  -6   3   0    3.49    0.76
  -5   3   0  128.31   10.41
  -5   3   0  129.23   11.16
   4  -3   0    5.14    0.67
   4  -3   0    4.38    0.64
  -4   3   0    4.10    0.66
  -4   3   0    4.36    0.71
   3  -3   0   89.15    7.43
  -3   3   0   83.01    6.95
  -3   3   0   86.47    7.46
   2  -3   0    0.47    0.26
   2  -3   0    0.36    0.26
  -2   3   0    0.04    0.25
  -2   3   0    0.49    0.29
   1  -3   0    0.83    0.22
   1  -3   0    0.95    0.22
   1  -3   0    0.98    0.20
  -1   3   0    0.45    0.19
   0  -3   0   -0.03    0.08
   0  -3   0    0.01    0.06
   0   3   0    0.04    0.05
   0   3   0    0.08    0.08
  -1  -3   0    0.73    0.17
  -1  -3   0    0.73    0.30
   1   3   0    0.57    0.13
   1   3   0    0.90    0.28
  -2  -3   0    0.03    0.15
  -2  -3   0    0.62    0.43
   2   3   0    0.10    0.18
   2   3   0   -0.36    0.52
  -3  -3   0   91.74    7.48
  -3  -3   0   87.67    7.92
   3   3   0   97.93    7.57
   3   3   0   95.34    7.92
  -4  -3   0    3.95    0.68
  -4  -3   0    4.16    0.61
   4   3   0    5.02    0.61
   4   3   0    5.10    0.86
  -5  -3   0  147.78   11.64
  -5  -3   0  137.46   12.39
   5   3   0  148.59   12.36
  -6  -3   0    3.66    0.69
  -6  -3   0    4.02    0.80
  -7  -3   0   71.66    6.02
  -7  -3   0   70.49    6.36
  -8  -3   0    5.62    1.17
  -8  -3   0   10.11    1.34
  -9  -3   0   -0.44    0.61
  -9  -3   0    0.48    0.85
 -10  -3   0   29.86    3.21
 -10  -3   0   25.42    3.15
 -11  -3   0    2.97    1.39
 -11  -3   0    1.42    1.11
 -12  -3   0    9.97    2.10
 -12  -3   0    9.53    2.04
 -13  -3   0    0.83    1.58
 -13  -3   0   -0.68    1.69
 -13   3  -1    1.95    1.87
 -13   3  -1    1.63    1.78
 -12   3  -1    6.44    1.94
 -12   3  -1    5.68    1.93
 -11   3  -1    4.96    1.61
 -11   3  -1    4.01    1.51
 -10   3  -1   13.60    2.29
 -10   3  -1   14.03    2.18
  -9   3  -1    9.62    1.63
  -9   3  -1    7.29    1.57
  -8   3  -1    4.72    1.26
  -8   3  -1    7.03    1.28
  -7   3  -1   13.04    1.65
  -7   3  -1   10.78    1.65
  -6   3  -1   13.53    1.57
  -6   3  -1   11.65    1.60
  -5   3  -1    0.77    0.52
  -5   3  -1    1.03    0.56
   4  -3   1  174.82   15.47
  -4   3  -1  188.13   14.48
  -4   3  -1  180.67   15.56
   3  -3   1   -0.34    0.26
   3  -3   1    0.23    0.30
  -3   3  -1   -0.36    0.34
  -3   3  -1    0.37    0.35
   2  -3   1   11.29    1.32
   2  -3   1   12.37    1.23
  -2   3  -1   16.08    1.44
   1  -3   1   -0.14    0.14
   1  -3   1   -0.32    0.27
  -1   3  -1   -0.29    0.16
  -1   3  -1   -0.62    0.36
   0  -3   1    0.82    0.62
   0   3  -1    0.11    0.14
   0   3  -1    0.32    0.53
  -1  -3   1    0.05    0.12
  -1  -3   1   -0.13    0.20
   1   3  -1   -0.38    0.20
   1   3  -1    0.21    0.12
  -2  -3   1    4.14    0.81
  -2  -3   1    4.47    0.62
   2   3  -1    4.81    0.65
   2   3  -1    3.79    0.79
  -3  -3   1    1.70    0.63
  -3  -3   1    2.42    0.42
   3   3  -1    3.09    0.53
   3   3  -1    1.81    0.85
  -4  -3   1   58.10    4.80
  -4  -3   1   55.78    4.94
   4   3  -1   58.50    4.92
   4   3  -1   55.26    4.95
  -5  -3   1    5.19    0.92
  -5  -3   1    3.64    0.66
   5   3  -1    4.67    0.70
  -6  -3   1  131.62   11.65
  -6  -3   1  139.45   11.03
  -7  -3   1    1.83    0.76
  -7  -3   1    1.38    0.61
  -8  -3   1   63.40    5.87
  -8  -3   1   65.33    5.63
  -9  -3   1    8.17    1.51
  -9  -3   1   11.11    1.57
 -10  -3   1    5.26    1.23
 -10  -3   1    2.67    1.11
 -11  -3   1   23.97    3.17
 -11  -3   1   30.22    3.34
 -12  -3   1    1.17    1.19
 -12  -3   1    1.27    1.37
 -13  -3   1   12.75    2.59
 -13  -3   1   10.98    2.34
 -12   3  -2    5.44    2.16
 -12   3  -2    3.34    1.76
 -11   3  -2   20.71    2.72
 -11   3  -2   12.22    2.77
 -10   3  -2    0.96    1.17
 -10   3  -2    1.79    1.34
  -9   3  -2   40.26    4.27
  -9   3  -2   36.83    3.79
  -8   3  -2   14.63    2.18
  -8   3  -2   11.07    1.75
  -7   3  -2   31.00    3.44
  -7   3  -2   34.34    3.21
  -6   3  -2    2.86    0.93
  -6   3  -2    2.84    0.81
  -5   3  -2   14.55    1.65
  -5   3  -2   14.57    1.90
  -4   3  -2    1.72    0.65
  -4   3  -2    4.54    0.97
   3  -3   2   71.67    5.79
   3  -3   2   64.01    5.77
   3  -3   2   78.42    6.29
  -3   3  -2   70.58    6.45
   2  -3   2    0.66    0.27
   2  -3   2    0.94    0.47
   2  -3   2   -0.28    0.28
  -2   3  -2   -0.17    0.64
   1  -3   2   10.95    1.72
   1  -3   2   13.86    1.20
  -1   3  -2   12.82    1.94
  -1   3  -2   14.14    1.22
   0  -3   2    0.87    0.23
   0  -3   2    0.21    0.15
   0  -3   2    1.49    1.28
   0   3  -2    0.94    0.25
  -1  -3   2    9.04    0.84
  -1  -3   2    8.14    0.84
   1   3  -2    7.96    0.82
   1   3  -2    8.74    0.85
  -2  -3   2    0.02    0.30
  -2  -3   2    0.85    0.49
   2   3  -2   -0.03    0.48
   2   3  -2    0.05    0.30
  -3  -3   2    0.89    0.40
  -3  -3   2   -0.62    0.56
   3   3  -2    0.63    0.67
   3   3  -2    0.16    0.41
  -4  -3   2    2.37    0.84
  -4  -3   2    5.13    0.75
   4   3  -2    3.34    1.02
   4   3  -2    4.54    0.83
  -5  -3   2   83.61    7.30
  -5  -3   2   90.24    7.64
   5   3  -2   86.97    7.66
  -6  -3   2    7.22    1.05
  -6  -3   2    9.43    1.31
  -7  -3   2  108.86    9.52
  -7  -3   2  119.52   10.06
  -8  -3   2    5.39    1.07
  -8  -3   2    6.43    1.27
  -9  -3   2   54.38    4.99
  -9  -3   2   53.49    5.11
 -10  -3   2    3.58    1.10
 -10  -3   2    2.70    1.22
 -11  -3   2    6.47    1.58
 -11  -3   2    5.02    1.40
 -12  -3   2   19.54    2.74
 -12  -3   2   17.26    2.75
 -13  -3   2    2.46    1.42
 -13  -3   2    0.35    1.57
 -12   3  -3    3.21    2.36
 -11   3  -3   16.14    3.28
 -10   3  -3   20.47    3.29
 -10   3  -3   16.81    2.52
  -9   3  -3    0.73    1.02
  -9   3  -3    4.72    1.73
  -8   3  -3   87.84    8.10
  -8   3  -3   79.48    7.19
  -7   3  -3    1.82    0.91
  -7   3  -3    1.56    1.29
  -6   3  -3   47.00    4.83
   5  -3   3    1.70    0.60
  -5   3  -3    1.38    1.05
   4  -3   3    1.08    0.46
  -4   3  -3    0.24    0.96
   3  -3   3    0.69    0.45
   3  -3   3    0.81    0.59
   3  -3   3    1.17    0.39
  -3   3  -3    0.62    1.10
   2  -3   3   23.44    2.16
   2  -3   3   31.87    2.82
  -2   3  -3   26.93    2.25
  -2   3  -3   20.99    3.06
   1  -3   3    1.45    1.18
   1  -3   3    1.27    0.31
  -1   3  -3    1.03    0.32
  -1   3  -3   -0.09    0.98
   0  -3   3    0.42    1.56
   0  -3   3    1.57    0.31
   0   3  -3    2.45    0.36
  -1  -3   3    0.10    0.21
  -1  -3   3   -0.08    0.31
   1   3  -3    0.27    0.29
   1   3  -3    0.00    0.19
  -2  -3   3   29.94    2.32
  -2  -3   3   22.80    2.36
   2   3  -3   27.60    2.31
   2   3  -3   25.68    2.38
  -3  -3   3    0.71    0.47
  -3  -3   3    0.74    0.56
   3   3  -3   -0.04    0.39
   3   3  -3    1.66    0.68
  -4  -3   3   45.51    3.98
  -4  -3   3   43.12    4.04
  -5  -3   3    5.99    0.92
  -5  -3   3    3.59    0.99
  -6  -3   3   46.42    4.24
  -6  -3   3   44.42    4.16
  -7  -3   3   17.97    2.14
  -7  -3   3   17.78    2.07
  -8  -3   3   70.43    6.29
  -8  -3   3   66.18    6.02
  -9  -3   3   14.13    2.00
  -9  -3   3   16.59    2.16
 -10  -3   3   37.71    3.92
 -10  -3   3   40.11    4.00
 -11  -3   3   -0.81    0.83
 -11  -3   3   -1.04    1.01
 -12  -3   3    3.55    1.38
 -12  -3   3    2.81    1.46
 -13  -3   3   13.70    2.58
 -13  -3   3   13.48    2.38
  11  -3   4    0.80    1.10
 -11   3  -4    0.70    2.56
  10  -3   4   12.43    1.98
 -10   3  -4   14.53    3.24
   9  -3   4   19.03    2.45
  -9   3  -4   25.99    3.90
   8  -3   4    9.03    1.37
  -8   3  -4    3.33    1.89
   7  -3   4  101.95    8.22
  -7   3  -4   90.20    9.48
   6  -3   4    0.35    0.56
  -6   3  -4   -1.01    1.24
   5  -3   4   48.94    4.14
  -5   3  -4   46.05    5.55
   4  -3   4    0.73    0.43
  -4   3  -4    0.03    1.25
   3  -3   4    4.01    0.62
  -3   3  -4    5.96    1.81
   2  -3   4   -0.35    0.24
  -2   3  -4    0.61    0.40
  -2   3  -4   -0.11    1.25
   1  -3   4   -1.24    1.40
   1  -3   4    0.93    0.33
  -1   3  -4    0.98    0.34
   0  -3   4    0.29    0.26
   0  -3   4   -0.11    1.85
   0  -3   4    0.31    0.30
   0   3  -4    0.79    0.32
  -1  -3   4   11.88    1.14
  -1  -3   4   12.00    1.17
   1   3  -4   10.75    1.14
   1   3  -4   11.56    1.12
  -2  -3   4   -0.22    0.29
  -2  -3   4   -0.28    0.37
   2   3  -4    0.84    0.46
   2   3  -4    0.74    0.33
  -3  -3   4  110.01    9.45
  -3  -3   4  104.44    8.85
   3   3  -4  113.54    9.47
   3   3  -4  107.03    8.87
  -4  -3   4    3.43    0.90
  -4  -3   4    3.07    0.72
  -5  -3   4   51.79    4.59
  -5  -3   4   46.32    4.40
  -6  -3   4    1.10    0.64
  -6  -3   4    1.88    0.88
  -7  -3   4    0.35    0.78
  -7  -3   4    0.24    0.59
  -8  -3   4   20.31    2.38
  -8  -3   4   18.62    2.30
  -9  -3   4   25.11    2.98
  -9  -3   4   27.67    3.06
 -10  -3   4   25.13    2.95
 -10  -3   4   22.60    2.88
 -11  -3   4    8.57    1.86
 -11  -3   4   10.05    1.84
 -12  -3   4    1.08    1.37
 -12  -3   4   -0.19    1.07
 -13  -3   4    1.68    1.42
 -13  -3   4    0.39    1.58
  11  -3   5    7.67    1.65
 -11   3  -5   12.26    3.96
  10  -3   5    0.72    1.03
 -10   3  -5    0.04    2.58
   9  -3   5   11.14    1.77
  -9   3  -5   13.86    3.52
   8  -3   5   24.07    2.55
  -8   3  -5   17.73    3.83
   7  -3   5    6.22    1.14
  -7   3  -5    5.92    2.34
   6  -3   5   81.21    6.47
  -6   3  -5   65.63    8.01
   5  -3   5    3.99    0.72
  -5   3  -5    0.34    1.59
   4  -3   5   75.66    5.94
  -4   3  -5   60.71    7.40
   3  -3   5    0.16    0.33
  -3   3  -5    0.39    1.62
   2  -3   5    0.24    0.34
  -2   3  -5    1.08    1.36
   1  -3   5    0.07    0.26
   1  -3   5    0.51    0.34
  -1   3  -5    0.51    0.34
   0  -3   5    2.14    0.47
   0  -3   5    1.12    0.36
   0   3  -5    1.73    0.41
  -1  -3   5   -0.06    0.34
  -1  -3   5   -0.09    0.29
   1   3  -5   -0.61    0.30
  -2  -3   5   12.20    1.27
  -2  -3   5    9.98    1.25
   2   3  -5   12.41    1.24
  -3  -3   5    3.93    0.72
  -3  -3   5    2.75    0.74
  -4  -3   5  167.32   13.06
  -4  -3   5  154.57   13.89
  -5  -3   5    4.25    0.91
  -5  -3   5    5.46    1.16
  -6  -3   5   62.25    5.67
  -6  -3   5   60.63    5.42
  -7  -3   5   -0.30    0.78
  -7  -3   5    0.96    0.65
  -8  -3   5    1.77    0.86
  -8  -3   5    2.30    1.01
  -9  -3   5   14.91    1.98
  -9  -3   5   11.04    1.80
 -10  -3   5    0.21    0.86
 -10  -3   5    0.83    0.97
 -11  -3   5   23.28    2.97
 -11  -3   5   21.74    2.85
 -12  -3   5    1.18    1.22
 -12  -3   5    0.92    1.22
 -13  -3   5    5.13    1.69
 -13  -3   5    2.78    1.42
  10  -3   6    1.27    1.09
 -10   3  -6    2.88    3.56
   9  -3   6    7.53    1.38
  -9   3  -6    4.15    3.18
   8  -3   6    8.33    1.39
  -8   3  -6    4.05    3.10
   7  -3   6    8.49    1.28
  -7   3  -6    9.44    3.12
   6  -3   6    5.64    0.96
  -6   3  -6    3.60    2.44
   5  -3   6   68.27    5.24
  -5   3  -6   40.75    6.94
   4  -3   6    5.50    0.82
  -4   3  -6    1.41    1.84
   3  -3   6   53.18    4.44
   2  -3   6    0.21    0.30
   2  -3   6    0.22    0.37
   1  -3   6    2.43    0.52
   1  -3   6    2.36    0.48
   0  -3   6    0.16    0.32
   0  -3   6   -0.16    0.35
  -1  -3   6    0.12    0.43
  -1  -3   6   -0.10    0.31
  -2  -3   6   -0.13    0.38
  -2  -3   6    0.46    0.48
  -3  -3   6   43.06    3.52
  -3  -3   6   37.20    3.69
  -4  -3   6   13.19    1.68
  -4  -3   6   14.70    1.74
  -5  -3   6  127.58   10.92
  -5  -3   6  135.99   11.62
  -6  -3   6    7.10    1.19
  -6  -3   6    5.49    1.19
  -7  -3   6   77.29    6.87
  -7  -3   6   80.74    7.21
  -8  -3   6    0.14    0.84
  -8  -3   6    1.00    0.77
  -9  -3   6   16.09    2.16
  -9  -3   6   15.75    2.12
 -10  -3   6   14.30    2.17
 -10  -3   6   16.62    2.24
 -11  -3   6    0.32    1.01
 -11  -3   6   -0.57    0.86
 -12  -3   6   19.34    2.53
 -12  -3   6   13.41    2.36
 -13  -3   6    1.42    1.33
 -13  -3   6    2.01    1.35
  10  -3   7   20.81    2.51
 -10   3  -7   10.80    4.70
   9  -3   7    0.38    0.85
  -9   3  -7    1.05    3.40
   8  -3   7   16.60    1.94
  -8   3  -7    6.44    3.91
   7  -3   7    1.16    0.73
  -7   3  -7    2.73    2.67
   6  -3   7   -0.48    0.49
  -6   3  -7    0.89    2.31
   5  -3   7    1.91    0.66
  -5   3  -7    3.68    2.56
   4  -3   7   36.59    3.20
   3  -3   7    2.52    0.60
   3  -3   7    1.97    0.51
   2  -3   7   24.26    2.27
   2  -3   7   25.92    2.40
   1  -3   7    2.19    0.54
   1  -3   7    1.61    0.51
   0  -3   7    2.82    0.59
   0  -3   7    2.54    0.59
  -1  -3   7    0.00    0.43
  -1  -3   7    1.31    0.48
  -2  -3   7    1.09    0.52
  -2  -3   7    1.87    0.62
  -3  -3   7   -0.11    0.48
  -3  -3   7   -0.44    0.57
  -4  -3   7   24.10    2.58
  -4  -3   7   27.05    2.56
  -5  -3   7   14.84    1.97
  -5  -3   7   16.23    2.01
  -6  -3   7   69.69    6.20
  -6  -3   7   71.95    6.51
  -7  -3   7   17.82    2.22
  -7  -3   7   18.72    2.24
  -8  -3   7   52.57    4.87
  -8  -3   7   53.35    5.07
  -9  -3   7    3.22    1.08
  -9  -3   7    3.61    1.12
 -10  -3   7   18.52    2.44
 -10  -3   7   18.90    2.48
 -11  -3   7    8.92    1.75
 -11  -3   7    6.95    1.62
 -12  -3   7    2.83    1.34
 -12  -3   7    1.84    1.20
 -13  -3   7   18.89    2.67
 -13  -3   7   14.57    2.57
   9  -3   8   30.57    3.08
  -9   3  -8   20.63    5.74
   8  -3   8    1.48    0.93
  -8   3  -8   -1.22    2.89
   7  -3   8   28.90    2.66
  -7   3  -8   12.99    4.64
   6  -3   8   -0.25    0.58
   5  -3   8    0.91    0.62
   5  -3   8    2.73    0.63
   4  -3   8    0.08    0.51
   4  -3   8   -0.24    0.41
   3  -3   8   16.50    1.75
   3  -3   8   16.11    1.67
   2  -3   8    0.59    0.49
   2  -3   8    1.35    0.50
   1  -3   8    2.57    0.61
   1  -3   8    2.57    0.62
   0  -3   8    0.94    0.50
   0  -3   8   -0.23    0.44
  -1  -3   8    8.95    1.21
  -1  -3   8   12.12    1.36
  -2  -3   8    2.92    0.70
  -2  -3   8    2.56    0.75
  -3  -3   8   13.70    1.67
  -3  -3   8   14.48    1.74
  -4  -3   8   -0.21    0.54
  -4  -3   8   -0.56    0.67
  -5  -3   8    6.76    1.31
  -5  -3   8    5.59    1.18
  -6  -3   8    7.91    1.43
  -6  -3   8    5.00    1.19
  -7  -3   8   37.73    3.70
  -7  -3   8   34.69    3.54
  -8  -3   8   26.80    2.91
  -8  -3   8   26.32    2.99
  -9  -3   8   34.08    3.52
  -9  -3   8   31.42    3.52
 -10  -3   8    6.58    1.47
 -10  -3   8    7.80    1.59
 -11  -3   8    5.39    1.45
 -11  -3   8    6.27    1.43
 -12  -3   8    2.08    1.33
 -12  -3   8    3.78    1.39
 -13  -3   8    4.40    1.64
 -13  -3   8    4.00    1.51
   8  -3   9   34.77    3.38
   7  -3   9    6.50    1.09
   7  -3   9    4.51    1.06
   6  -3   9   37.51    3.59
   6  -3   9   41.67    3.77
   5  -3   9    2.44    0.71
   5  -3   9    2.03    0.77
   4  -3   9    2.92    0.79
   4  -3   9    4.93    0.85
   3  -3   9   -0.04    0.47
   3  -3   9   -0.35    0.51
   2  -3   9    0.38    0.52
   2  -3   9   -0.30    0.48
   1  -3   9    0.77    0.52
   1  -3   9    0.13    0.53
   0  -3   9    0.70    0.57
   0  -3   9    0.36    0.51
  -1  -3   9    0.10    0.50
  -1  -3   9    0.63    0.58
  -2  -3   9   26.37    2.45
  -2  -3   9   23.83    2.55
  -3  -3   9    3.06    0.90
  -3  -3   9    2.48    0.82
  -4  -3   9   36.07    3.72
  -4  -3   9   39.95    3.59
  -5  -3   9    1.11    0.80
  -5  -3   9    1.66    0.92
  -6  -3   9   -0.10    0.92
  -6  -3   9    1.63    0.90
  -7  -3   9    7.02    1.42
  -7  -3   9    6.90    1.37
  -8  -3   9   11.43    1.81
  -8  -3   9   10.81    1.80
  -9  -3   9   19.64    2.55
  -9  -3   9   19.92    2.48
 -10  -3   9    7.75    1.54
 -10  -3   9    7.38    1.55
 -11  -3   9    8.63    1.66
 -11  -3   9    6.91    1.61
 -12  -3   9    2.27    1.23
 -12  -3   9    3.20    1.38
   7  -3  10   29.06    2.98
   7  -3  10   30.05    3.00
   6  -3  10    7.78    1.26
   6  -3  10    5.86    1.12
   5  -3  10   34.64    3.28
   5  -3  10   31.05    3.08
   4  -3  10    3.09    0.84
   4  -3  10    3.22    0.88
   3  -3  10    3.45    0.85
   3  -3  10    3.83    0.88
   2  -3  10    0.08    0.63
   2  -3  10    0.18    0.58
   1  -3  10   -0.83    0.52
   1  -3  10   -0.23    0.57
   0  -3  10    0.23    0.55
   0  -3  10   -0.04    0.60
  -1  -3  10    4.08    0.91
  -1  -3  10    2.11    0.81
  -2  -3  10    1.55    0.76
  -2  -3  10    2.56    0.84
  -3  -3  10   38.70    3.48
  -3  -3  10   35.48    3.67
  -4  -3  10    8.34    1.43
  -4  -3  10    7.33    1.36
  -5  -3  10   41.31    4.29
  -5  -3  10   44.76    4.14
  -6  -3  10    3.40    1.21
  -6  -3  10    2.93    1.17
  -7  -3  10    7.50    1.54
  -7  -3  10    5.80    1.40
  -8  -3  10    1.38    1.00
  -8  -3  10    3.50    1.23
  -9  -3  10   -0.58    0.80
  -9  -3  10   -0.49    0.95
 -10  -3  10   16.69    2.22
 -10  -3  10   12.18    2.02
 -11  -3  10   -0.08    1.02
 -11  -3  10   -0.78    0.99
 -12  -3  10    7.48    1.77
 -12  -3  10   13.22    2.04
   6  -3  11   17.30    2.15
   5  -3  11    3.96    1.12
   5  -3  11    6.53    1.21
   4  -3  11   26.78    2.88
   4  -3  11   28.96    2.82
   3  -3  11    3.59    0.94
   3  -3  11    1.89    0.81
   2  -3  11    3.67    0.95
   2  -3  11    2.53    0.82
   1  -3  11   -0.16    0.65
   1  -3  11    0.15    0.63
   0  -3  11   -0.10    0.68
   0  -3  11    0.26    0.65
  -1  -3  11    0.45    0.63
  -1  -3  11    0.72    0.74
  -2  -3  11    4.07    1.04
  -2  -3  11    5.83    1.11
  -3  -3  11    3.10    1.00
  -3  -3  11    2.77    1.00
  -4  -3  11   32.89    3.65
  -4  -3  11   38.60    3.52
  -5  -3  11   11.82    1.87
  -5  -3  11    8.93    1.75
  -6  -3  11   33.31    3.70
  -6  -3  11   34.54    3.72
  -7  -3  11    9.05    1.76
  -7  -3  11    9.28    1.74
  -8  -3  11    9.65    1.82
  -8  -3  11   13.22    1.95
  -9  -3  11    1.57    1.08
  -9  -3  11   -0.18    1.04
 -10  -3  11    1.53    1.17
 -10  -3  11    3.36    1.29
 -11  -3  11    8.57    1.77
 -11  -3  11   12.02    1.96
   5  -3  12    8.18    1.45
   4  -3  12    1.90    0.96
   3  -3  12    9.65    1.53
   2  -3  12    3.19    0.99
   2  -3  12    1.07    0.84
   1  -3  12    0.47    0.81
   1  -3  12    0.43    0.79
   0  -3  12   -0.81    0.67
   0  -3  12    0.41    0.77
  -1  -3  12    0.92    0.79
  -1  -3  12    1.90    0.91
  -2  -3  12    0.63    0.81
  -2  -3  12   -0.14    0.80
  -3  -3  12    3.55    1.16
  -3  -3  12    4.34    1.19
  -4  -3  12    1.10    0.94
  -4  -3  12    1.58    1.06
  -5  -3  12   19.21    2.67
  -5  -3  12   21.61    2.69
  -6  -3  12   10.25    1.95
  -6  -3  12   13.03    2.02
  -7  -3  12   24.58    3.20
  -7  -3  12   25.52    3.04
  -8  -3  12    7.48    1.64
  -8  -3  12    7.83    1.61
  -9  -3  12    6.75    1.63
  -9  -3  12    6.75    1.64
 -10  -3  12   -0.84    0.94
 -10  -3  12    2.38    1.32
   3  -3  13    1.84    0.97
   2  -3  13   -0.35    0.80
   1  -3  13    1.28    0.91
   0  -3  13   -0.22    0.77
  -1  -3  13    0.67    0.91
  -2  -3  13    3.13    1.13
  -2  -3  13    3.04    1.15
  -3  -3  13   -0.14    0.90
  -3  -3  13    1.15    1.19
  -4  -3  13   -0.68    0.82
  -4  -3  13   -0.40    1.14
  -5  -3  13    2.54    1.17
  -5  -3  13    0.13    1.24
  -6  -3  13    8.39    1.91
  -6  -3  13   12.02    2.05
  -7  -3  13   11.77    2.09
  -7  -3  13   11.75    2.12
  -8  -3  13   10.06    1.98
  -8  -3  13    8.97    1.86
  -9  -3  13   10.31    1.92
  -9  -3  13    6.09    1.71
   1  -3  14   -0.03    0.94
   0  -3  14    1.57    1.02
  -1  -3  14    2.92    1.22
  -2  -3  14    1.58    1.08
  -3  -3  14    6.49    1.60
  -4  -3  14    1.94    1.22
  -5  -3  14    0.48    1.17
  -6  -3  14    0.46    1.25
  -7  -3  14    2.83    1.54
  -7  -3  14    3.47    1.52
  -7   4  14   16.60    2.56
  -6   4  14    0.87    1.06
  -5   4  14   13.85    2.31
  -4   4  14    0.17    1.15
  -3   4  14   40.13    4.66
  -2   4  14    0.77    1.07
  -1   4  14   36.21    4.15
   0   4  14    0.55    1.12
  -9   4  13   -0.50    1.02
  -8   4  13    1.27    1.09
  -7   4  13    1.27    1.08
  -6   4  13    9.36    1.79
  -5   4  13    0.25    0.93
  -4   4  13   10.47    1.97
  -3   4  13    1.03    1.06
  -2   4  13   43.98    4.59
  -1   4  13    0.03    0.92
   0   4  13   69.33    6.58
   1   4  13    0.07    0.98
   2   4  13   29.05    3.23
   3   4  13    1.01    0.99
 -10   4  12   -0.31    1.08
 -10   4  12    1.48    1.14
  -9   4  12    1.85    1.16
  -9   4  12    2.22    1.15
  -8   4  12    0.44    0.92
  -8   4  12    0.16    0.99
  -7   4  12    1.36    1.02
  -7   4  12    0.50    0.92
  -6   4  12    1.00    0.95
  -6   4  12   -0.27    0.84
  -5   4  12    0.72    0.93
  -5   4  12    0.98    0.96
  -4   4  12   -1.04    0.91
  -3   4  12    2.91    1.21
  -2   4  12    0.29    0.83
  -1   4  12   43.28    4.34
   0   4  12   -0.01    0.75
   1   4  12   92.80    8.40
   2   4  12   -0.73    0.73
   3   4  12   47.57    4.61
   4   4  12    0.35    0.89
 -11   4  11    0.95    1.22
 -11   4  11    0.31    1.10
 -10   4  11    9.41    1.75
 -10   4  11    7.56    1.68
  -9   4  11    0.99    1.00
  -9   4  11    1.43    1.04
  -8   4  11    7.84    1.50
  -8   4  11    6.98    1.54
  -7   4  11    0.01    0.87
  -7   4  11    1.17    1.00
  -6   4  11   11.60    1.60
  -6   4  11    6.98    1.54
  -5   4  11   -0.53    0.85
  -5   4  11   -0.38    0.87
  -4   4  11   19.92    2.82
  -4   4  11   26.37    2.61
  -3   4  11    0.14    0.83
  -3   4  11   -0.43    0.83
  -2   4  11    0.79    0.79
  -2   4  11    0.28    0.82
  -1   4  11    0.04    0.67
   0   4  11   24.50    2.70
   1   4  11   -0.33    0.67
   2   4  11   80.03    7.24
   3   4  11    1.02    0.73
   4   4  11   63.94    5.88
   5   4  11   -0.17    0.67
 -12   4  10   -0.59    1.11
 -12   4  10    1.41    1.29
 -11   4  10   18.43    2.56
 -11   4  10   20.10    2.85
 -10   4  10   -0.37    1.01
 -10   4  10    0.58    1.05
  -9   4  10   14.38    2.32
  -9   4  10   21.70    2.44
  -8   4  10    0.90    0.90
  -8   4  10   -1.01    0.78
  -7   4  10   22.91    2.50
  -7   4  10   18.57    2.54
  -6   4  10    1.58    0.91
  -6   4  10    0.73    0.93
  -5   4  10   38.68    3.95
  -5   4  10   38.80    3.66
  -4   4  10    0.74    0.92
  -4   4  10    0.94    0.83
  -3   4  10   77.94    6.41
  -3   4  10   72.26    6.94
  -2   4  10    0.45    0.70
  -2   4  10   -0.43    0.62
  -1   4  10   20.68    1.98
  -1   4  10   18.00    2.24
   0   4  10   -0.37    0.60
   0   4  10    0.26    0.56
   1   4  10    8.71    1.08
   1   4  10    8.21    1.28
   2   4  10   -0.37    0.54
   2   4  10    1.04    0.55
   3   4  10   81.92    7.31
   4   4  10   -0.48    0.55
   5   4  10   38.73    3.71
   6   4  10    0.39    0.70
 -12   4   9    8.49    1.92
 -12   4   9    8.04    1.94
 -11   4   9   -1.68    1.02
 -11   4   9    0.90    1.23
 -10   4   9   17.72    2.59
 -10   4   9   18.70    2.47
  -9   4   9    0.14    0.99
  -9   4   9    0.74    1.00
  -8   4   9   16.58    2.05
  -8   4   9   10.21    1.83
  -7   4   9    0.72    0.83
  -7   4   9    0.41    0.82
  -6   4   9   28.73    3.04
  -6   4   9   27.06    2.84
  -5   4   9    0.25    0.78
  -5   4   9   -0.49    0.70
  -4   4   9   65.99    6.53
  -4   4   9   75.09    6.06
  -3   4   9    0.39    0.68
  -3   4   9    0.08    0.70
   2  -4  -9  173.82   14.13
  -2   4   9  180.73   14.26
  -2   4   9  178.66   15.43
   1  -4  -9    0.69    0.46
  -1   4   9   -0.29    0.56
  -1   4   9    0.12    0.55
   0   4   9  116.64    9.98
   0   4   9  111.42    9.14
   1   4   9    0.07    0.53
   1   4   9   -0.02    0.42
   2   4   9   -0.02    0.50
   2   4   9    0.28    0.46
   3   4   9   -0.03    0.47
   3   4   9    1.25    0.55
   4   4   9   44.80    3.83
   4   4   9   44.74    4.13
   5   4   9    0.20    0.55
   5   4   9    0.70    0.60
   6   4   9   23.28    2.39
 -12   4   8   -0.62    1.21
 -12   4   8   -1.29    1.13
 -11   4   8    4.34    1.38
 -11   4   8    1.57    1.20
 -10   4   8   -0.57    0.95
 -10   4   8    0.02    0.97
  -9   4   8    4.79    1.32
  -9   4   8    5.38    1.36
  -8   4   8    1.34    0.95
  -8   4   8    0.19    0.85
  -7   4   8    3.48    1.12
  -7   4   8    4.90    1.18
  -6   4   8    1.02    0.83
  -6   4   8   -0.34    0.64
  -5   4   8    4.70    1.09
  -5   4   8    6.84    1.21
  -4   4   8   -0.32    0.62
  -4   4   8    1.73    0.79
  -3   4   8   83.52    7.84
  -3   4   8   90.55    7.27
   2  -4  -8   -0.34    0.39
  -2   4   8   -0.73    0.52
  -2   4   8    0.23    0.58
   1  -4  -8  234.67   19.16
  -1   4   8  245.50   20.79
  -1   4   8  247.51   19.22
   0  -4  -8   -0.18    0.36
   0   4   8   -0.34    0.42
   0   4   8   -0.19    0.40
   1   4   8  197.04   16.61
   1   4   8  187.30   15.43
   1   4   8  196.06   15.35
   2   4   8    0.02    0.47
   2   4   8    0.56    0.47
   2   4   8    0.19    0.37
   3   4   8   17.05    1.64
   3   4   8   17.80    1.80
   4   4   8    0.12    0.44
   4   4   8   -0.13    0.44
   5   4   8   14.12    1.62
   5   4   8   16.73    1.68
   6   4   8    0.52    0.55
   6   4   8   -0.32    0.43
   7   4   8   12.93    1.55
   7   4   8   11.34    1.43
   8   4   8   -0.18    0.73
 -13   4   7   -1.85    1.27
 -13   4   7   -0.36    1.50
 -12   4   7    0.23    1.36
 -12   4   7    1.71    1.36
 -11   4   7   -0.48    1.14
 -11   4   7    1.26    1.20
 -10   4   7    0.20    1.02
 -10   4   7    0.51    1.05
  -9   4   7   -1.07    0.78
  -9   4   7    0.26    0.87
  -8   4   7    0.24    0.83
  -8   4   7    1.22    0.90
  -7   4   7   -1.23    0.69
  -7   4   7   -0.18    0.71
  -6   4   7   10.98    1.61
  -6   4   7    9.28    1.54
  -5   4   7    1.58    0.81
  -5   4   7   -0.40    0.58
  -4   4   7    1.40    0.77
  -4   4   7    1.98    0.76
   3  -4  -7    0.80    0.56
  -3   4   7    1.02    0.68
  -3   4   7    0.23    0.64
   2  -4  -7   59.71    4.91
  -2   4   7   60.81    5.05
  -2   4   7   60.56    5.49
   1  -4  -7   -0.27    0.31
  -1   4   7    0.43    0.48
  -1   4   7   -0.46    0.40
   0  -4  -7  261.01   20.61
   0   4   7  260.56   20.61
   0   4   7  261.42   22.27
   1   4   7   -0.25    0.33
   1   4   7    0.12    0.30
   2   4   7  244.43   19.68
   2   4   7  250.21   21.21
   2   4   7  252.42   19.74
   3   4   7    0.09    0.35
   3   4   7   -0.05    0.36
   4   4   7   45.80    3.87
   4   4   7   45.87    4.11
   5   4   7    0.17    0.47
   5   4   7    0.18    0.38
   6   4   7    1.78    0.53
   6   4   7    1.40    0.63
   7   4   7   -0.17    0.62
  -8  -4  -7    2.78    2.79
   8   4   7    2.92    0.91
   9   4   7    0.91    0.93
  10   4   7    4.74    1.34
 -13   4   6   16.79    3.00
 -13   4   6   19.92    3.17
 -12   4   6    0.94    1.48
 -12   4   6   -1.19    1.08
 -11   4   6    9.91    2.05
 -11   4   6   12.26    2.19
 -10   4   6    1.04    1.11
 -10   4   6   -0.35    0.92
  -9   4   6    4.15    1.41
  -9   4   6    3.66    1.21
  -8   4   6    0.11    0.72
  -8   4   6    0.87    0.91
  -7   4   6    9.11    1.52
  -7   4   6    9.15    1.52
  -6   4   6    1.04    0.70
  -6   4   6    0.68    0.82
  -5   4   6   94.78    8.39
  -5   4   6   91.91    7.84
  -4   4   6   -0.57    0.55
  -4   4   6    0.73    0.65
   3  -4  -6   47.96    4.34
  -3   4   6   51.62    4.44
  -3   4   6   55.79    4.83
   2  -4  -6    0.41    0.40
  -2   4   6    0.80    0.59
  -2   4   6    1.17    0.61
   1  -4  -6    7.42    0.79
  -1   4   6    7.33    1.02
  -1   4   6    7.90    0.88
   0  -4  -6   -0.16    0.23
   0   4   6    0.50    0.38
   0   4   6   -0.05    0.28
   1   4   6  166.47   13.26
   1   4   6  163.85   13.32
   1   4   6  173.09   14.34
   2   4   6    0.44    0.32
   2   4   6    0.29    0.27
   2   4   6    0.23    0.29
   3   4   6  286.69   22.65
   3   4   6  286.74   22.62
   3   4   6  284.97   24.29
   4   4   6    0.78    0.36
   4   4   6    0.64    0.41
   5   4   6   37.00    3.24
  -6  -4  -6    0.20    1.90
   6   4   6   -0.03    0.51
  -7  -4  -6   -0.90    2.03
   7   4   6    0.38    0.61
  -8  -4  -6    0.55    2.59
   8   4   6   -0.17    0.72
  -9  -4  -6    2.31    3.21
   9   4   6    0.36    0.78
  10   4   6    1.52    1.09
 -13   4   5    0.12    1.48
 -13   4   5   -0.37    1.54
 -12   4   5   29.15    3.61
 -12   4   5   21.12    3.29
 -11   4   5    0.08    1.06
 -11   4   5    0.83    1.20
 -10   4   5   22.58    3.03
 -10   4   5   27.41    3.22
  -9   4   5    0.19    0.89
  -9   4   5   -0.32    0.98
  -8   4   5    8.27    1.50
  -8   4   5    8.75    1.56
  -7   4   5    1.04    0.81
  -7   4   5   -1.14    0.61
  -6   4   5   55.59    5.04
  -6   4   5   50.45    4.70
  -5   4   5    1.02    0.70
  -5   4   5    1.28    0.66
   4  -4  -5  187.31   14.27
  -4   4   5  181.72   15.32
  -4   4   5  161.18   14.22
   3  -4  -5    1.48    0.66
  -3   4   5   -0.09    0.54
  -3   4   5    0.24    0.58
   2  -4  -5  152.63   12.43
  -2   4   5  154.48   13.53
  -2   4   5  162.51   12.55
   1  -4  -5    0.22    0.24
   1  -4  -5    0.28    0.35
  -1   4   5    0.55    0.40
  -1   4   5    0.16    0.36
   0  -4  -5   16.96    1.48
   0  -4  -5   16.82    1.65
   0   4   5   18.61    1.71
   0   4   5   17.36    1.50
   1   4   5    0.26    0.28
   1   4   5   -0.23    0.19
   1   4   5    0.08    0.25
   1   4   5   -0.72    1.51
   2   4   5  121.19    9.62
   2   4   5  123.12   11.26
   2   4   5  119.47    9.60
   2   4   5  120.62   10.32
   3   4   5    0.07    0.80
   3   4   5    0.26    0.32
   3   4   5   -0.04    0.22
   3   4   5   -0.12    0.26
   4   4   5  143.92   11.52
  -5  -4  -5    0.67    1.58
   5   4   5    0.71    0.50
  -6  -4  -5   28.92    4.35
  -7  -4  -5    0.91    2.14
  -8  -4  -5    1.08    2.12
  -9  -4  -5    3.12    2.57
  11   4   5   -0.15    1.13
 -13   4   4    6.67    2.09
 -13   4   4    9.41    2.44
 -12   4   4    1.13    1.22
 -12   4   4   -1.51    1.14
 -11   4   4   23.60    3.16
 -11   4   4   23.01    3.14
 -10   4   4   -0.82    0.80
 -10   4   4    0.43    1.09
  -9   4   4   12.97    1.92
  -9   4   4   11.94    1.94
  -8   4   4    0.68    0.85
  -8   4   4    0.59    0.73
  -7   4   4   11.84    1.70
  -7   4   4   12.32    1.71
  -6   4   4    0.34    0.58
  -6   4   4    0.57    0.62
  -5   4   4   66.80    5.47
  -5   4   4   61.10    5.80
   4  -4  -4    1.83    0.75
  -4   4   4    1.11    0.60
  -4   4   4    0.97    0.62
   3  -4  -4  304.62   23.44
   3  -4  -4  309.61   25.20
  -3   4   4  282.33   25.18
  -3   4   4  282.85   23.40
   2  -4  -4   -0.16    0.44
   2  -4  -4   -0.67    0.41
  -2   4   4    0.24    0.47
  -2   4   4    0.62    0.49
   1  -4  -4  318.91   26.26
   1  -4  -4  308.77   24.33
  -1   4   4  299.11   26.29
  -1   4   4  310.21   24.41
   0  -4  -4   -0.17    0.13
   0  -4  -4   -0.10    0.20
   0   4   4    0.14    0.27
   0   4   4    0.42    0.18
   1   4   4   37.03    3.26
   1   4   4   38.02    3.03
   1   4   4   38.45    3.00
   1   4   4   24.44    4.09
   2   4   4   -0.19    0.19
   2   4   4   -0.05    0.91
   2   4   4   -0.04    0.24
   2   4   4   -0.35    0.20
   3   4   4   73.78    5.97
   3   4   4   74.06    6.64
  -4  -4  -4   -0.04    0.42
  -4  -4  -4    1.31    1.28
   4   4   4   -0.42    0.45
   4   4   4    0.35    0.40
  -5  -4  -4   73.46    5.98
  -5  -4  -4   67.44    7.12
  -6  -4  -4    1.21    1.50
  -6  -4  -4    0.97    0.63
  -7  -4  -4   11.16    2.62
  -7  -4  -4   15.49    1.80
  -8  -4  -4   -1.74    1.58
  -8  -4  -4    0.14    0.74
  -9  -4  -4    1.60    0.98
  -9  -4  -4    1.15    1.91
 -10  -4  -4    0.52    2.08
 -10  -4  -4    0.28    1.09
 -11  -4  -4    0.76    1.29
 -13   4   3   -0.84    1.25
 -13   4   3    0.35    1.59
 -12   4   3    5.03    1.80
 -12   4   3    4.20    1.59
 -11   4   3   -1.31    0.93
 -11   4   3    0.92    1.22
 -10   4   3   14.15    2.21
 -10   4   3   14.90    2.30
  -9   4   3   -0.62    0.72
  -9   4   3    0.28    0.98
  -8   4   3    2.28    0.91
  -8   4   3    2.74    0.86
  -7   4   3   -0.60    0.63
  -7   4   3   -0.54    0.52
  -6   4   3    0.35    0.56
  -6   4   3    0.44    0.51
  -5   4   3   -0.03    0.45
  -5   4   3    0.13    0.54
   4  -4  -3   83.99    6.62
  -4   4   3   75.61    7.09
  -4   4   3   82.81    6.64
   3  -4  -3    1.40    0.46
   3  -4  -3    1.92    0.51
  -3   4   3    1.21    0.45
  -3   4   3    0.63    0.43
   2  -4  -3  285.33   22.45
   2  -4  -3  283.29   24.18
  -2   4   3  264.27   24.15
  -2   4   3  300.66   22.42
   1  -4  -3   -0.89    0.29
   1  -4  -3   -0.30    0.36
  -1   4   3   -0.24    0.33
  -1   4   3   -0.92    0.36
   0  -4  -3  822.81   62.57
   0  -4  -3  787.41   67.31
   0   4   3  805.48   62.57
   0   4   3  772.13   67.34
   1   4   3   -0.11    0.15
   1   4   3    0.06    0.96
   1   4   3   -0.07    0.15
   1   4   3   -0.06    0.14
  -2  -4  -3  104.57    8.57
   2   4   3  107.51    8.55
   2   4   3  111.93    9.46
  -3  -4  -3   -0.52    0.29
  -3  -4  -3   -1.32    0.88
   3   4   3   -0.04    0.28
   3   4   3   -0.31    0.38
  -4  -4  -3    5.78    0.79
  -4  -4  -3    1.51    1.13
   4   4   3    5.89    0.81
   4   4   3    6.99    0.83
  -5  -4  -3   -0.27    0.89
  -5  -4  -3   -0.64    0.41
   5   4   3    0.47    0.41
  -6  -4  -3   37.79    3.23
  -6  -4  -3   32.31    3.81
  -7  -4  -3   -0.43    0.57
  -7  -4  -3    0.31    1.09
  -8  -4  -3   -0.44    1.16
  -8  -4  -3   -0.12    0.71
  -9  -4  -3   -0.32    0.72
  -9  -4  -3    1.57    1.49
 -10  -4  -3    3.23    1.22
 -10  -4  -3    4.23    1.82
 -11  -4  -3    0.54    1.14
 -11  -4  -3    3.31    1.91
 -12  -4  -3    4.31    1.68
 -13   4   2    4.96    2.03
 -13   4   2    4.65    1.81
 -12   4   2    0.68    1.43
 -12   4   2   -1.33    1.01
 -11   4   2    0.82    1.14
 -11   4   2    0.55    1.21
 -10   4   2    0.11    0.86
 -10   4   2    1.51    1.14
  -9   4   2    1.58    0.93
  -9   4   2    1.46    0.86
  -8   4   2   -0.17    0.66
  -8   4   2    0.62    0.74
  -7   4   2    5.19    1.02
  -7   4   2    7.16    1.17
  -6   4   2   -1.17    0.38
  -6   4   2    1.07    0.55
  -5   4   2   54.85    4.63
  -5   4   2   54.20    4.90
   4  -4  -2    0.61    0.35
   4  -4  -2    0.34    0.33
  -4   4   2    0.58    0.37
  -4   4   2    0.69    0.40
   3  -4  -2    4.24    0.58
   3  -4  -2    2.93    0.50
  -3   4   2    4.08    0.57
  -3   4   2    3.41    0.58
   2  -4  -2    0.21    0.24
   2  -4  -2    0.82    0.30
  -2   4   2    0.12    0.30
  -2   4   2    0.33    0.25
   1  -4  -2  138.03   10.97
   1  -4  -2  143.32   11.89
  -1   4   2  135.34   10.96
  -1   4   2  140.54   11.88
   0  -4  -2   -0.18    0.22
   0   4   2    0.01    0.30
  -1  -4  -2  573.13   41.27
   1   4   2  456.67   44.63
   1   4   2  520.95   41.29
   1   4   2  541.28   44.35
  -2  -4  -2   -0.35    0.70
  -2  -4  -2   -0.20    0.20
   2   4   2   -0.02    0.28
   2   4   2    0.29    0.27
  -3  -4  -2  217.30   17.49
  -3  -4  -2  191.90   16.08
   3   4   2  207.24   17.27
   3   4   2  199.23   16.12
  -4  -4  -2    0.16    0.33
  -4  -4  -2    0.31    0.51
   4   4   2    0.43    0.31
   4   4   2    0.42    0.47
  -5  -4  -2    7.61    1.21
  -5  -4  -2    8.61    1.07
   5   4   2    8.71    0.99
  -6  -4  -2   -0.52    0.61
  -6  -4  -2    0.51    0.49
  -7  -4  -2    4.00    1.01
  -7  -4  -2    3.18    0.82
  -8  -4  -2   -0.20    0.81
  -8  -4  -2    0.96    0.71
  -9  -4  -2    0.51    0.82
  -9  -4  -2    1.99    1.16
 -10  -4  -2    2.36    1.27
 -10  -4  -2    1.62    1.04
 -11  -4  -2   29.69    3.09
 -11  -4  -2   13.92    2.89
 -12  -4  -2    1.24    1.38
 -13   4   1   -0.51    1.33
 -13   4   1    1.93    1.81
 -12   4   1   11.86    2.36
 -12   4   1   14.24    2.70
 -11   4   1    0.99    1.14
 -11   4   1   -0.21    1.14
 -10   4   1    0.56    1.05
 -10   4   1    1.39    1.01
  -9   4   1    0.19    0.78
  -9   4   1   -0.62    0.76
  -8   4   1    1.80    0.82
  -8   4   1    0.98    0.71
  -7   4   1    0.24    0.57
  -7   4   1    0.04    0.53
  -6   4   1   52.44    4.53
  -6   4   1   52.55    4.81
  -5   4   1    0.84    0.46
  -5   4   1    1.22    0.51
   4  -4  -1  112.79    9.39
   4  -4  -1  110.03    8.75
  -4   4   1  110.71    9.44
  -4   4   1  102.61    8.79
   3  -4  -1    0.22    0.26
   3  -4  -1    0.58    0.28
  -3   4   1    0.10    0.27
  -3   4   1   -0.29    0.23
   2  -4  -1   30.15    2.48
   2  -4  -1   31.14    2.67
  -2   4   1   29.66    2.69
  -2   4   1   27.81    2.50
   1  -4  -1    0.16    0.18
   1  -4  -1    0.00    0.16
  -1   4   1   -0.28    0.15
  -1   4   1   -0.34    0.18
   0  -4  -1  269.52   24.25
   0  -4  -1  299.25   22.54
   0   4   1  276.52   24.24
   0   4   1  302.36   22.54
  -1  -4  -1   -0.18    0.27
   1   4   1   -0.56    0.35
   1   4   1   -0.08    0.06
   1   4   1    0.00    0.18
  -2  -4  -1  225.03   18.19
  -2  -4  -1  211.17   16.95
   2   4   1  219.65   18.15
   2   4   1  199.87   17.02
  -3  -4  -1    1.02    0.31
  -3  -4  -1    0.72    0.30
   3   4   1    0.95    0.48
   3   4   1    0.81    0.24
  -4  -4  -1  228.42   19.01
  -4  -4  -1  248.65   20.41
   4   4   1  250.04   20.35
   4   4   1  230.62   19.10
  -5  -4  -1    0.60    0.44
  -5  -4  -1    0.61    0.42
   5   4   1    0.38    0.30
  -6  -4  -1   18.32    1.93
  -6  -4  -1   18.40    1.82
  -7  -4  -1   -0.05    0.54
  -7  -4  -1    0.54    0.59
  -8  -4  -1    0.77    0.72
  -8  -4  -1   -0.29    0.66
  -9  -4  -1    0.83    0.80
  -9  -4  -1   -1.17    0.72
 -10  -4  -1   14.62    2.13
 -10  -4  -1   10.38    1.85
 -11  -4  -1    0.77    1.08
 -11  -4  -1    0.28    1.13
 -12  -4  -1   21.29    3.16
 -12  -4  -1   19.89    2.91
 -13  -4  -1   -0.98    1.46
 -13   4   0   17.19    3.36
 -13   4   0   31.66    3.98
 -12   4   0    1.16    1.45
 -12   4   0    0.01    1.30
 -11   4   0   16.43    2.46
 -11   4   0   10.53    2.16
 -10   4   0    0.17    0.96
 -10   4   0    1.05    1.07
  -9   4   0    1.46    1.01
  -9   4   0    2.29    1.06
  -8   4   0    1.60    0.83
  -8   4   0    1.70    0.85
  -7   4   0    5.72    1.11
  -7   4   0    7.78    1.19
  -6   4   0    0.87    0.54
  -6   4   0    2.33    0.66
  -5   4   0  144.89   11.49
  -5   4   0  139.69   12.31
   4  -4   0   -0.07    0.27
   4  -4   0    0.37    0.31
  -4   4   0    0.24    0.41
  -4   4   0   -0.15    0.37
   3  -4   0  283.83   21.65
  -3   4   0  260.35   21.69
  -3   4   0  277.61   23.30
   2  -4   0   -0.29    0.24
   2  -4   0    0.08    0.28
  -2   4   0    0.12    0.27
  -2   4   0   -0.21    0.28
   1  -4   0   88.59    7.50
   1  -4   0   97.91    8.08
  -1   4   0   95.38    7.52
  -1   4   0   94.80    8.09
   0  -4   0   -0.95    0.13
   0  -4   0   -0.79    0.19
   0   4   0   -1.19    0.13
   0   4   0   -1.09    0.19
  -1  -4   0   95.22    7.63
  -1  -4   0   96.21    8.11
   1   4   0   95.50    7.62
   1   4   0   94.53    8.10
  -2  -4   0   -0.29    0.48
  -2  -4   0   -0.17    0.16
   2   4   0   -0.11    0.21
   2   4   0   -0.04    0.57
  -3  -4   0  287.51   21.99
  -3  -4   0  281.04   23.47
   3   4   0  264.58   22.07
   3   4   0  275.05   23.47
  -4  -4   0    0.35    0.27
  -4  -4   0    0.10    0.42
   4   4   0   -0.64    0.58
   4   4   0    0.38    0.25
  -5  -4   0  146.25   12.33
  -5  -4   0  155.24   13.14
   5   4   0  157.60   13.11
  -6  -4   0    1.52    0.50
  -6  -4   0    1.15    0.56
  -7  -4   0    8.02    1.10
  -7  -4   0    5.64    1.08
  -8  -4   0    1.21    0.67
  -8  -4   0    0.61    0.68
  -9  -4   0    3.20    0.99
  -9  -4   0    2.43    0.90
 -10  -4   0    0.57    0.88
 -10  -4   0    1.99    1.02
 -11  -4   0   11.90    2.00
 -11  -4   0    8.66    1.84
 -12  -4   0    0.45    1.28
 -12  -4   0   -0.54    1.17
 -13  -4   0   22.03    3.27
 -13   4  -1   -0.34    1.60
 -13   4  -1    3.08    2.00
 -12   4  -1   14.76    2.74
 -12   4  -1   17.80    3.07
 -11   4  -1    1.10    1.41
 -11   4  -1   -0.78    1.26
 -10   4  -1   10.95    1.93
 -10   4  -1    9.85    1.97
  -9   4  -1    0.34    0.90
  -9   4  -1    0.36    0.86
  -8   4  -1    0.78    0.84
  -8   4  -1   -1.16    0.72
  -7   4  -1   -0.17    0.61
  -7   4  -1    0.20    0.69
  -6   4  -1   16.34    1.99
  -6   4  -1   15.97    1.83
  -5   4  -1    0.02    0.47
  -5   4  -1   -0.49    0.45
   4  -4   1  260.48   20.13
  -4   4  -1  230.55   18.77
  -4   4  -1  214.99   20.17
   3  -4   1    1.12    0.36
   3  -4   1    0.25    0.35
  -3   4  -1    0.92    0.46
  -3   4  -1    0.17    0.38
   2  -4   1  225.44   17.52
   2  -4   1  219.37   17.50
  -2   4  -1  217.63   18.89
   1  -4   1    0.05    0.18
   1  -4   1    0.16    0.38
  -1   4  -1   -0.23    0.43
  -1   4  -1   -0.11    0.18
   0  -4   1  317.52   26.48
   0   4  -1  304.10   24.40
  -1  -4   1   -0.45    0.13
  -1  -4   1   -0.18    0.25
   1   4  -1   -0.27    0.12
   1   4  -1   -0.01    0.25
  -2  -4   1   30.81    2.79
  -2  -4   1   32.11    2.87
   2   4  -1   31.83    2.83
   2   4  -1   31.42    2.85
  -3  -4   1    0.51    0.31
  -3  -4   1    0.64    0.55
   3   4  -1   -0.03    0.37
   3   4  -1   -0.51    0.66
  -4  -4   1  106.80    9.20
  -4  -4   1  108.41    8.78
   4   4  -1  101.72    8.89
   4   4  -1  109.61    9.23
  -5  -4   1    0.29    0.34
  -5  -4   1    0.81    0.60
   5   4  -1    0.51    0.40
  -6  -4   1   54.83    4.88
  -6  -4   1   57.20    5.03
  -7  -4   1    0.86    0.70
  -7  -4   1    0.28    0.48
  -8  -4   1    2.07    0.85
  -8  -4   1    2.48    0.75
  -9  -4   1   -0.06    0.79
  -9  -4   1    0.14    0.68
 -10  -4   1    0.40    0.94
 -10  -4   1   -0.11    0.72
 -11  -4   1    0.74    1.01
 -11  -4   1   -0.34    1.12
 -12  -4   1    8.04    1.98
 -12  -4   1   11.90    2.09
 -13  -4   1   -1.16    1.37
 -13  -4   1   -0.58    1.26
 -12   4  -2   -1.89    1.41
 -12   4  -2   -1.01    1.82
 -11   4  -2   20.54    2.86
 -11   4  -2   16.87    3.07
 -10   4  -2    0.93    1.24
 -10   4  -2    0.61    1.06
  -9   4  -2    0.62    1.13
  -9   4  -2    1.10    1.05
  -8   4  -2    0.13    0.97
  -8   4  -2    1.33    0.86
  -7   4  -2    4.60    1.21
  -7   4  -2    4.10    1.05
  -6   4  -2    0.69    0.74
  -6   4  -2    0.52    0.62
  -5   4  -2    8.75    1.16
  -5   4  -2    6.31    1.27
  -4   4  -2    0.48    0.63
   3  -4   2  209.59   16.25
   3  -4   2  182.50   16.20
   3  -4   2  220.17   17.52
  -3   4  -2  206.54   17.67
   2  -4   2   -0.48    0.42
   2  -4   2    0.00    0.24
  -2   4  -2    0.48    0.72
   1  -4   2  608.61   46.69
  -1   4  -2  565.88   50.59
  -1   4  -2  601.73   46.70
   0  -4   2   -0.44    1.20
   0  -4   2   -0.46    0.23
   0   4  -2   -0.21    0.92
   0   4  -2   -0.17    0.22
  -1  -4   2  146.40   12.37
   1   4  -2  144.69   11.55
   1   4  -2  145.89   12.36
  -2  -4   2   -0.93    0.39
  -2  -4   2    0.26    0.27
   2   4  -2    0.33    0.27
   2   4  -2   -0.32    0.43
  -3  -4   2    4.79    0.71
  -3  -4   2    3.38    0.79
   3   4  -2    2.49    0.78
   3   4  -2    2.10    0.57
  -4  -4   2    0.27    0.59
  -4  -4   2    0.68    0.40
   4   4  -2    1.47    0.80
   4   4  -2    0.39    0.49
  -5  -4   2   48.85    4.60
  -5  -4   2   55.52    4.72
   5   4  -2   51.48    4.77
  -6  -4   2    1.13    0.68
  -6  -4   2   -0.14    0.44
  -7  -4   2    6.54    1.23
  -7  -4   2    6.78    1.04
  -8  -4   2   -0.13    0.75
  -8  -4   2   -0.01    0.61
  -9  -4   2    1.03    0.94
  -9  -4   2    2.30    0.82
 -10  -4   2   -0.04    0.78
 -10  -4   2   -0.95    0.91
 -11  -4   2   -0.12    0.90
 -11  -4   2   -1.23    0.96
 -12  -4   2   -1.57    1.21
 -12  -4   2    0.59    1.06
 -13  -4   2    3.33    1.71
 -13  -4   2    3.04    1.57
  12  -4   3    3.17    1.41
 -12   4  -3   -0.23    2.15
 -11   4  -3    1.64    1.94
 -10   4  -3    3.98    1.76
  -9   4  -3   -0.63    1.32
  -8   4  -3   -0.10    1.16
  -7   4  -3   -0.45    1.06
   6  -4   3   34.41    3.09
  -6   4  -3   29.98    3.78
   5  -4   3    0.14    0.41
  -5   4  -3   -0.03    0.91
   4  -4   3    4.60    0.75
  -4   4  -3    6.29    1.49
   3  -4   3   -0.19    0.29
  -3   4  -3    1.48    1.07
   2  -4   3  105.90    8.80
   2  -4   3  125.15    9.85
  -2   4  -3   99.55   10.06
  -2   4  -3  110.54    8.85
   1  -4   3    1.90    1.09
   1  -4   3   -0.01    0.24
  -1   4  -3    0.32    1.06
  -1   4  -3   -0.17    0.25
   0  -4   3  692.04   68.12
   0  -4   3  804.20   67.26
   0  -4   3  829.84   62.62
   0   4  -3  835.98   62.61
  -1  -4   3   -0.22    0.23
   1   4  -3   -0.51    0.18
   1   4  -3   -0.81    0.28
  -2  -4   3  289.21   25.01
  -2  -4   3  294.48   23.32
   2   4  -3  291.34   23.32
   2   4  -3  303.80   25.01
  -3  -4   3    0.60    0.40
  -3  -4   3    0.20    0.55
   3   4  -3    0.88    0.44
   3   4  -3    1.73    0.68
  -4  -4   3   79.73    6.92
  -4  -4   3   72.42    6.60
   4   4  -3   81.59    6.98
  -5  -4   3    0.10    0.47
  -5  -4   3   -0.01    0.63
  -6  -4   3    0.58    0.51
  -6  -4   3    1.07    0.69
  -7  -4   3    0.53    0.58
  -7  -4   3    0.55    0.81
  -8  -4   3    1.11    0.90
  -8  -4   3    2.68    0.79
  -9  -4   3    0.32    0.83
  -9  -4   3   -0.11    0.66
 -10  -4   3   17.20    2.28
 -10  -4   3   15.67    2.28
 -11  -4   3    0.19    0.94
 -11  -4   3    0.88    1.09
 -12  -4   3    3.40    1.47
 -12  -4   3    6.90    1.67
 -13  -4   3    0.41    1.58
 -13  -4   3    0.32    1.31
  11  -4   4    0.38    1.06
 -11   4  -4    1.11    2.43
  10  -4   4    1.22    0.91
 -10   4  -4   -0.03    1.96
   9  -4   4    0.70    0.88
  -9   4  -4    3.39    1.96
   8  -4   4    0.14    0.66
  -8   4  -4   -0.83    1.71
   7  -4   4   14.97    1.77
  -7   4  -4   10.41    2.48
   6  -4   4    0.78    0.53
  -6   4  -4   -0.06    1.31
   5  -4   4   68.37    5.81
  -5   4  -4   73.15    7.19
   4  -4   4   -0.15    0.37
  -4   4  -4    0.32    1.26
   3  -4   4   70.48    5.65
  -3   4  -4   64.74    7.03
   2  -4   4    0.00    0.29
  -2   4  -4    0.96    1.31
  -2   4  -4   -0.16    0.34
   1  -4   4   40.27    3.30
  -1   4  -4   38.55    3.29
   0  -4   4   -0.17    0.21
   0  -4   4    0.27    0.28
   0  -4   4    0.86    1.91
   0   4  -4   -0.37    0.25
  -1  -4   4  319.89   24.35
  -1  -4   4  315.36   26.14
   1   4  -4  302.32   26.12
   1   4  -4  295.76   24.32
  -2  -4   4    0.00    0.40
  -2  -4   4   -0.27    0.28
   2   4  -4    0.34    0.30
  -3  -4   4  269.81   24.67
  -3  -4   4  296.54   23.05
   3   4  -4  284.15   24.69
   3   4  -4  311.99   23.08
  -4  -4   4    1.80    0.84
  -4  -4   4    1.72    0.63
  -5  -4   4   82.08    6.85
  -5  -4   4   69.21    6.52
  -6  -4   4    0.03    0.52
  -6  -4   4    0.03    0.69
  -7  -4   4    9.96    1.38
  -7  -4   4    7.63    1.42
  -8  -4   4   -0.05    0.64
  -8  -4   4   -1.33    0.65
  -9  -4   4   13.15    1.85
  -9  -4   4   10.01    1.77
 -10  -4   4   -0.83    0.92
 -10  -4   4   -0.06    0.83
 -11  -4   4   28.24    3.36
 -11  -4   4   27.82    3.32
 -12  -4   4   -1.27    1.08
 -12  -4   4    1.33    1.19
 -13  -4   4    8.59    2.05
 -13  -4   4    8.53    2.05
  11  -4   5    0.29    0.89
 -11   4  -5    4.92    3.12
  10  -4   5    0.37    0.91
 -10   4  -5    2.92    2.82
   9  -4   5    1.35    0.89
  -9   4  -5    1.03    2.41
   8  -4   5    0.27    0.68
  -8   4  -5    1.12    1.87
   7  -4   5   -0.02    0.59
  -7   4  -5    0.14    1.87
   6  -4   5   36.99    3.30
  -6   4  -5   33.83    5.01
   5  -4   5    0.09    0.44
  -5   4  -5   -1.78    1.39
   4  -4   5  145.73   11.19
  -4   4  -5  122.29   13.12
   3  -4   5    0.12    0.34
  -3   4  -5    2.45    1.69
   2  -4   5  112.45    9.04
   1  -4   5   -0.20    0.32
   1  -4   5   -0.38    0.24
  -1   4  -5    0.36    0.37
   0  -4   5   17.83    1.64
   0  -4   5   18.66    1.71
   0   4  -5   16.14    1.61
  -1  -4   5   -0.39    0.36
  -1  -4   5    0.60    0.32
   1   4  -5    0.05    0.36
  -2  -4   5  153.06   12.81
  -2  -4   5  149.44   11.96
   2   4  -5  145.34   11.93
  -3  -4   5   -0.01    0.40
  -3  -4   5    0.94    0.62
  -4  -4   5  168.85   13.15
  -4  -4   5  156.03   14.00
  -5  -4   5    0.69    0.59
  -5  -4   5    1.88    0.85
  -6  -4   5   53.31    4.95
  -6  -4   5   53.18    4.82
  -7  -4   5    0.15    0.78
  -7  -4   5    0.36    0.58
  -8  -4   5    9.07    1.44
  -8  -4   5    6.84    1.42
  -9  -4   5    0.30    0.89
  -9  -4   5    0.58    0.79
 -10  -4   5   25.77    3.17
 -10  -4   5   29.29    3.20
 -11  -4   5   -1.49    0.93
 -11  -4   5   -0.40    0.88
 -12  -4   5   25.30    3.24
 -12  -4   5   26.92    3.36
 -13  -4   5    2.81    1.49
 -13  -4   5    0.72    1.37
  10  -4   6    0.44    0.94
 -10   4  -6    1.40    2.98
   9  -4   6   -0.30    0.76
  -9   4  -6   -2.29    2.56
   8  -4   6    0.03    0.68
  -8   4  -6    2.43    2.51
  -7   4  -6    4.38    2.75
   6  -4   6    0.20    0.51
  -6   4  -6    2.63    2.18
   5  -4   6   36.53    3.21
  -5   4  -6   32.80    5.29
   4  -4   6    0.99    0.45
  -4   4  -6    1.87    1.90
   3  -4   6  277.30   22.01
   2  -4   6   -0.06    0.29
   2  -4   6   -0.14    0.38
   1  -4   6  162.10   14.26
   1  -4   6  171.76   13.31
   0  -4   6    0.01    0.30
   0  -4   6   -0.02    0.37
  -1  -4   6    5.71    0.86
  -1  -4   6    8.10    0.93
  -2  -4   6    0.52    0.52
  -2  -4   6    0.71    0.41
  -3  -4   6   51.65    4.34
  -3  -4   6   49.18    4.58
  -4  -4   6    0.78    0.68
  -4  -4   6    0.01    0.53
  -5  -4   6   90.21    7.91
  -5  -4   6   85.26    7.48
  -6  -4   6    1.67    0.86
  -6  -4   6   -0.07    0.57
  -7  -4   6    8.02    1.31
  -7  -4   6    6.86    1.33
  -8  -4   6    1.52    0.90
  -8  -4   6    0.35    0.76
  -9  -4   6    4.35    1.15
  -9  -4   6    4.52    1.30
 -10  -4   6   -0.43    0.93
 -10  -4   6    0.02    0.82
 -11  -4   6   10.83    1.97
 -11  -4   6   13.05    2.01
 -12  -4   6    1.06    1.23
 -12  -4   6    0.64    1.00
 -13  -4   6   12.99    2.44
 -13  -4   6   18.06    2.63
  10  -4   7    4.39    1.32
 -10   4  -7    1.66    3.90
  -9   4  -7    7.35    3.71
   8  -4   7    1.95    0.89
  -8   4  -7    2.83    3.39
   7  -4   7    0.01    0.62
  -7   4  -7    0.42    2.22
   6  -4   7    0.50    0.56
  -6   4  -7   -0.36    2.23
   5  -4   7    0.05    0.49
  -5   4  -7   -0.66    2.24
   4  -4   7   39.62    3.46
   3  -4   7   -0.01    0.45
   3  -4   7    0.02    0.37
   2  -4   7  244.11   21.02
   2  -4   7  249.14   19.61
   1  -4   7    0.30    0.41
   1  -4   7    0.09    0.37
   0  -4   7  259.59   20.80
   0  -4   7  264.47   22.34
  -1  -4   7    0.23    0.48
  -1  -4   7    0.42    0.40
  -2  -4   7   65.00    5.50
  -2  -4   7   66.73    5.88
  -3  -4   7    0.49    0.61
  -3  -4   7    0.85    0.58
  -4  -4   7    1.81    0.70
  -4  -4   7    3.80    0.90
  -5  -4   7   -0.06    0.77
  -5  -4   7   -0.13    0.62
  -6  -4   7    7.40    1.35
  -6  -4   7   10.91    1.62
  -7  -4   7    0.51    0.68
  -7  -4   7   -0.12    0.78
  -8  -4   7   -0.96    0.61
  -8  -4   7    1.39    0.99
  -9  -4   7   -0.61    0.75
  -9  -4   7    0.59    0.91
 -10  -4   7    0.47    0.89
 -10  -4   7   -0.79    0.78
 -11  -4   7    0.35    0.92
 -11  -4   7   -0.29    0.99
 -12  -4   7    2.10    1.29
 -12  -4   7    1.89    1.31
 -13  -4   7   -0.14    1.26
 -13  -4   7   -0.36    1.23
   9  -4   8    1.80    1.01
  -9   4  -8    5.45    4.05
   8  -4   8    1.34    0.87
  -8   4  -8    0.78    3.38
   7  -4   8   12.47    1.60
  -7   4  -8    3.66    3.29
   6  -4   8   -0.19    0.61
  -6   4  -8    0.95    2.73
   5  -4   8   12.21    1.47
   4  -4   8   -0.36    0.45
   4  -4   8    0.23    0.46
   3  -4   8   19.77    1.88
   3  -4   8   16.01    1.79
   2  -4   8   -0.30    0.37
   2  -4   8   -0.51    0.45
   1  -4   8  196.80   15.50
   1  -4   8  191.22   16.63
   0  -4   8    0.17    0.48
   0  -4   8    0.28    0.42
  -1  -4   8  238.17   19.15
  -1  -4   8  242.61   20.58
  -2  -4   8   -0.50    0.40
  -2  -4   8    0.12    0.58
  -3  -4   8   94.26    8.05
  -3  -4   8   86.41    7.49
  -4  -4   8    0.05    0.73
  -4  -4   8    1.15    0.66
  -5  -4   8    4.77    1.16
  -5  -4   8    5.02    1.09
  -6  -4   8   -0.55    0.74
  -6  -4   8    0.01    0.86
  -7  -4   8    3.76    1.17
  -7  -4   8    4.25    1.12
  -8  -4   8   -1.26    0.80
  -8  -4   8   -0.21    0.74
  -9  -4   8    7.10    1.52
  -9  -4   8    7.76    1.49
 -10  -4   8    0.48    0.85
 -10  -4   8   -0.30    0.90
 -11  -4   8    3.29    1.24
 -11  -4   8    2.70    1.25
 -12  -4   8   -0.24    1.09
 -12  -4   8   -0.78    1.04
 -13  -4   8   -0.28    1.16
   8  -4   9   -0.12    0.78
   7  -4   9   -0.44    0.69
   7  -4   9   -0.04    0.56
   6  -4   9   23.26    2.41
   6  -4   9   23.65    2.45
   5  -4   9    0.02    0.61
   5  -4   9    0.27    0.58
   4  -4   9   41.30    3.86
   4  -4   9   40.88    3.65
   3  -4   9    0.62    0.58
   3  -4   9    1.13    0.58
   2  -4   9    0.25    0.56
   2  -4   9    0.52    0.54
   1  -4   9   -0.31    0.41
   1  -4   9    0.88    0.57
   0  -4   9  111.19    8.66
   0  -4   9  101.08    9.27
  -1  -4   9    0.26    0.49
  -1  -4   9   -0.97    0.54
  -2  -4   9  184.89   15.27
  -2  -4   9  195.09   16.43
  -3  -4   9   -0.99    0.60
  -3  -4   9    0.33    0.60
  -4  -4   9   67.90    5.83
  -4  -4   9   66.56    6.18
  -5  -4   9   -0.31    0.88
  -5  -4   9   -0.29    0.69
  -6  -4   9   26.67    3.02
  -6  -4   9   26.54    3.14
  -7  -4   9    1.33    0.99
  -7  -4   9    0.29    0.73
  -8  -4   9   11.93    1.81
  -8  -4   9   10.79    1.75
  -9  -4   9    0.18    1.00
  -9  -4   9   -0.22    0.86
 -10  -4   9   16.00    2.25
 -10  -4   9   14.65    2.17
 -11  -4   9   -0.68    0.95
 -11  -4   9   -0.83    0.83
 -12  -4   9    8.68    1.80
 -12  -4   9   11.49    2.03
   7  -4  10    1.65    0.80
   7  -4  10    1.14    0.93
   6  -4  10   -0.31    0.71
   6  -4  10   -0.10    0.64
   5  -4  10   37.79    3.51
   5  -4  10   33.25    3.30
   4  -4  10   -0.85    0.54
   4  -4  10   -0.40    0.64
   3  -4  10   79.99    6.85
   3  -4  10   83.52    7.33
   2  -4  10    0.32    0.65
   2  -4  10    0.78    0.60
   1  -4  10   11.06    1.29
   1  -4  10    7.09    1.19
   0  -4  10    0.57    0.55
   0  -4  10   -0.34    0.55
  -1  -4  10   19.61    2.02
  -1  -4  10   18.91    2.11
  -2  -4  10    0.52    0.74
  -2  -4  10    0.23    0.64
  -3  -4  10   66.76    5.91
  -3  -4  10   71.12    6.37
  -4  -4  10    1.06    0.77
  -4  -4  10   -0.72    0.80
  -5  -4  10   39.12    3.95
  -5  -4  10   43.81    4.21
  -6  -4  10   -0.93    0.98
  -6  -4  10    1.06    0.96
  -7  -4  10   13.38    2.13
  -7  -4  10   22.01    2.52
  -8  -4  10    0.36    0.87
  -8  -4  10   -0.36    0.94
  -9  -4  10   14.65    2.22
  -9  -4  10   18.91    2.41
 -10  -4  10    0.18    0.95
 -10  -4  10   -0.01    0.96
 -11  -4  10   15.83    2.43
 -11  -4  10   19.67    2.48
 -12  -4  10   -0.73    1.08
 -12  -4  10   -1.26    0.93
   6  -4  11   -0.18    0.69
   5  -4  11    0.23    0.81
   5  -4  11   -0.08    0.73
   4  -4  11   61.00    5.78
   4  -4  11   64.59    5.48
   3  -4  11    0.00    0.75
   3  -4  11   -0.89    0.60
   2  -4  11   69.01    6.71
   2  -4  11   80.33    6.32
   1  -4  11    0.97    0.67
   1  -4  11   -0.72    0.65
   0  -4  11   20.90    2.38
   0  -4  11   22.90    2.24
  -1  -4  11   -0.53    0.60
  -1  -4  11    1.77    0.75
  -2  -4  11    1.00    0.72
  -2  -4  11   -0.57    0.70
  -3  -4  11    0.36    0.81
  -3  -4  11   -0.63    0.69
  -4  -4  11   20.44    2.64
  -4  -4  11   22.71    2.55
  -5  -4  11   -0.31    0.83
  -5  -4  11    1.33    1.08
  -6  -4  11   10.48    1.81
  -6  -4  11    6.74    1.59
  -7  -4  11   -0.26    0.88
  -7  -4  11   -0.88    0.99
  -8  -4  11    5.70    1.54
  -8  -4  11    8.66    1.61
  -9  -4  11    1.24    1.17
  -9  -4  11   -0.12    0.94
 -10  -4  11   10.56    1.93
 -10  -4  11   12.61    2.06
 -11  -4  11   -0.87    0.95
 -11  -4  11    0.57    1.14
   5  -4  12    1.44    0.93
   4  -4  12   -0.05    0.79
   3  -4  12   52.04    4.96
   2  -4  12   -0.47    0.68
   2  -4  12   -0.19    0.79
   1  -4  12   91.36    7.47
   1  -4  12   86.34    8.01
   0  -4  12   -0.26    0.73
   0  -4  12    0.66    0.80
  -1  -4  12   41.85    3.79
  -1  -4  12   40.45    4.06
  -2  -4  12   -0.35    0.70
  -2  -4  12    0.82    0.95
  -3  -4  12    4.24    1.11
  -3  -4  12    2.34    1.06
  -4  -4  12    0.67    0.89
  -4  -4  12    0.24    0.99
  -5  -4  12    0.13    0.90
  -5  -4  12    0.15    1.07
  -6  -4  12    0.16    1.16
  -6  -4  12   -0.37    0.99
  -7  -4  12    1.04    1.27
  -7  -4  12    1.71    1.19
  -8  -4  12   -1.32    0.95
  -8  -4  12    0.29    1.03
  -9  -4  12    0.57    1.04
  -9  -4  12    0.02    1.12
 -10  -4  12   -0.30    1.03
 -10  -4  12   -0.22    1.05
   3  -4  13   -0.18    0.81
   2  -4  13   19.47    2.45
   1  -4  13   -0.65    0.75
   0  -4  13   66.38    6.24
  -1  -4  13    1.00    0.84
  -1  -4  13   -0.47    0.93
  -2  -4  13   38.90    4.26
  -2  -4  13   45.98    4.07
  -3  -4  13    0.00    0.83
  -3  -4  13    1.60    1.15
  -4  -4  13   11.49    1.97
  -4  -4  13   12.27    1.96
  -5  -4  13    1.24    1.22
  -5  -4  13   -0.62    0.93
  -6  -4  13    8.15    1.87
  -6  -4  13    7.40    1.75
  -7  -4  13   -0.55    0.94
  -7  -4  13    1.00    1.34
  -8  -4  13    2.53    1.27
  -8  -4  13    3.19    1.44
  -9  -4  13   -0.59    1.20
  -9  -4  13    0.86    1.21
   0  -4  14    0.99    1.03
  -1  -4  14   36.61    3.90
  -2  -4  14    0.37    0.97
  -3  -4  14   33.68    3.90
  -4  -4  14   -0.81    0.91
  -5  -4  14   12.70    2.25
  -5  -4  14   13.13    2.25
  -6  -4  14    0.01    1.18
  -6  -4  14    2.80    1.56
  -7  -4  14   15.00    2.52
  -7  -4  14   16.09    2.54
  -7   5  14    3.78    1.44
  -6   5  14   -0.58    1.02
  -5   5  14   -0.05    1.05
  -4   5  14    3.44    1.43
  -3   5  14    7.33    1.86
  -2   5  14    2.66    1.36
  -1   5  14    6.22    1.65
   0   5  14    1.41    1.21
  -8   5  13   12.61    2.15
  -7   5  13   12.41    2.09
  -6   5  13   11.46    1.98
  -5   5  13    0.01    1.04
  -4   5  13    0.18    1.05
  -3   5  13    3.22    1.27
  -2   5  13    3.38    1.30
  -1   5  13    2.90    1.18
   0   5  13    3.48    1.18
   1   5  13   -0.36    0.92
   2   5  13    1.04    0.98
 -10   5  12    0.76    1.12
 -10   5  12   -0.03    1.16
  -9   5  12    8.02    1.58
  -9   5  12    6.31    1.58
  -8   5  12    5.73    1.46
  -8   5  12    6.76    1.45
  -7   5  12   23.49    2.92
  -7   5  12   21.02    2.54
  -6   5  12   17.62    2.50
  -5   5  12   30.29    3.51
  -4   5  12    1.20    1.08
  -3   5  12    3.02    1.21
  -2   5  12    0.48    0.87
  -1   5  12    1.14    0.89
   0   5  12   -0.42    0.79
   1   5  12   -0.04    0.89
   2   5  12    1.90    0.94
   3   5  12    8.95    1.51
 -11   5  11    9.21    1.95
 -11   5  11    8.10    1.75
 -10   5  11    0.76    1.09
 -10   5  11    0.98    1.12
  -9   5  11    1.87    1.09
  -9   5  11    0.74    1.03
  -8   5  11    4.63    1.32
  -8   5  11    9.19    1.68
  -7   5  11    6.32    1.32
  -7   5  11    6.23    1.45
  -6   5  11   27.96    2.93
  -6   5  11   31.10    3.28
  -5   5  11   15.10    1.93
  -5   5  11   14.06    2.12
  -4   5  11   37.67    3.32
  -4   5  11   30.42    3.60
  -3   5  11    2.48    1.04
  -3   5  11    3.82    1.14
  -2   5  11   12.56    1.86
  -1   5  11   -0.04    0.70
   0   5  11    2.15    0.96
   1   5  11   -0.70    0.67
   2   5  11    4.02    1.03
   3   5  11    1.02    0.77
   4   5  11   16.04    2.00
 -11   5  10    0.24    1.24
 -11   5  10    2.64    1.36
 -10   5  10    7.66    1.79
 -10   5  10   12.51    1.93
  -9   5  10    1.50    1.07
  -9   5  10    0.90    1.09
  -8   5  10    3.50    1.18
  -8   5  10    3.98    1.15
  -7   5  10    5.26    1.22
  -7   5  10    4.57    1.24
  -6   5  10    6.95    1.39
  -6   5  10    6.04    1.31
  -5   5  10   24.92    3.00
  -5   5  10   26.98    2.70
  -4   5  10   11.63    1.87
  -4   5  10   15.10    1.77
  -3   5  10   44.22    3.89
  -3   5  10   40.82    4.29
  -2   5  10    1.33    0.81
  -2   5  10    2.79    0.88
  -1   5  10    4.32    1.05
  -1   5  10    6.33    0.96
   0   5  10    0.46    0.70
   0   5  10    0.73    0.58
   1   5  10    0.90    0.72
   1   5  10    1.93    0.61
   2   5  10    0.33    0.59
   3   5  10    3.06    0.84
   4   5  10    4.44    0.97
   5   5  10   29.24    2.94
 -12   5   9    1.11    1.48
 -12   5   9    2.40    1.50
 -11   5   9    5.36    1.60
 -11   5   9    6.08    1.62
 -10   5   9    3.95    1.39
 -10   5   9    5.22    1.44
  -9   5   9   19.61    2.62
  -9   5   9   19.67    2.51
  -8   5   9   20.01    2.43
  -8   5   9   18.45    2.51
  -7   5   9    7.92    1.40
  -7   5   9    5.49    1.30
  -6   5   9    0.10    0.74
  -6   5   9    1.11    0.87
  -5   5   9    4.53    1.04
  -5   5   9    1.45    0.86
  -4   5   9   20.49    2.56
  -4   5   9   22.26    2.33
  -3   5   9    9.73    1.32
  -3   5   9    5.74    1.27
   2  -5  -9   24.18    2.20
  -2   5   9   25.52    2.62
  -2   5   9   23.25    2.38
  -1   5   9    1.21    0.69
  -1   5   9    2.35    0.64
   0   5   9    5.12    0.77
   0   5   9    3.53    0.88
   1   5   9   -0.31    0.42
   1   5   9    0.12    0.52
   2   5   9   -0.18    0.49
   2   5   9    0.22    0.42
   3   5   9    0.75    0.53
   3   5   9   -0.46    0.41
   4   5   9    8.12    1.07
   4   5   9    8.58    1.18
   5   5   9    2.07    0.71
   6   5   9   31.43    3.08
 -12   5   8    0.99    1.40
 -12   5   8    1.21    1.49
 -11   5   8    4.34    1.56
 -11   5   8    7.01    1.64
 -10   5   8    9.33    1.73
 -10   5   8    6.06    1.66
  -9   5   8   27.96    3.12
  -9   5   8   25.67    3.23
  -8   5   8   27.84    3.06
  -8   5   8   25.47    3.15
  -7   5   8   44.04    4.17
  -7   5   8   43.89    4.39
  -6   5   8    7.03    1.24
  -6   5   8    4.83    1.18
  -5   5   8   11.35    1.74
  -5   5   8   13.99    1.73
  -4   5   8    0.14    0.74
  -4   5   8   -0.42    0.64
   3  -5  -8    3.76    0.79
  -3   5   8    6.37    1.03
  -3   5   8    3.42    0.99
   2  -5  -8    3.98    0.65
  -2   5   8    3.84    0.91
  -2   5   8    5.39    0.94
   1  -5  -8   15.55    1.44
  -1   5   8   12.71    1.74
  -1   5   8   17.54    1.57
   0  -5  -8    0.96    0.40
   0   5   8   -0.14    0.46
   0   5   8    0.48    0.40
   1   5   8    1.62    0.51
   1   5   8    1.40    0.52
   1   5   8    1.45    0.43
   2   5   8    0.69    0.48
   2   5   8    0.48    0.46
   2   5   8    0.55    0.39
   3   5   8    1.81    0.48
   3   5   8    2.28    0.61
   4   5   8    0.34    0.43
   4   5   8    0.79    0.48
   5   5   8    2.32    0.64
   5   5   8    1.69    0.60
   6   5   8    0.76    0.56
   6   5   8    0.01    0.50
   7   5   8   30.55    2.99
   7   5   8   32.34    2.96
 -13   5   7   18.03    2.91
 -13   5   7   14.22    2.75
 -12   5   7    0.96    1.34
 -12   5   7   -0.52    1.23
 -11   5   7    8.48    1.96
 -11   5   7    8.45    1.95
 -10   5   7   15.12    2.26
 -10   5   7   12.36    2.18
  -9   5   7    4.40    1.35
  -9   5   7    3.98    1.24
  -8   5   7   43.40    4.43
  -8   5   7   43.87    4.19
  -7   5   7   18.01    2.44
  -7   5   7   22.23    2.49
  -6   5   7   67.74    5.83
  -6   5   7   65.37    6.21
  -5   5   7   11.96    1.72
  -5   5   7   15.98    1.95
  -4   5   7   48.81    4.77
  -4   5   7   51.87    4.45
   3  -5  -7    0.47    0.52
  -3   5   7    0.93    0.69
  -3   5   7   -0.07    0.59
   2  -5  -7    1.70    0.45
  -2   5   7    1.87    0.69
  -2   5   7    2.20    0.71
   1  -5  -7    0.21    0.31
  -1   5   7    0.54    0.46
  -1   5   7    0.49    0.49
   0  -5  -7    0.61    0.31
   0   5   7    0.18    0.41
   0   5   7    0.34    0.34
   1   5   7    0.11    0.34
   1   5   7    0.19    0.39
   1   5   7    0.01    0.27
   2   5   7    7.94    0.90
   2   5   7    7.00    0.81
   2   5   7    7.91    0.99
   3   5   7    5.23    0.73
   3   5   7    4.92    0.74
   3   5   7    4.38    0.63
   4   5   7   24.28    2.17
   4   5   7   23.81    2.29
   5   5   7    1.53    0.50
   5   5   7    0.89    0.47
   6   5   7    0.60    0.55
   6   5   7    1.01    0.45
   7   5   7    0.62    0.70
   8   5   7   17.12    2.06
   9   5   7    1.53    0.98
 -13   5   6   -1.49    1.55
 -13   5   6    1.95    1.61
 -12   5   6   19.75    3.08
 -12   5   6   18.65    2.96
 -11   5   6    0.23    1.25
 -11   5   6   -0.13    1.12
 -10   5   6   12.27    2.07
 -10   5   6   13.07    2.18
  -9   5   6    6.93    1.58
  -9   5   6    7.87    1.60
  -8   5   6   -0.43    0.80
  -8   5   6   -0.35    0.79
  -7   5   6   65.07    5.98
  -7   5   6   71.15    6.40
  -6   5   6    4.82    1.16
  -6   5   6    8.99    1.36
  -5   5   6   75.23    6.57
  -5   5   6   79.35    7.06
   4  -5  -6   22.56    2.19
  -4   5   6   18.15    2.12
  -4   5   6   18.91    2.29
   3  -5  -6   79.94    6.64
  -3   5   6   81.45    6.72
  -3   5   6   81.10    7.26
   2  -5  -6    0.10    0.36
  -2   5   6   -0.18    0.54
  -2   5   6    0.73    0.59
   1  -5  -6    0.53    0.26
  -1   5   6    1.05    0.54
  -1   5   6    1.05    0.44
   0  -5  -6    0.08    0.21
   0   5   6   -0.38    0.32
   0   5   6   -0.44    0.27
   1   5   6    4.76    0.67
   1   5   6    3.82    0.55
   1   5   6    4.01    0.48
   2   5   6   -0.06    0.31
   2   5   6    0.14    0.26
   2   5   6    0.33    0.31
   3   5   6   41.31    3.49
   3   5   6   41.20    3.44
   3   5   6   41.83    3.69
   4   5   6    7.48    0.89
   4   5   6    7.20    0.88
   5   5   6   43.76    3.74
  -6  -5  -6    4.40    2.13
   6   5   6    4.39    0.85
  -7  -5  -6    6.46    2.79
   7   5   6    7.61    1.23
  -8  -5  -6    8.23    3.37
   8   5   6    9.10    1.49
   9   5   6    8.19    1.50
  10   5   6    1.56    1.11
 -13   5   5    5.04    2.06
 -13   5   5    3.00    1.71
 -12   5   5    0.98    1.39
 -12   5   5    2.93    1.67
 -11   5   5   17.87    2.73
 -11   5   5   18.20    2.78
 -10   5   5    1.24    1.07
 -10   5   5    1.58    1.19
  -9   5   5   15.48    2.22
  -9   5   5   12.27    2.05
  -8   5   5   -0.91    0.78
  -8   5   5    1.22    0.83
  -7   5   5    1.25    0.77
  -7   5   5    1.05    0.82
  -6   5   5   38.87    3.64
  -6   5   5   39.38    3.86
  -5   5   5    6.29    1.18
  -5   5   5    9.39    1.35
   4  -5  -5  132.97    9.88
  -4   5   5  118.38    9.82
  -4   5   5  110.25   10.54
   3  -5  -5    7.40    1.07
  -3   5   5    8.11    1.02
  -3   5   5    3.91    0.95
   2  -5  -5   23.70    2.15
  -2   5   5   25.50    2.26
  -2   5   5   24.81    2.51
   1  -5  -5    1.07    0.27
   1  -5  -5    1.37    0.42
  -1   5   5    1.52    0.52
  -1   5   5    1.80    0.54
   0  -5  -5    1.96    0.29
   0  -5  -5    2.74    0.44
   0   5   5    2.20    0.33
   0   5   5    1.93    0.48
   1   5   5    0.80    0.27
   1   5   5    0.22    0.27
   1   5   5    0.33    0.19
   1   5   5   -0.67    1.34
   2   5   5    2.79    0.40
   2   5   5    2.65    0.44
   2   5   5    4.48    1.59
   2   5   5    2.70    0.45
   3   5   5    0.07    0.27
   3   5   5   -0.49    0.68
   3   5   5    0.49    0.26
   3   5   5    0.21    0.34
   4   5   5   54.06    4.50
  -5  -5  -5    1.04    1.54
  -6  -5  -5   58.21    6.79
  -7  -5  -5    7.93    2.62
  -8  -5  -5   12.23    3.18
  -9  -5  -5    8.80    3.11
 -13   5   4   -0.07    1.82
 -13   5   4    1.74    1.59
 -12   5   4    2.26    1.36
 -12   5   4    0.55    1.48
 -11   5   4    6.69    1.65
 -11   5   4    7.78    1.97
 -10   5   4   19.63    2.77
 -10   5   4   20.89    2.77
  -9   5   4   22.89    2.89
  -9   5   4   25.10    2.95
  -8   5   4   21.66    2.70
  -8   5   4   25.38    2.80
  -7   5   4    2.86    0.93
  -7   5   4    5.04    1.06
  -6   5   4    2.03    0.76
  -6   5   4    1.42    0.70
  -5   5   4   18.93    2.12
  -5   5   4   20.57    2.02
  -4   5   4    3.36    0.78
  -4   5   4    4.74    0.83
   3  -5  -4   89.74    7.26
  -3   5   4   82.23    7.78
  -3   5   4   92.86    7.22
   2  -5  -4    2.41    0.61
   2  -5  -4    3.03    0.66
  -2   5   4    2.28    0.54
  -2   5   4    2.38    0.64
   1  -5  -4    3.67    0.60
   1  -5  -4    3.36    0.39
  -1   5   4    2.10    0.52
  -1   5   4    3.41    0.70
   0  -5  -4    2.70    0.39
   0  -5  -4    2.15    0.25
   0   5   4    2.03    0.28
   0   5   4    1.49    0.42
   1   5   4    8.55    0.74
   1   5   4    7.83    0.70
   1   5   4    6.87    0.81
   2   5   4    0.87    0.99
   2   5   4    1.79    0.34
   2   5   4    1.34    0.30
   2   5   4    1.71    0.31
   3   5   4    6.41    1.04
   3   5   4    5.64    0.73
  -4  -5  -4   -0.47    1.14
  -4  -5  -4    0.15    0.44
   4   5   4    0.44    0.42
   4   5   4   -0.03    0.43
  -5  -5  -4   54.69    4.55
  -5  -5  -4   41.22    5.63
   5   5   4   56.66    4.82
  -6  -5  -4    1.31    1.42
  -6  -5  -4    0.76    0.52
  -7  -5  -4   86.76    7.07
  -7  -5  -4   77.43    8.35
  -8  -5  -4    7.38    2.31
  -8  -5  -4    7.97    1.36
  -9  -5  -4   14.75    3.19
  -9  -5  -4   15.06    2.08
 -10  -5  -4   13.31    2.08
 -10  -5  -4   18.99    3.68
 -11  -5  -4    0.01    1.21
 -13   5   3   15.62    2.84
 -13   5   3   14.09    3.09
 -12   5   3    1.64    1.56
 -12   5   3    4.45    1.54
 -11   5   3   -0.64    0.94
 -11   5   3   -0.92    1.18
 -10   5   3   21.12    2.98
 -10   5   3   27.99    3.22
  -9   5   3    8.37    1.72
  -9   5   3   12.75    1.81
  -8   5   3   58.68    5.44
  -8   5   3   62.53    5.72
  -7   5   3   17.29    1.96
  -7   5   3   14.34    1.87
  -6   5   3   44.86    3.88
  -6   5   3   42.10    4.08
  -5   5   3    5.48    0.90
  -5   5   3    5.52    0.92
   4  -5  -3    7.26    0.89
  -4   5   3    5.69    0.92
  -4   5   3    6.24    0.87
   3  -5  -3   -0.29    0.32
   3  -5  -3    0.46    0.38
  -3   5   3    0.79    0.41
  -3   5   3    1.04    0.40
   2  -5  -3   36.75    3.11
   2  -5  -3   36.07    3.43
  -2   5   3   37.13    3.08
  -2   5   3   40.02    3.44
   1  -5  -3    0.50    0.33
   1  -5  -3    1.46    0.46
  -1   5   3    0.59    0.21
  -1   5   3    1.18    0.44
   0  -5  -3    0.78    0.24
   0   5   3    0.83    0.33
   1   5   3    0.17    0.17
   1   5   3    0.40    0.17
   1   5   3    0.02    0.14
  -2  -5  -3    0.40    0.26
   2   5   3    0.43    0.26
   2   5   3    0.59    0.51
   2   5   3    0.49    0.17
  -3  -5  -3   -0.96    0.91
  -3  -5  -3    2.40    0.45
   3   5   3    1.72    0.47
   3   5   3    2.39    0.49
  -4  -5  -3    2.13    1.12
  -4  -5  -3    0.88    0.40
   4   5   3    0.87    0.41
   4   5   3    2.19    0.57
  -5  -5  -3   -0.35    0.41
  -5  -5  -3   -0.04    0.95
   5   5   3    0.62    0.41
  -6  -5  -3   66.33    5.94
  -6  -5  -3   57.51    5.12
  -7  -5  -3    0.87    0.69
  -7  -5  -3    2.15    1.20
  -8  -5  -3   71.79    7.24
  -8  -5  -3   77.30    6.47
  -9  -5  -3    4.61    1.14
  -9  -5  -3    2.86    1.52
 -10  -5  -3   16.75    3.16
 -10  -5  -3   21.76    2.61
 -11  -5  -3   13.40    2.16
 -12  -5  -3    0.64    1.37
 -13   5   2    0.65    1.50
 -13   5   2    1.52    1.82
 -12   5   2   26.64    3.60
 -12   5   2   24.67    3.59
 -11   5   2    4.35    1.56
 -11   5   2    3.21    1.30
 -10   5   2    2.25    1.10
 -10   5   2    6.00    1.44
  -9   5   2   40.13    4.04
  -9   5   2   42.10    4.21
  -8   5   2    3.10    1.01
  -8   5   2    4.13    0.98
  -7   5   2   97.59    8.64
  -7   5   2   96.13    8.12
  -6   5   2   10.19    1.31
  -6   5   2    8.25    1.21
  -5   5   2  102.60    8.78
  -5   5   2   97.96    8.20
   4  -5  -2    5.01    0.66
  -4   5   2    3.30    0.63
  -4   5   2    4.75    0.72
   3  -5  -2    6.25    0.73
   3  -5  -2    6.80    0.81
  -3   5   2    6.77    0.84
  -3   5   2    6.02    0.75
   2  -5  -2   -0.43    0.18
   2  -5  -2    0.36    0.29
  -2   5   2    0.20    0.23
  -2   5   2   -0.03    0.27
   1  -5  -2    3.02    0.46
   1  -5  -2    1.99    0.28
  -1   5   2    2.49    0.32
  -1   5   2    1.89    0.39
   0  -5  -2    2.13    0.35
   0   5   2    0.68    0.35
  -1  -5  -2    8.61    0.65
   1   5   2    6.61    0.69
   1   5   2    6.16    0.80
  -2  -5  -2    0.65    0.71
  -2  -5  -2    0.69    0.22
   2   5   2    0.45    0.28
   2   5   2    0.59    0.40
  -3  -5  -2   33.62    3.25
  -3  -5  -2   34.99    2.84
   3   5   2   35.40    2.97
   3   5   2   33.22    3.00
  -4  -5  -2    0.85    0.59
  -4  -5  -2    0.91    0.39
   4   5   2    2.84    0.65
   4   5   2    1.33    0.35
  -5  -5  -2    2.19    0.54
  -5  -5  -2    2.46    0.75
   5   5   2    2.82    0.48
  -6  -5  -2    3.60    0.93
  -6  -5  -2    4.73    0.78
   6   5   2    4.58    0.68
  -7  -5  -2   30.25    3.17
  -7  -5  -2   31.13    2.87
  -8  -5  -2    8.02    1.27
  -8  -5  -2    7.56    1.51
  -9  -5  -2   38.06    3.90
  -9  -5  -2   32.63    3.37
 -10  -5  -2    0.52    0.86
 -10  -5  -2    2.18    1.32
 -11  -5  -2    8.50    2.13
 -11  -5  -2    9.97    1.88
 -12  -5  -2    7.84    2.01
 -13   5   1   16.19    3.02
 -13   5   1   15.04    3.07
 -12   5   1    1.75    1.42
 -12   5   1   -0.78    1.33
 -11   5   1   26.65    3.50
 -11   5   1   28.18    3.55
 -10   5   1    4.15    1.44
 -10   5   1    4.36    1.24
  -9   5   1   10.22    1.70
  -9   5   1    8.62    1.57
  -8   5   1   48.80    4.45
  -8   5   1   48.26    4.67
  -7   5   1   -0.33    0.54
  -7   5   1    0.73    0.60
  -6   5   1  109.81    9.83
  -6   5   1  114.57    9.21
  -5   5   1    4.84    0.82
  -5   5   1    5.24    0.85
   4  -5  -1   51.09    3.99
   4  -5  -1   47.47    4.25
  -4   5   1   49.96    4.32
  -4   5   1   43.66    4.01
   3  -5  -1    3.46    0.50
   3  -5  -1    3.60    0.54
  -3   5   1    3.85    0.58
  -3   5   1    3.86    0.57
   2  -5  -1   16.93    1.62
   2  -5  -1   18.28    1.52
  -2   5   1   17.57    1.57
  -2   5   1   17.48    1.64
   1  -5  -1    0.05    0.19
   1  -5  -1    0.32    0.18
   1  -5  -1    0.06    0.20
  -1   5   1   -0.04    0.20
   0  -5  -1    0.48    0.16
   0   5   1    0.15    0.14
   0   5   1    0.13    0.11
  -1  -5  -1   -0.64    0.41
   1   5   1    0.68    0.32
  -2  -5  -1   10.09    0.99
  -2  -5  -1    9.50    0.95
   2   5   1    9.99    0.88
  -3  -5  -1   -0.08    0.24
  -3  -5  -1    0.51    0.33
   3   5   1   -0.71    0.45
   3   5   1   -0.13    0.16
  -4  -5  -1  115.94   10.19
  -4  -5  -1  116.43    9.54
   4   5   1  127.56    9.73
   4   5   1  118.07   10.13
  -5  -5  -1    1.95    0.51
  -5  -5  -1    1.26    0.45
   5   5   1    1.68    0.39
  -6  -5  -1    5.22    0.91
  -6  -5  -1    5.77    0.92
   6   5   1    6.61    0.82
  -7  -5  -1   17.56    1.88
  -7  -5  -1   15.15    1.88
  -8  -5  -1    9.15    1.40
  -8  -5  -1    7.14    1.24
  -9  -5  -1    6.66    1.29
  -9  -5  -1    7.18    1.43
 -10  -5  -1   10.86    1.95
 -10  -5  -1   14.01    1.91
 -11  -5  -1    1.97    1.21
 -11  -5  -1    4.28    1.45
 -12  -5  -1    3.90    1.48
 -12  -5  -1    3.87    1.70
 -13  -5  -1    8.12    2.20
 -13   5   0    1.30    1.75
 -13   5   0    1.29    1.81
 -12   5   0    9.87    2.31
 -12   5   0   10.31    2.31
 -11   5   0    1.09    1.25
 -11   5   0    4.48    1.66
 -10   5   0   20.63    2.80
 -10   5   0   23.21    3.01
  -9   5   0   -0.27    0.79
  -9   5   0   -0.07    0.89
  -8   5   0   12.19    1.88
  -8   5   0   16.50    1.98
  -7   5   0   37.19    3.46
  -7   5   0   36.15    3.63
  -6   5   0    1.37    0.59
  -6   5   0    1.90    0.67
  -5   5   0  126.10   10.85
  -5   5   0  122.86   10.13
   4  -5   0    0.93    0.38
  -4   5   0    0.47    0.40
  -4   5   0    0.84    0.44
   3  -5   0   46.74    3.73
   3  -5   0   44.99    3.99
  -3   5   0   46.20    4.04
  -3   5   0   42.35    3.77
   2  -5   0    1.34    0.37
   2  -5   0    2.33    0.40
  -2   5   0    0.78    0.37
   1  -5   0    5.47    0.60
   1  -5   0    3.66    0.48
  -1   5   0    5.67    0.54
   0  -5   0   -0.27    0.19
   0  -5   0   -0.21    0.14
   0   5   0   -0.24    0.25
   0   5   0   -0.11    0.14
  -1  -5   0    3.65    0.79
  -1  -5   0    5.54    0.59
  -1  -5   0    5.36    0.47
   1   5   0    4.02    0.54
  -2  -5   0    1.70    0.27
  -2  -5   0    1.22    0.59
   2   5   0    1.69    0.34
   2   5   0    1.39    0.61
  -3  -5   0   43.91    3.90
  -3  -5   0   46.91    3.97
   3   5   0   45.61    4.00
   3   5   0   47.14    4.12
  -4  -5   0    0.21    0.26
  -4  -5   0    1.29    0.55
   4   5   0    1.63    0.79
   4   5   0    0.56    0.30
  -5  -5   0  132.42   11.55
  -5  -5   0  133.37   10.91
   5   5   0  137.95   11.54
  -6  -5   0    0.61    0.44
  -6  -5   0    1.63    0.61
   6   5   0    1.66    0.46
  -7  -5   0   37.86    3.62
  -7  -5   0   40.15    3.54
  -8  -5   0   17.91    2.02
  -8  -5   0   15.43    1.93
  -9  -5   0   -0.42    0.69
  -9  -5   0   -0.15    0.72
 -10  -5   0   18.99    2.44
 -10  -5   0   18.38    2.42
 -11  -5   0    3.00    1.30
 -11  -5   0    3.06    1.40
 -12  -5   0    9.32    1.99
 -12  -5   0    6.54    1.87
 -13  -5   0   -1.45    1.33
 -13   5  -1    1.32    1.92
 -13   5  -1    5.12    2.25
 -12   5  -1    4.31    1.93
 -12   5  -1    5.22    1.83
 -11   5  -1    4.08    1.50
 -11   5  -1    2.64    1.56
 -10   5  -1   14.59    2.16
 -10   5  -1   10.83    2.08
  -9   5  -1    6.20    1.40
  -9   5  -1    6.34    1.49
  -8   5  -1   10.78    1.75
  -8   5  -1    9.06    1.57
  -7   5  -1   12.58    1.72
  -7   5  -1   13.75    1.92
  -6   5  -1    6.55    1.09
  -6   5  -1    5.18    1.11
  -5   5  -1    1.35    0.60
  -5   5  -1    1.43    0.62
  -4   5  -1  112.55    9.24
  -4   5  -1  114.63    9.94
   3  -5   1   -0.28    0.34
   3  -5   1    0.63    0.35
  -3   5  -1   -0.09    0.40
   2  -5   1   10.16    1.03
   2  -5   1    8.65    1.07
   2  -5   1    9.33    0.93
  -2   5  -1    7.88    1.12
   1  -5   1    0.29    0.21
   1  -5   1    0.21    0.43
  -1   5  -1    0.25    0.22
  -1   5  -1    0.28    0.50
   0  -5   1    0.48    0.22
   0  -5   1   -0.84    0.55
   0   5  -1    0.18    0.67
   0   5  -1    0.35    0.20
  -1  -5   1   -0.14    0.14
  -1  -5   1    0.47    0.30
   1   5  -1   -0.03    0.12
   1   5  -1    0.08    0.27
  -2  -5   1   19.46    1.67
  -2  -5   1   16.44    1.70
   2   5  -1   17.50    1.63
   2   5  -1   18.39    1.74
  -3  -5   1    4.61    0.59
  -3  -5   1    3.06    0.79
   3   5  -1    3.33    0.62
   3   5  -1    1.95    0.83
  -4  -5   1   49.22    4.48
  -4  -5   1   46.92    4.43
   4   5  -1   55.53    4.59
   4   5  -1   52.81    4.61
  -5  -5   1    5.90    1.00
  -5  -5   1    5.76    0.75
   5   5  -1    4.12    0.76
  -6  -5   1  119.44   10.12
  -6  -5   1  113.46    9.62
  -7  -5   1    1.01    0.65
  -7  -5   1   -0.11    0.46
  -8  -5   1   52.14    4.44
  -8  -5   1   46.31    4.51
  -9  -5   1   10.81    1.63
  -9  -5   1   13.20    1.85
 -10  -5   1    4.32    1.21
 -10  -5   1    3.32    1.09
 -11  -5   1   23.98    3.19
 -11  -5   1   33.96    3.51
 -12  -5   1   -0.37    1.08
 -12  -5   1   -0.62    1.14
 -13  -5   1   11.15    2.21
 -13  -5   1    9.64    2.21
 -12   5  -2    3.44    2.07
 -11   5  -2   11.91    2.21
 -11   5  -2    4.12    2.04
 -10   5  -2   -0.31    1.13
 -10   5  -2   -0.23    1.16
  -9   5  -2   31.86    3.74
  -9   5  -2   39.56    4.13
  -8   5  -2    6.82    1.60
  -8   5  -2    4.23    1.31
  -7   5  -2   24.39    2.94
  -7   5  -2   34.12    3.32
  -6   5  -2    5.74    1.29
  -6   5  -2    5.29    1.06
  -5   5  -2    3.28    0.99
   4  -5   2    0.70    0.43
  -4   5  -2    0.27    0.67
   3  -5   2   33.91    2.88
   3  -5   2   36.44    3.15
   3  -5   2   31.80    2.81
  -3   5  -2   29.08    3.29
   2  -5   2    0.52    0.27
   2  -5   2    0.55    0.51
  -2   5  -2    0.11    0.31
  -2   5  -2    0.83    0.74
   1  -5   2    4.55    0.60
   1  -5   2    5.75    1.08
  -1   5  -2    6.81    0.66
  -1   5  -2    5.18    1.27
   0  -5   2    1.29    0.33
   0  -5   2    2.75    1.28
   0   5  -2    1.31    1.01
   0   5  -2    1.54    0.32
  -1  -5   2    2.18    0.33
   1   5  -2    2.60    0.43
   1   5  -2    2.23    0.32
  -2  -5   2   -0.23    0.36
  -2  -5   2    0.01    0.24
   2   5  -2   -0.07    0.21
   2   5  -2    0.10    0.42
  -3  -5   2    8.21    0.98
  -3  -5   2    7.93    1.09
   3   5  -2    6.88    1.09
   3   5  -2    6.63    0.91
  -4  -5   2    3.42    0.94
  -4  -5   2    2.56    0.59
   4   5  -2    3.46    0.73
  -5  -5   2  102.70    9.26
  -5  -5   2  103.82    8.87
   5   5  -2  114.34    9.40
  -6  -5   2    8.36    1.40
  -6  -5   2   10.36    1.26
  -7  -5   2   96.60    8.49
  -7  -5   2   96.24    8.13
  -8  -5   2    4.65    1.07
  -8  -5   2    2.62    0.80
  -9  -5   2   47.24    4.63
  -9  -5   2   50.56    4.57
 -10  -5   2    2.13    1.12
 -10  -5   2    5.26    1.21
 -11  -5   2    4.11    1.26
 -11  -5   2    5.10    1.42
 -12  -5   2   19.99    2.92
 -12  -5   2   22.23    2.91
 -13  -5   2    1.45    1.70
 -13  -5   2    1.24    1.34
  12  -5   3    1.69    1.16
 -12   5  -3   -0.14    2.10
  11  -5   3   13.30    2.08
 -11   5  -3   10.73    2.80
  10  -5   3   18.12    2.42
 -10   5  -3   18.88    3.20
   9  -5   3    4.71    1.21
  -9   5  -3    8.31    2.09
   8  -5   3   65.94    5.82
  -8   5  -3   65.68    6.67
   7  -5   3    0.95    0.65
  -7   5  -3    3.23    1.34
   6  -5   3   51.34    4.38
  -6   5  -3   47.25    5.09
   5  -5   3    0.51    0.46
  -5   5  -3   -0.68    0.86
   4  -5   3    1.57    0.51
  -4   5  -3    2.35    1.05
   3  -5   3    2.08    0.46
  -3   5  -3    1.17    1.09
   2  -5   3    0.63    0.69
   2  -5   3    0.71    0.33
  -2   5  -3    1.03    1.04
  -2   5  -3    0.39    0.37
   1  -5   3    1.67    1.10
   1  -5   3    0.16    0.25
  -1   5  -3    0.99    1.12
  -1   5  -3   -0.06    0.24
   0  -5   3    4.20    1.85
  -1  -5   3    0.26    0.24
  -1  -5   3    0.91    0.35
   1   5  -3    0.99    0.36
   1   5  -3    1.05    0.26
  -2  -5   3   33.14    3.13
  -2  -5   3   36.15    3.01
   2   5  -3   35.24    3.13
   2   5  -3   37.65    3.02
  -3  -5   3    0.19    0.50
  -3  -5   3    1.19    0.42
   3   5  -3    0.47    0.39
   3   5  -3    1.54    0.64
  -4  -5   3   10.07    1.19
  -4  -5   3    8.22    1.30
   4   5  -3    6.01    1.07
  -5  -5   3    4.10    0.83
  -5  -5   3    5.72    1.12
  -6  -5   3   41.51    4.09
  -6  -5   3   48.94    4.14
  -7  -5   3   17.15    2.04
  -7  -5   3   24.41    2.47
  -8  -5   3   67.59    6.44
  -8  -5   3   75.67    6.28
  -9  -5   3   10.25    1.57
  -9  -5   3   10.36    1.74
 -10  -5   3   31.52    3.31
 -10  -5   3   25.84    3.01
 -11  -5   3   -0.80    1.03
 -11  -5   3    0.67    0.96
 -12  -5   3    4.52    1.59
 -12  -5   3    5.84    1.56
 -13  -5   3   16.42    2.50
 -13  -5   3    9.94    2.31
  11  -5   4    0.56    1.02
 -11   5  -4    0.75    2.37
  10  -5   4   18.58    2.38
 -10   5  -4   15.20    3.59
   9  -5   4   12.46    1.86
  -9   5  -4   15.23    3.00
   8  -5   4    9.70    1.46
  -8   5  -4    7.37    2.25
   7  -5   4   80.28    7.01
  -7   5  -4   89.97    8.55
   6  -5   4    0.83    0.55
  -6   5  -4   -0.60    1.32
   5  -5   4   54.33    4.50
  -5   5  -4   48.26    5.62
  -4   5  -4    2.05    1.39
   3  -5   4    4.99    0.69
  -3   5  -4    2.87    1.59
   2  -5   4    1.40    0.40
  -2   5  -4    1.77    1.34
   1  -5   4    6.82    0.79
  -1   5  -4    7.90    0.85
  -1   5  -4    2.50    1.52
   0  -5   4    1.43    2.01
   0  -5   4    1.84    0.46
   0  -5   4    2.64    0.43
   0   5  -4    2.79    0.46
  -1  -5   4    3.01    0.55
  -1  -5   4    2.53    0.46
   1   5  -4    3.25    0.46
   1   5  -4    2.99    0.53
  -2  -5   4    2.21    0.56
  -2  -5   4    2.85    0.50
   2   5  -4    2.92    0.58
   2   5  -4    2.79    0.48
  -3  -5   4   84.01    7.57
  -3  -5   4   90.44    7.14
  -4  -5   4    2.79    0.71
  -4  -5   4    3.55    0.94
  -5  -5   4   22.93    2.40
  -5  -5   4   24.08    2.60
  -6  -5   4    2.61    0.89
  -6  -5   4    1.50    0.64
  -7  -5   4    4.32    1.13
  -7  -5   4    2.16    0.74
  -8  -5   4   17.16    2.20
  -8  -5   4   21.72    2.44
  -9  -5   4   26.78    2.74
  -9  -5   4   20.52    2.73
 -10  -5   4   15.74    2.24
 -10  -5   4   19.85    2.46
 -11  -5   4    5.80    1.43
 -11  -5   4    6.91    1.63
 -12  -5   4    2.21    1.31
 -12  -5   4    0.01    1.04
 -13  -5   4    1.76    1.58
 -13  -5   4    0.28    1.24
  11  -5   5    7.96    1.69
 -11   5  -5    9.97    3.76
  10  -5   5    0.72    0.89
 -10   5  -5    1.55    2.46
   9  -5   5   11.33    1.74
  -9   5  -5   11.37    3.30
   8  -5   5   14.22    1.86
  -8   5  -5   13.23    3.41
   7  -5   5    9.40    1.39
  -7   5  -5   10.22    2.86
   6  -5   5   69.41    5.85
  -6   5  -5   68.17    7.69
   5  -5   5    3.05    0.68
  -5   5  -5    2.23    1.86
   4  -5   5   46.80    3.81
  -4   5  -5   34.53    5.33
   3  -5   5    0.25    0.40
  -3   5  -5    0.69    1.44
   2  -5   5    3.06    0.53
  -2   5  -5   -2.25    1.06
   1  -5   5    0.49    0.31
   1  -5   5    1.68    0.46
   0  -5   5    1.45    0.39
   0  -5   5    2.32    0.47
  -1  -5   5    1.54    0.42
  -1  -5   5    2.28    0.51
  -2  -5   5   24.24    2.10
  -2  -5   5   21.54    2.16
  -3  -5   5    3.92    0.73
  -3  -5   5    5.08    0.86
  -4  -5   5  119.32    9.60
  -4  -5   5  114.80   10.19
  -5  -5   5   11.84    1.60
  -5  -5   5    8.39    1.33
  -6  -5   5   51.56    4.34
  -6  -5   5   42.13    4.27
  -7  -5   5    0.78    0.67
  -8  -5   5    0.36    0.81
  -8  -5   5    0.91    0.72
  -9  -5   5   11.85    1.91
  -9  -5   5   14.86    1.97
 -10  -5   5    0.01    0.96
 -10  -5   5    2.37    1.02
 -11  -5   5   21.79    2.76
 -11  -5   5   20.40    2.72
 -12  -5   5   -0.59    1.23
 -12  -5   5    0.08    1.10
 -13  -5   5    0.96    1.36
 -13  -5   5    4.30    1.69
  10  -5   6   -0.15    0.97
 -10   5  -6    1.89    3.27
   9  -5   6    4.97    1.25
  -9   5  -6    4.15    3.28
   8  -5   6    9.18    1.42
  -8   5  -6   10.92    3.49
   7  -5   6    6.62    1.12
  -7   5  -6    2.18    2.63
   6  -5   6    3.83    0.82
  -6   5  -6    3.23    2.36
   5  -5   6   41.79    3.49
  -5   5  -6   28.47    5.37
   4  -5   6    5.07    0.79
  -4   5  -6    5.18    2.43
   3  -5   6   41.41    3.55
   2  -5   6   -0.02    0.30
   2  -5   6    0.31    0.37
   1  -5   6    2.84    0.56
   0  -5   6   -0.35    0.36
   0  -5   6    0.24    0.33
  -1  -5   6    0.56    0.38
  -1  -5   6    1.00    0.50
  -2  -5   6    0.07    0.38
  -2  -5   6   -0.26    0.48
  -3  -5   6   77.13    6.50
  -3  -5   6   79.58    6.93
  -4  -5   6   15.12    1.75
  -4  -5   6   14.14    1.71
  -5  -5   6   80.74    6.93
  -6  -5   6    7.82    1.28
  -6  -5   6    8.42    1.47
  -7  -5   6   80.25    7.14
  -7  -5   6   76.08    6.79
  -8  -5   6    1.27    0.95
  -8  -5   6    0.07    0.67
  -9  -5   6    9.87    1.73
  -9  -5   6   11.54    1.72
 -10  -5   6   12.58    1.94
 -10  -5   6   13.93    1.99
 -11  -5   6    1.30    1.10
 -11  -5   6   -0.35    0.89
 -12  -5   6   25.28    3.08
 -12  -5   6   18.65    2.74
 -13  -5   6    2.23    1.38
 -13  -5   6    0.21    1.34
  10  -5   7   12.37    1.96
 -10   5  -7   13.74    4.95
   9  -5   7    0.68    0.85
  -9   5  -7   -0.07    3.26
   8  -5   7   15.48    1.93
  -8   5  -7   10.92    4.20
   7  -5   7    0.96    0.73
  -7   5  -7   -0.17    2.60
  -6   5  -7    3.25    2.48
   5  -5   7    2.17    0.67
  -5   5  -7    0.34    2.22
   4  -5   7   22.19    1.98
  -4   5  -7    9.42    3.39
   3  -5   7    3.41    0.73
   3  -5   7    4.21    0.68
   2  -5   7    7.98    1.02
   2  -5   7    7.50    1.00
   1  -5   7    0.01    0.36
   1  -5   7    0.78    0.48
   0  -5   7   -0.11    0.36
   0  -5   7    0.18    0.46
  -1  -5   7    1.16    0.45
  -1  -5   7    0.83    0.54
  -2  -5   7    1.98    0.66
  -2  -5   7    1.81    0.57
  -3  -5   7   -0.06    0.43
  -3  -5   7   -1.16    0.44
  -4  -5   7   40.80    3.93
  -4  -5   7   42.35    3.76
  -5  -5   7   10.73    1.50
  -5  -5   7    8.97    1.49
  -6  -5   7   60.73    5.36
  -6  -5   7   57.30    5.51
  -7  -5   7   25.06    2.67
  -7  -5   7   19.91    2.50
  -8  -5   7   38.72    4.05
  -8  -5   7   45.67    4.10
  -9  -5   7    1.83    0.96
  -9  -5   7    3.00    1.13
 -10  -5   7   21.60    2.39
 -10  -5   7   13.01    2.08
 -11  -5   7    9.16    1.70
 -11  -5   7    7.07    1.62
 -12  -5   7    0.30    1.10
 -12  -5   7    0.60    1.08
 -13  -5   7   16.15    2.50
 -13  -5   7   16.50    2.60
  -9   5  -8    6.24    4.13
   8  -5   8    2.98    1.00
  -8   5  -8    3.82    3.43
   7  -5   8   28.11    2.64
  -7   5  -8   14.55    4.73
   6  -5   8    0.30    0.59
  -6   5  -8    1.57    2.67
   5  -5   8    1.32    0.65
   4  -5   8    0.18    0.47
   4  -5   8    0.29    0.53
   3  -5   8    2.18    0.62
   3  -5   8    2.58    0.70
   2  -5   8    0.67    0.54
   2  -5   8    0.78    0.48
   1  -5   8    1.91    0.56
   1  -5   8    1.42    0.60
   0  -5   8    0.10    0.49
   0  -5   8    0.11    0.42
  -1  -5   8   15.01    1.65
  -1  -5   8   15.52    1.67
  -2  -5   8    4.97    0.87
  -2  -5   8    4.52    0.86
  -3  -5   8    4.64    0.90
  -3  -5   8    4.66    0.98
  -4  -5   8    0.52    0.73
  -4  -5   8    1.18    0.69
  -5  -5   8   12.49    1.77
  -5  -5   8   13.46    1.82
  -6  -5   8    4.02    1.12
  -6  -5   8    6.04    1.40
  -7  -5   8   36.98    3.84
  -7  -5   8   40.58    3.84
  -8  -5   8   27.57    3.03
  -8  -5   8   26.10    2.92
  -9  -5   8   27.06    3.09
  -9  -5   8   25.90    3.06
 -10  -5   8    3.16    1.07
 -10  -5   8    4.04    1.29
 -11  -5   8    3.20    1.23
 -11  -5   8    4.33    1.29
 -12  -5   8    0.99    1.18
 -12  -5   8    4.17    1.46
   8  -5   9   28.95    2.97
   7  -5   9    6.35    1.22
   6  -5   9   31.76    3.10
   6  -5   9   31.17    3.02
   5  -5   9    2.31    0.71
   5  -5   9    3.01    0.86
   4  -5   9    7.58    1.17
   4  -5   9    7.82    1.16
   3  -5   9    0.21    0.60
   3  -5   9    0.37    0.52
   2  -5   9   -0.42    0.41
   2  -5   9   -0.58    0.53
   1  -5   9    0.30    0.57
   1  -5   9   -0.28    0.45
   0  -5   9    4.34    0.87
   0  -5   9    4.59    0.85
  -1  -5   9    2.22    0.67
  -1  -5   9    1.89    0.71
  -2  -5   9   21.36    2.28
  -2  -5   9   21.79    2.15
  -3  -5   9    7.81    1.23
  -3  -5   9    6.63    1.18
  -4  -5   9   16.86    2.17
  -4  -5   9   20.64    2.21
  -5  -5   9    2.76    0.91
  -5  -5   9    1.81    0.99
  -6  -5   9    0.49    0.89
  -6  -5   9    1.36    1.07
  -7  -5   9    4.89    1.41
  -7  -5   9    9.20    1.49
  -8  -5   9   19.38    2.44
  -8  -5   9   17.64    2.35
  -9  -5   9   16.68    2.28
  -9  -5   9   15.95    2.20
 -10  -5   9    7.56    1.47
 -10  -5   9    3.46    1.41
 -11  -5   9    6.31    1.50
 -11  -5   9    7.05    1.56
 -12  -5   9    1.82    1.25
 -12  -5   9    0.27    1.06
   7  -5  10   21.28    2.44
   7  -5  10   26.21    2.65
   6  -5  10    7.05    1.21
   6  -5  10    7.65    1.34
   5  -5  10   26.89    2.73
   5  -5  10   28.75    2.86
   4  -5  10    3.74    0.95
   4  -5  10    3.78    0.88
   3  -5  10    2.37    0.80
   3  -5  10    3.90    0.88
   2  -5  10    0.51    0.59
   2  -5  10    0.10    0.65
   1  -5  10    2.54    0.76
   1  -5  10    1.47    0.66
   0  -5  10    0.79    0.64
   0  -5  10   -0.21    0.58
  -1  -5  10    5.49    0.99
  -1  -5  10    3.97    0.94
  -2  -5  10    0.84    0.75
  -2  -5  10    1.90    0.73
  -3  -5  10   40.18    4.12
  -3  -5  10   45.71    3.93
  -4  -5  10    9.29    1.54
  -4  -5  10   12.59    1.70
  -5  -5  10   19.05    2.56
  -5  -5  10   25.16    2.67
  -6  -5  10    4.91    1.45
  -6  -5  10    5.32    1.38
  -7  -5  10    2.80    1.14
  -7  -5  10    5.63    1.45
  -8  -5  10    3.59    1.16
  -8  -5  10    5.83    1.47
  -9  -5  10   -0.45    0.89
  -9  -5  10    0.51    1.01
 -10  -5  10   10.69    1.88
 -10  -5  10   13.60    2.11
 -11  -5  10    1.15    1.03
 -11  -5  10    0.73    1.18
   6  -5  11   14.09    1.86
   6  -5  11   12.12    1.82
   5  -5  11    5.61    1.18
   5  -5  11    7.40    1.29
   4  -5  11   13.32    1.82
   4  -5  11   14.27    1.81
   3  -5  11    1.62    0.76
   3  -5  11    1.23    0.82
   2  -5  11    4.32    1.04
   2  -5  11    4.33    0.97
   1  -5  11   -0.11    0.59
   1  -5  11   -0.56    0.69
   0  -5  11    1.74    0.82
   0  -5  11    2.67    0.84
  -1  -5  11   -0.77    0.65
  -1  -5  11   -0.58    0.55
  -2  -5  11   12.32    1.61
  -2  -5  11   11.03    1.65
  -3  -5  11    4.10    1.01
  -3  -5  11    2.66    0.97
  -4  -5  11   33.85    3.46
  -4  -5  11   31.90    3.29
  -5  -5  11   13.40    1.96
  -5  -5  11   10.74    1.82
  -6  -5  11   26.28    3.25
  -6  -5  11   29.37    3.38
  -7  -5  11    6.45    1.56
  -7  -5  11    7.74    1.73
  -8  -5  11    5.14    1.37
  -8  -5  11    6.54    1.61
  -9  -5  11    0.46    0.89
  -9  -5  11    1.59    1.22
 -10  -5  11    1.78    1.15
 -10  -5  11   -0.18    0.96
 -11  -5  11   10.01    1.95
 -11  -5  11   12.55    2.05
   4  -5  12    2.40    0.91
   3  -5  12    6.78    1.31
   3  -5  12    8.15    1.42
   2  -5  12    1.11    0.84
   2  -5  12   -0.43    0.82
   1  -5  12   -0.28    0.68
   1  -5  12    0.64    0.83
   0  -5  12    0.43    0.80
   0  -5  12    0.26    0.76
  -1  -5  12   -0.19    0.81
  -1  -5  12   -0.07    0.71
  -2  -5  12   -0.36    0.67
  -2  -5  12    0.95    0.88
  -3  -5  12    5.79    1.28
  -3  -5  12    4.33    1.20
  -4  -5  12    2.11    1.15
  -4  -5  12    1.50    0.95
  -5  -5  12   28.55    3.41
  -5  -5  12   28.71    3.29
  -6  -5  12   16.70    2.35
  -6  -5  12   12.00    2.16
  -7  -5  12   26.05    3.00
  -7  -5  12   17.57    2.74
  -8  -5  12    7.86    1.72
  -8  -5  12    7.29    1.69
  -9  -5  12    6.67    1.63
  -9  -5  12    5.88    1.63
 -10  -5  12   -0.03    1.20
 -10  -5  12   -0.09    1.00
   3  -5  13    1.54    1.00
   2  -5  13    0.82    0.90
   1  -5  13   -0.05    0.82
   0  -5  13    3.14    1.16
   0  -5  13    2.85    1.00
  -1  -5  13    2.29    1.05
  -1  -5  13    0.52    0.87
  -2  -5  13    1.80    1.06
  -2  -5  13    1.84    1.02
  -3  -5  13    2.04    1.10
  -3  -5  13    0.07    0.92
  -4  -5  13   -0.17    0.84
  -4  -5  13    0.31    1.17
  -5  -5  13   -0.59    1.11
  -5  -5  13    0.37    0.98
  -6  -5  13   11.09    2.20
  -6  -5  13   12.77    2.19
  -7  -5  13   11.48    2.17
  -7  -5  13   11.21    2.20
  -8  -5  13   11.17    2.07
  -8  -5  13    8.28    1.90
  -9  -5  13    7.49    1.78
  -9  -5  13    6.72    1.73
   0  -5  14   -0.33    0.87
  -1  -5  14    4.56    1.30
  -2  -5  14    1.99    1.10
  -3  -5  14    8.76    1.72
  -4  -5  14    3.67    1.41
  -4  -5  14    3.00    1.27
  -5  -5  14    0.75    1.22
  -5  -5  14   -0.44    1.36
  -6  -5  14   -1.14    1.05
  -6  -5  14    0.09    1.39
  -7  -5  14    3.22    1.63
  -7  -5  14   -0.32    1.22
  -6   6  14    2.22    1.27
  -5   6  14    7.36    1.73
  -4   6  14    0.86    1.11
  -3   6  14    5.80    1.69
  -2   6  14   14.71    2.40
  -1   6  14    0.42    1.21
   0   6  14    9.05    1.86
  -8   6  13    4.55    1.43
  -7   6  13    1.36    1.07
  -6   6  13    0.97    1.10
  -5   6  13    2.57    1.26
  -4   6  13   11.28    1.99
  -3   6  13    1.77    1.26
  -2   6  13    9.07    1.79
  -1   6  13   16.53    2.36
   0   6  13   -0.06    0.93
   1   6  13   12.88    2.02
   2   6  13   10.66    1.85
 -10   6  12    8.23    1.74
 -10   6  12    7.82    1.82
  -9   6  12    7.11    1.54
  -9   6  12    5.45    1.47
  -8   6  12    0.11    0.98
  -7   6  12    8.94    1.71
  -6   6  12    3.81    1.32
  -5   6  12   -0.70    0.82
  -4   6  12    5.04    1.36
  -3   6  12   11.60    1.94
  -2   6  12    1.41    1.04
  -1   6  12   11.49    1.85
   0   6  12   13.85    2.02
   1   6  12    0.80    0.88
   2   6  12   17.14    2.24
   3   6  12    1.48    0.97
 -11   6  11    3.22    1.43
 -11   6  11    2.42    1.34
 -10   6  11    0.30    1.14
 -10   6  11   -0.76    1.04
  -9   6  11    8.36    1.81
  -9   6  11   13.28    1.96
  -8   6  11    2.87    1.21
  -8   6  11    6.54    1.40
  -7   6  11    1.14    0.94
  -7   6  11    1.55    1.05
  -6   6  11   16.49    1.91
  -6   6  11    9.77    1.84
  -5   6  11    5.50    1.17
  -5   6  11    5.49    1.30
  -4   6  11   -0.13    0.80
  -4   6  11   -0.38    0.84
  -3   6  11    8.72    1.65
  -2   6  11   14.53    2.07
  -1   6  11    1.01    0.84
   0   6  11   20.16    2.46
   1   6  11   13.69    1.88
   2   6  11    4.38    1.06
   3   6  11   11.84    1.66
   4   6  11    1.63    0.80
 -11   6  10   10.31    2.04
 -11   6  10   10.06    2.01
 -10   6  10    6.68    1.62
 -10   6  10    3.39    1.35
  -9   6  10    1.03    1.12
  -9   6  10    2.30    1.19
  -8   6  10   12.13    1.92
  -8   6  10   13.02    2.02
  -7   6  10    7.87    1.49
  -7   6  10    8.06    1.54
  -6   6  10    1.56    0.89
  -6   6  10   -0.57    0.78
  -5   6  10   16.71    2.00
  -5   6  10   15.75    2.18
  -4   6  10   10.08    1.35
  -4   6  10    4.92    1.28
  -3   6  10    1.60    0.97
  -3   6  10    1.24    0.81
  -2   6  10   12.86    1.92
  -2   6  10   16.24    1.78
  -1   6  10   17.23    2.16
  -1   6  10   17.89    1.85
   0   6  10   -0.49    0.54
   1   6  10   19.94    2.21
   2   6  10    5.74    1.05
   3   6  10    9.98    1.42
   4   6  10    6.25    1.08
   5   6  10    2.51    0.81
 -12   6   9    6.33    1.83
 -12   6   9    7.41    1.97
 -11   6   9    0.47    1.33
 -11   6   9    0.62    1.22
 -10   6   9   10.74    2.04
 -10   6   9   15.11    2.40
  -9   6   9    5.47    1.50
  -9   6   9    6.25    1.48
  -8   6   9   10.78    1.81
  -8   6   9   10.50    1.87
  -7   6   9    9.02    1.59
  -7   6   9    8.68    1.52
  -6   6   9    4.63    1.23
  -6   6   9    7.36    1.30
  -5   6   9    2.57    0.92
  -5   6   9    0.13    0.77
  -4   6   9   17.67    2.39
  -4   6   9   23.67    2.26
  -3   6   9   10.78    1.73
  -3   6   9   13.47    1.58
  -2   6   9    0.56    0.74
  -2   6   9   -0.34    0.69
  -1   6   9   15.25    1.64
  -1   6   9   17.42    2.00
   0   6   9    6.46    0.88
   0   6   9    6.83    1.11
   1   6   9    2.83    0.56
   1   6   9    2.68    0.75
   2   6   9   19.13    1.78
   2   6   9   20.76    2.10
   3   6   9    1.27    0.62
   3   6   9    0.69    0.48
   4   6   9    9.95    1.33
   5   6   9    0.97    0.61
 -12   6   8    7.24    1.94
 -12   6   8    8.93    2.05
 -11   6   8    5.89    1.70
 -11   6   8    8.36    1.90
 -10   6   8    2.27    1.26
 -10   6   8    2.35    1.27
  -9   6   8   22.89    3.16
  -9   6   8   31.60    3.32
  -8   6   8    3.43    1.16
  -8   6   8    3.90    1.23
  -7   6   8   12.70    1.77
  -7   6   8    9.21    1.65
  -6   6   8   11.10    1.68
  -6   6   8    9.11    1.56
  -5   6   8    6.83    1.18
  -5   6   8    2.64    0.95
  -4   6   8    2.24    0.81
  -4   6   8    2.92    0.90
   3  -6  -8   10.09    1.33
  -3   6   8   14.97    1.82
  -3   6   8   15.49    1.61
   2  -6  -8   12.93    1.29
  -2   6   8   10.42    1.63
  -2   6   8   16.59    1.60
   1  -6  -8    4.11    0.58
  -1   6   8    5.47    0.77
  -1   6   8    3.30    0.82
   0  -6  -8   22.56    1.97
   0   6   8   22.00    1.97
   0   6   8   22.96    2.32
   1   6   8    6.47    0.77
   1   6   8    5.70    0.70
   1   6   8    4.99    0.88
   2   6   8    4.42    0.76
   2   6   8    3.39    0.54
   2   6   8    3.18    0.62
   3   6   8    9.55    1.05
   3   6   8   10.65    1.26
   4   6   8    0.80    0.51
   4   6   8    1.72    0.52
   5   6   8    6.48    0.95
   5   6   8    6.85    1.00
   6   6   8    0.86    0.54
   6   6   8    0.47    0.56
 -13   6   7    1.55    1.63
 -13   6   7    5.52    2.13
 -12   6   7    1.86    1.47
 -12   6   7   -0.96    1.20
 -11   6   7   12.10    2.29
 -11   6   7   15.89    2.56
 -10   6   7    7.39    1.74
 -10   6   7    9.34    1.85
  -9   6   7    6.40    1.62
  -9   6   7    6.73    1.60
  -8   6   7   31.71    3.49
  -8   6   7   31.80    3.31
  -7   6   7    1.67    0.98
  -7   6   7    0.30    0.82
  -6   6   7    6.68    1.27
  -6   6   7    6.73    1.29
  -5   6   7   12.29    1.81
  -5   6   7   14.27    1.78
  -4   6   7    1.34    0.76
  -4   6   7    2.17    0.83
   3  -6  -7    0.82    0.58
  -3   6   7    1.83    0.74
  -3   6   7    3.00    0.80
   2  -6  -7   18.96    1.77
  -2   6   7   20.51    2.33
  -2   6   7   22.13    2.01
   1  -6  -7   10.51    1.05
  -1   6   7   11.51    1.21
  -1   6   7   14.50    1.55
   0  -6  -7    5.87    0.70
   0   6   7    6.55    0.98
   0   6   7    7.51    0.74
   1   6   7   17.69    1.49
   1   6   7   15.75    1.67
   1   6   7   15.34    1.41
   2   6   7    0.74    0.37
   2   6   7    0.75    0.31
   2   6   7    0.79    0.40
   3   6   7   10.99    1.18
   3   6   7    9.76    1.20
   3   6   7   11.21    1.09
   4   6   7    3.37    0.58
   4   6   7    2.77    0.59
   5   6   7    5.45    0.84
   5   6   7    6.23    0.85
   6   6   7    3.56    0.67
   6   6   7    3.09    0.75
   7   6   7    6.22    1.07
   7   6   7    5.36    0.85
   8   6   7   10.92    1.59
   9   6   7    4.14    1.20
 -13   6   6    8.35    2.46
 -13   6   6   10.06    2.55
 -12   6   6    3.00    1.73
 -12   6   6    2.71    1.56
 -11   6   6    2.02    1.45
 -11   6   6    4.19    1.52
 -10   6   6   20.27    2.76
 -10   6   6   17.70    2.65
  -9   6   6    1.79    1.19
  -9   6   6    2.82    1.20
  -8   6   6   10.98    1.83
  -8   6   6   10.66    1.83
  -7   6   6   38.79    3.55
  -7   6   6   32.11    3.61
  -6   6   6    0.00    0.78
  -6   6   6   -1.04    0.59
  -5   6   6    9.41    1.51
  -5   6   6    9.55    1.42
   4  -6  -6   25.00    2.29
  -4   6   6   20.22    2.34
  -4   6   6   19.58    2.23
   3  -6  -6    3.21    0.74
  -3   6   6    1.93    0.75
  -3   6   6    2.72    0.74
   2  -6  -6    0.24    0.38
  -2   6   6   -0.75    0.48
  -2   6   6   -0.06    0.50
   1  -6  -6   12.53    1.15
  -1   6   6   14.92    1.38
  -1   6   6   13.28    1.58
   0  -6  -6    2.85    0.41
   0   6   6    5.12    0.74
   0   6   6    3.46    0.45
   1   6   6   13.42    1.19
   1   6   6   12.81    1.36
   1   6   6    9.21    2.55
   1   6   6   13.23    1.15
   2   6   6    8.74    0.84
   2   6   6    8.08    0.88
   2   6   6    8.42    0.98
   2   6   6    7.03    2.15
   3   6   6    0.51    0.31
   3   6   6    0.44    0.41
   3   6   6    0.55    0.35
   4   6   6   14.24    1.37
   4   6   6   12.41    1.31
   5   6   6    0.45    0.34
   5   6   6   -0.10    0.40
   6   6   6   11.40    1.42
  -7  -6  -6   -1.56    1.91
   7   6   6   -0.67    0.58
  -8  -6  -6    9.01    3.58
   8   6   6   22.22    2.33
   9   6   6    7.57    1.52
  10   6   6   10.72    1.85
 -13   6   5   -1.13    1.58
 -13   6   5   -0.60    1.50
 -12   6   5   13.50    2.66
 -12   6   5    9.96    2.21
 -11   6   5    3.83    1.66
 -11   6   5    4.82    1.62
 -10   6   5   11.17    2.08
 -10   6   5   11.41    2.02
  -9   6   5   19.44    2.69
  -9   6   5   26.17    2.98
  -8   6   5    0.58    0.90
  -8   6   5    1.99    0.93
  -7   6   5   14.62    1.92
  -7   6   5   13.83    1.94
  -6   6   5   18.18    2.13
  -6   6   5   17.47    2.17
  -5   6   5   -0.44    0.55
  -5   6   5    0.63    0.63
   4  -6  -5   10.51    1.37
  -4   6   5    8.98    1.22
  -4   6   5    8.35    1.32
   3  -6  -5   11.63    1.33
  -3   6   5   11.36    1.28
  -3   6   5    8.20    1.34
   2  -6  -5    1.13    0.47
  -2   6   5    1.83    0.58
  -2   6   5    1.66    0.67
   1  -6  -5    1.73    0.28
   1  -6  -5    2.78    0.53
  -1   6   5    1.93    0.60
  -1   6   5    1.70    0.49
   0  -6  -5   22.41    2.09
   0   6   5   22.26    1.87
   0   6   5   24.49    2.19
   1   6   5    2.55    0.48
   1   6   5    2.73    0.37
   1   6   5    2.94    0.33
   2   6   5    8.54    0.85
   2   6   5    7.83    0.88
   2   6   5    8.17    0.80
   2   6   5   10.84    2.03
   3   6   5    1.55    0.35
   3   6   5    1.57    0.43
   3   6   5    1.53    0.37
   3   6   5    1.19    0.86
   4   6   5    7.01    0.87
   4   6   5    5.39    0.72
   4   6   5    7.66    0.97
   4   6   5    7.79    1.12
  -5  -6  -5    1.00    1.65
  -6  -6  -5    6.23    1.08
  -6  -6  -5    3.14    2.02
  -7  -6  -5   12.38    1.61
  -7  -6  -5    6.48    2.57
  -8  -6  -5    3.07    1.08
  -8  -6  -5    1.39    2.21
  -9  -6  -5   23.46    2.80
 -13   6   4   -1.37    1.61
 -13   6   4    1.69    1.56
 -12   6   4   -0.55    1.28
 -12   6   4    2.34    1.72
 -11   6   4   21.76    3.03
 -11   6   4   17.39    2.72
 -10   6   4    4.38    1.57
 -10   6   4    5.78    1.51
  -9   6   4   18.64    2.75
  -9   6   4   24.69    2.86
  -8   6   4   28.96    3.05
  -8   6   4   26.77    3.11
  -7   6   4    0.51    0.69
  -7   6   4   -1.02    0.55
  -6   6   4    9.67    1.42
  -6   6   4   11.19    1.52
  -5   6   4   12.87    1.60
  -5   6   4   11.95    1.51
   4  -6  -4   -0.43    0.48
  -4   6   4    1.11    0.56
  -4   6   4   -0.47    0.44
   3  -6  -4   11.33    1.30
  -3   6   4    9.48    1.38
  -3   6   4   12.94    1.22
   2  -6  -4    9.34    1.15
   2  -6  -4    8.53    1.01
  -2   6   4    8.26    0.87
  -2   6   4    6.28    1.05
   1  -6  -4    0.51    0.36
   1  -6  -4    0.25    0.21
  -1   6   4   -0.18    0.21
  -1   6   4   -0.02    0.47
   0  -6  -4    2.44    0.40
   0   6   4    2.36    0.50
   1   6   4   18.41    1.58
   1   6   4   19.17    1.79
   1   6   4   21.14    1.62
   2   6   4    0.33    0.22
   2   6   4    0.31    0.21
   2   6   4    0.00    0.84
  -3  -6  -4    4.53    0.63
   3   6   4    3.76    0.64
   3   6   4    4.40    0.84
   3   6   4    3.86    0.49
  -4  -6  -4    0.13    1.12
  -4  -6  -4    0.23    0.42
   4   6   4   -0.43    0.40
   4   6   4   -0.22    0.46
  -5  -6  -4   11.68    2.54
  -5  -6  -4   18.54    1.74
   5   6   4   16.73    1.74
  -6  -6  -4   -0.50    1.48
  -6  -6  -4    0.78    0.62
  -7  -6  -4   15.09    1.80
  -7  -6  -4   14.32    2.85
  -8  -6  -4    4.93    1.19
  -8  -6  -4    9.44    2.54
  -9  -6  -4    8.24    1.51
  -9  -6  -4    5.97    2.47
 -10  -6  -4   17.56    2.40
 -11  -6  -4    0.19    1.21
 -13   6   3    8.86    2.56
 -13   6   3    7.09    2.07
 -12   6   3    3.07    1.39
 -12   6   3    0.40    1.35
 -11   6   3    3.49    1.39
 -11   6   3    0.94    1.44
 -10   6   3   37.90    4.01
 -10   6   3   36.55    4.16
  -9   6   3    1.00    1.01
  -9   6   3    2.89    1.06
  -8   6   3   30.14    3.28
  -8   6   3   29.98    3.16
  -7   6   3   20.33    2.31
  -7   6   3   20.51    2.27
  -6   6   3    4.45    0.93
  -6   6   3    5.30    0.95
  -5   6   3   14.76    1.69
  -5   6   3   16.07    1.70
   4  -6  -3   12.46    1.22
  -4   6   3    9.34    1.18
  -4   6   3   11.29    1.34
   3  -6  -3    2.04    0.51
   3  -6  -3    1.59    0.42
  -3   6   3    1.34    0.39
  -3   6   3    2.06    0.51
   2  -6  -3    3.56    0.63
   2  -6  -3    3.49    0.48
  -2   6   3    3.29    0.59
  -2   6   3    3.05    0.44
   1  -6  -3    3.19    0.46
   1  -6  -3    3.51    0.61
  -1   6   3    2.38    0.56
  -1   6   3    3.37    0.36
   0  -6  -3    0.51    0.25
   0   6   3    1.17    0.41
  -1  -6  -3    1.51    0.23
   1   6   3    1.85    0.39
   1   6   3    1.69    0.30
  -2  -6  -3    8.91    0.82
   2   6   3    8.85    1.18
   2   6   3    7.81    0.79
   2   6   3    8.38    0.93
  -3  -6  -3    2.50    1.20
  -3  -6  -3    5.77    0.66
   3   6   3    4.75    0.69
   3   6   3    5.61    0.81
  -4  -6  -3    1.12    1.07
  -4  -6  -3    2.50    0.49
   4   6   3    2.92    0.72
   4   6   3    2.42    0.49
  -5  -6  -3    0.19    0.40
  -5  -6  -3    1.15    1.04
   5   6   3    0.82    0.39
  -6  -6  -3   18.19    1.85
  -6  -6  -3   18.75    2.51
  -7  -6  -3    5.90    1.57
  -7  -6  -3    7.99    1.19
  -8  -6  -3   30.42    3.76
  -8  -6  -3   28.95    2.92
  -9  -6  -3    3.93    1.70
  -9  -6  -3    6.68    1.34
 -10  -6  -3   12.57    2.74
 -10  -6  -3   13.98    2.03
 -11  -6  -3   13.17    2.18
 -12  -6  -3   -0.62    1.38
 -13   6   2    2.51    1.87
 -13   6   2    2.40    1.63
 -12   6   2   12.75    2.37
 -12   6   2   10.01    2.38
 -11   6   2    2.46    1.23
 -11   6   2    3.51    1.63
 -10   6   2    8.26    1.70
 -10   6   2   12.17    1.99
  -9   6   2   29.47    3.32
  -9   6   2   30.19    3.29
  -8   6   2   -0.26    0.65
  -8   6   2   -0.26    0.72
  -7   6   2   28.23    2.80
  -7   6   2   28.67    2.92
  -6   6   2    8.74    1.26
  -6   6   2    7.77    1.18
  -5   6   2    6.41    0.93
  -5   6   2    5.39    0.89
   4  -6  -2    7.82    0.84
  -4   6   2    7.24    0.93
  -4   6   2    4.78    0.80
   3  -6  -2    0.64    0.29
   3  -6  -2    0.83    0.32
  -3   6   2    0.11    0.30
  -3   6   2    0.82    0.35
   2  -6  -2    0.22    0.26
   2  -6  -2    0.16    0.20
  -2   6   2   -0.06    0.24
  -2   6   2    0.22    0.25
   1  -6  -2    6.06    0.59
   1  -6  -2    8.31    0.78
  -1   6   2    5.86    0.72
   0  -6  -2    5.85    0.49
   0  -6  -2    5.93    0.67
   0   6   2    5.17    0.62
   0   6   2    5.26    0.47
  -1  -6  -2    0.10    0.17
  -1  -6  -2    0.15    0.10
   1   6   2   -0.12    0.26
   1   6   2    0.25    0.20
  -2  -6  -2    1.26    0.27
   2   6   2    1.28    0.27
   2   6   2    1.23    0.17
   2   6   2    0.95    0.55
  -3  -6  -2    0.41    0.28
  -3  -6  -2    0.10    0.57
   3   6   2    0.48    0.21
   3   6   2    0.81    0.59
  -4  -6  -2    7.75    1.15
  -4  -6  -2    7.92    0.92
   4   6   2    8.27    0.86
   4   6   2    8.93    1.23
  -5  -6  -2    0.17    0.55
  -5  -6  -2    0.63    0.40
   5   6   2    0.97    0.34
  -6  -6  -2   11.43    1.35
  -6  -6  -2    9.55    1.49
   6   6   2   11.93    1.21
  -7  -6  -2    9.80    1.29
  -7  -6  -2    9.82    1.53
  -8  -6  -2   19.36    2.48
  -8  -6  -2   19.17    2.20
  -9  -6  -2   17.64    2.29
  -9  -6  -2   23.53    2.80
 -10  -6  -2    1.42    1.29
 -10  -6  -2   -0.50    0.89
 -11  -6  -2   16.75    2.43
 -12  -6  -2    3.59    1.69
 -13   6   1    3.65    1.99
 -13   6   1    5.79    2.37
 -12   6   1    5.66    1.83
 -12   6   1    7.61    2.12
 -11   6   1   25.97    3.39
 -11   6   1   25.97    3.43
 -10   6   1    0.11    0.93
 -10   6   1    0.60    1.05
  -9   6   1   25.85    3.16
  -9   6   1   28.29    3.10
  -8   6   1   18.86    2.34
  -8   6   1   19.34    2.36
  -7   6   1    1.75    0.75
  -7   6   1    2.95    0.84
  -6   6   1   23.27    2.34
  -6   6   1   24.56    2.47
  -5   6   1    6.01    0.91
  -5   6   1    4.57    0.87
   4  -6  -1    1.02    0.37
  -4   6   1    0.45    0.40
  -4   6   1    0.91    0.43
   3  -6  -1    1.96    0.39
   3  -6  -1    1.88    0.38
  -3   6   1    1.68    0.43
  -3   6   1    0.50    0.38
   2  -6  -1   -0.08    0.23
   2  -6  -1   -0.10    0.22
  -2   6   1    0.36    0.34
  -2   6   1    0.11    0.25
   1  -6  -1    0.25    0.18
   1  -6  -1    0.72    0.27
   1  -6  -1    0.01    0.20
  -1   6   1    0.08    0.23
   0  -6  -1    3.16    0.37
   0  -6  -1    3.69    0.36
   0   6   1    3.18    0.34
   0   6   1    3.23    0.39
  -1  -6  -1    1.16    0.41
   1   6   1    1.32    0.30
  -2  -6  -1    0.54    0.23
  -2  -6  -1    1.06    0.43
   2   6   1    0.50    0.14
   2   6   1    0.09    0.53
  -3  -6  -1    1.13    0.32
  -3  -6  -1    2.37    0.49
   3   6   1    1.72    0.27
   3   6   1    1.72    0.81
  -4  -6  -1   13.30    1.42
  -4  -6  -1   13.87    1.42
   4   6   1   15.25    1.37
   4   6   1   16.69    1.90
  -5  -6  -1    8.09    0.99
  -5  -6  -1    7.30    1.00
   5   6   1    8.00    0.89
  -6  -6  -1    0.45    0.45
  -6  -6  -1    0.12    0.41
   6   6   1    0.21    0.32
  -7  -6  -1   33.57    3.14
  -7  -6  -1   30.50    2.98
  -8  -6  -1    5.66    1.12
  -8  -6  -1    3.83    0.99
  -9  -6  -1   19.06    2.44
  -9  -6  -1   20.26    2.34
 -10  -6  -1   21.10    2.75
 -10  -6  -1   21.17    2.65
 -11  -6  -1    3.34    1.34
 -11  -6  -1    1.65    1.18
 -12  -6  -1   17.71    2.63
 -13  -6  -1    0.69    1.45
 -13   6   0    5.47    2.33
 -13   6   0    4.30    1.93
 -12   6   0    1.83    1.62
 -12   6   0    4.20    1.84
 -11   6   0   10.86    2.19
 -11   6   0   11.41    2.21
 -10   6   0   22.74    2.92
 -10   6   0   19.78    2.80
  -9   6   0   -0.55    0.87
  -9   6   0    0.28    0.85
  -8   6   0   49.89    4.72
  -8   6   0   53.54    5.03
  -7   6   0    7.60    1.33
  -7   6   0    9.03    1.35
  -6   6   0    7.44    1.11
  -6   6   0    4.91    1.01
  -5   6   0   20.15    2.10
  -5   6   0   21.81    2.20
  -4   6   0    0.00    0.38
  -4   6   0    0.05    0.40
   3  -6   0    5.07    0.61
   3  -6   0    3.68    0.59
  -3   6   0    2.79    0.61
  -3   6   0    2.90    0.60
   2  -6   0    1.13    0.34
   2  -6   0    1.04    0.33
   2  -6   0    0.84    0.35
  -2   6   0    0.41    0.34
   1  -6   0   -0.10    0.17
   1  -6   0   -0.19    0.25
  -1   6   0   -0.07    0.28
  -1   6   0    0.38    0.22
   0  -6   0    2.16    0.39
   0  -6   0    2.59    0.33
   0   6   0    1.91    0.45
   0   6   0    2.18    0.31
  -1  -6   0   -0.14    0.45
  -1  -6   0    0.57    0.31
   1   6   0    0.52    0.27
  -2  -6   0    0.59    0.23
  -2  -6   0    0.28    0.57
   2   6   0    0.96    0.20
  -3  -6   0    5.01    0.84
  -3  -6   0    3.13    0.43
   3   6   0    2.84    0.88
   3   6   0    4.98    0.61
  -4  -6   0    0.02    0.23
  -4  -6   0    0.12    0.53
   4   6   0   -0.30    0.80
   4   6   0    0.38    0.29
  -5  -6   0   23.15    2.17
  -5  -6   0   23.76    2.27
   5   6   0   23.11    2.18
  -6  -6   0    4.56    0.77
  -6  -6   0    4.34    0.91
   6   6   0    5.83    0.78
  -7  -6   0   10.48    1.36
  -7  -6   0    9.02    1.23
  -8  -6   0   51.58    4.98
  -8  -6   0   57.80    4.84
  -9  -6   0   -0.17    0.66
  -9  -6   0    2.05    0.87
 -10  -6   0   22.67    2.64
 -10  -6   0   20.05    2.59
 -11  -6   0   10.79    1.97
 -11  -6   0   12.34    1.98
 -12  -6   0    5.06    1.60
 -12  -6   0    7.16    1.69
 -13  -6   0    6.03    1.89
 -12   6  -1   16.44    2.84
 -12   6  -1   12.40    2.78
 -11   6  -1    1.71    1.39
 -11   6  -1    2.06    1.36
 -10   6  -1   20.56    2.86
 -10   6  -1   15.00    2.40
  -9   6  -1   19.33    2.71
  -9   6  -1   20.11    2.57
  -8   6  -1    4.67    1.15
  -8   6  -1    3.84    1.24
  -7   6  -1   29.36    3.36
  -7   6  -1   35.95    3.22
  -6   6  -1    0.54    0.60
  -6   6  -1    0.00    0.60
  -5   6  -1    6.12    1.04
  -5   6  -1    7.34    1.16
  -4   6  -1   11.51    1.43
  -4   6  -1   13.35    1.62
   3  -6   1    1.37    0.47
   3  -6   1    1.39    0.45
   3  -6   1    1.01    0.41
  -3   6  -1    2.30    0.62
   2  -6   1    0.59    0.43
   2  -6   1    0.52    0.27
  -2   6  -1    0.34    0.45
   1  -6   1    1.56    0.52
   1  -6   1    0.63    0.25
  -1   6  -1    0.38    0.57
  -1   6  -1    1.30    0.29
   0  -6   1    3.02    0.42
   0  -6   1    3.63    0.82
   0   6  -1    3.62    0.43
   0   6  -1    1.79    0.91
  -1  -6   1   -0.09    0.14
  -1  -6   1    0.50    0.31
  -1  -6   1    0.72    1.10
   1   6  -1   -0.09    0.27
  -2  -6   1   -0.17    0.21
  -2  -6   1    0.52    0.43
   2   6  -1    0.29    0.17
   2   6  -1   -0.95    0.37
  -3  -6   1    1.60    0.40
  -3  -6   1    1.69    0.71
   3   6  -1    1.58    0.45
   3   6  -1    1.00    0.66
  -4  -6   1    1.60    0.73
  -4  -6   1    1.37    0.41
   4   6  -1    0.13    0.87
   4   6  -1    2.02    0.57
  -5  -6   1    5.05    0.74
  -5  -6   1    5.54    1.07
   5   6  -1    7.11    0.95
  -6  -6   1   25.75    2.54
  -6  -6   1   26.88    2.70
   6   6  -1   28.47    2.63
  -7  -6   1    2.80    0.66
  -7  -6   1    2.85    0.91
  -8  -6   1   20.05    2.14
  -8  -6   1   19.06    2.29
  -9  -6   1   32.42    3.12
  -9  -6   1   23.85    2.76
 -10  -6   1    1.61    0.88
 -10  -6   1    1.26    1.05
 -11  -6   1   19.67    2.66
 -11  -6   1   22.99    2.82
 -12  -6   1    7.06    1.66
 -12  -6   1    4.60    1.61
 -13  -6   1    2.47    1.81
 -12   6  -2    7.55    2.41
 -11   6  -2   17.49    3.14
 -10   6  -2   -0.55    1.16
 -10   6  -2    1.53    1.28
  -9   6  -2   21.92    2.66
  -9   6  -2   16.85    2.83
  -8   6  -2   16.16    2.13
  -8   6  -2   14.14    2.28
  -7   6  -2    7.43    1.55
  -7   6  -2    7.76    1.38
  -6   6  -2    7.49    1.47
   5  -6   2    0.28    0.48
  -5   6  -2    0.47    0.72
   4  -6   2    6.78    0.97
  -4   6  -2    8.70    1.38
   3  -6   2    0.34    0.32
  -3   6  -2    1.27    0.74
   2  -6   2    1.46    0.35
   2  -6   2    0.89    0.54
  -2   6  -2    1.59    0.42
  -2   6  -2    1.18    0.81
   1  -6   2    0.20    0.24
   1  -6   2   -0.17    0.61
  -1   6  -2    1.04    0.89
  -1   6  -2    0.13    0.27
   0  -6   2    7.56    1.58
   0  -6   2    4.73    0.59
   0   6  -2    5.42    0.59
   0   6  -2    1.98    1.15
  -1  -6   2    7.31    0.74
  -1  -6   2    7.50    0.80
   1   6  -2    6.58    0.76
  -2  -6   2    0.32    0.24
  -2  -6   2   -0.48    0.36
   2   6  -2   -0.20    0.37
   2   6  -2    0.12    0.21
  -3  -6   2    0.69    0.38
  -3  -6   2    0.58    0.57
   3   6  -2    0.58    0.35
   3   6  -2    0.52    0.60
  -4  -6   2    7.59    1.02
  -4  -6   2    8.62    1.31
   4   6  -2    7.55    1.09
  -5  -6   2    6.19    1.15
  -5  -6   2    4.37    0.84
   5   6  -2    9.37    1.15
  -6  -6   2    7.70    1.04
  -6  -6   2    6.96    1.27
  -7  -6   2   33.14    3.25
  -7  -6   2   33.21    3.18
  -8  -6   2    0.13    0.74
  -8  -6   2   -0.39    0.50
  -9  -6   2   32.73    3.29
  -9  -6   2   31.67    3.32
 -10  -6   2   17.45    2.41
 -10  -6   2   18.30    2.33
 -11  -6   2    3.73    1.18
 -11  -6   2    2.05    1.24
 -12  -6   2   16.63    2.43
 -12  -6   2   14.35    2.45
 -13  -6   2    0.08    1.51
 -13  -6   2    1.15    1.26
  12  -6   3    2.82    1.26
 -12   6  -3    1.02    2.47
  11  -6   3    9.84    1.82
 -11   6  -3   12.10    2.98
  10  -6   3   15.51    2.12
 -10   6  -3    9.94    2.60
   9  -6   3    3.97    1.12
  -9   6  -3    0.78    1.39
   8  -6   3   30.30    3.17
  -8   6  -3   35.50    4.25
   7  -6   3    7.51    1.20
  -7   6  -3    5.90    1.69
   6  -6   3   14.42    1.83
  -6   6  -3   24.19    2.88
   5  -6   3    0.37    0.48
  -5   6  -3    2.36    1.18
   4  -6   3    1.12    0.46
  -4   6  -3    2.22    1.12
   3  -6   3    5.08    0.73
  -3   6  -3    5.11    1.41
   2  -6   3    8.33    0.93
   2  -6   3   10.38    1.46
  -2   6  -3    6.61    1.71
  -2   6  -3    7.48    0.94
   1  -6   3    0.99    0.35
   1  -6   3    1.59    0.99
  -1   6  -3    2.50    0.45
  -1   6  -3   -0.27    1.12
   0  -6   3    1.10    1.50
   0  -6   3    0.56    0.30
   0  -6   3    0.92    0.24
   0   6  -3    0.76    0.31
  -1  -6   3    2.81    0.42
  -1  -6   3    2.41    0.47
   1   6  -3    2.46    0.38
   1   6  -3    2.63    0.46
  -2  -6   3    3.68    0.60
  -2  -6   3    2.82    0.47
   2   6  -3    2.56    0.56
   2   6  -3    3.42    0.48
  -3  -6   3    0.94    0.57
  -3  -6   3    1.43    0.45
   3   6  -3    3.16    0.73
   3   6  -3    1.02    0.41
  -4  -6   3   10.91    1.48
  -4  -6   3    9.28    1.30
   4   6  -3   11.92    1.39
  -5  -6   3   16.27    1.73
  -5  -6   3   14.84    1.96
  -6  -6   3    4.92    1.11
  -6  -6   3    4.01    0.82
  -7  -6   3   22.82    2.36
  -7  -6   3   22.69    2.59
  -8  -6   3   32.82    3.26
  -8  -6   3   33.10    3.34
  -9  -6   3    0.59    0.96
  -9  -6   3    0.84    0.78
 -10  -6   3   33.92    3.42
 -10  -6   3   29.49    3.48
 -11  -6   3    3.32    1.22
 -11  -6   3    5.42    1.60
 -12  -6   3    4.99    1.59
 -12  -6   3    1.13    1.12
 -13  -6   3    9.36    1.99
 -13  -6   3    6.20    1.94
  11  -6   4    0.27    1.01
 -11   6  -4   -0.87    2.09
  10  -6   4   20.48    2.62
 -10   6  -4   23.11    4.15
   9  -6   4    6.99    1.36
  -9   6  -4    6.19    2.27
   8  -6   4    7.94    1.32
  -8   6  -4    5.79    2.14
   7  -6   4   11.50    1.50
  -7   6  -4   10.89    2.53
   6  -6   4    0.86    0.55
  -6   6  -4   -1.37    1.24
   5  -6   4   14.85    1.60
  -5   6  -4   12.84    2.63
   4  -6   4   -0.11    0.37
  -4   6  -4   -0.80    1.21
   3  -6   4    4.36    0.69
  -3   6  -4    4.57    1.76
   2  -6   4    0.45    0.33
  -2   6  -4   -1.07    1.06
   1  -6   4   17.98    1.62
  -1   6  -4    8.32    2.38
  -1   6  -4   20.36    1.66
   0  -6   4    2.05    0.38
   0  -6   4    2.06    2.06
   0  -6   4    2.38    0.49
   0   6  -4    1.90    0.45
  -1  -6   4   -0.28    0.31
  -1  -6   4   -0.15    0.26
   1   6  -4    0.11    0.33
  -2  -6   4    7.56    0.94
  -2  -6   4    7.57    0.88
   2   6  -4    6.28    0.82
   2   6  -4    7.63    0.91
  -3  -6   4   10.54    1.30
  -3  -6   4   11.46    1.28
  -4  -6   4    0.91    0.50
  -4  -6   4    0.40    0.65
  -5  -6   4   10.82    1.61
  -5  -6   4   12.07    1.51
  -6  -6   4   16.80    1.95
  -6  -6   4   12.19    1.64
  -7  -6   4    0.21    0.75
  -7  -6   4   -0.58    0.53
  -8  -6   4   33.92    3.08
  -8  -6   4   24.17    2.85
  -9  -6   4   18.22    2.33
  -9  -6   4   20.83    2.47
 -10  -6   4    3.08    1.21
 -10  -6   4    4.28    1.18
 -11  -6   4   25.19    3.16
 -11  -6   4   28.40    3.28
 -12  -6   4    3.06    1.23
 -12  -6   4    1.09    1.24
 -13  -6   4    4.70    1.81
 -13  -6   4    2.15    1.41
  11  -6   5    9.50    1.89
 -11   6  -5   12.03    4.03
  10  -6   5   -0.87    0.83
 -10   6  -5    4.37    2.60
   9  -6   5   25.04    2.86
  -9   6  -5   24.57    4.66
   8  -6   5    1.57    0.81
  -8   6  -5    2.07    2.14
   7  -6   5   11.63    1.52
  -7   6  -5    6.75    2.52
   6  -6   5    6.10    1.02
  -6   6  -5    4.73    2.34
   5  -6   5    4.16    0.78
  -5   6  -5    3.71    2.05
   4  -6   5    4.83    0.75
  -4   6  -5    0.28    1.67
   3  -6   5    0.74    0.39
  -3   6  -5   -0.91    1.60
   2  -6   5    8.53    0.99
  -2   6  -5    4.93    1.99
   1  -6   5    3.23    0.58
   1  -6   5    1.91    0.42
   0  -6   5   21.82    2.03
   0  -6   5   23.37    2.12
  -1  -6   5    2.83    0.51
  -1  -6   5    2.03    0.53
  -2  -6   5    1.28    0.51
  -2  -6   5    1.09    0.44
  -3  -6   5    7.44    1.03
  -3  -6   5    9.51    1.17
  -4  -6   5   10.99    1.34
  -4  -6   5    9.84    1.38
  -5  -6   5    0.38    0.55
  -5  -6   5   -0.74    0.75
  -6  -6   5   20.03    2.18
  -6  -6   5   19.45    2.37
  -7  -6   5   14.77    2.05
  -7  -6   5   17.38    2.03
  -8  -6   5   -0.36    0.82
  -8  -6   5    1.00    0.71
  -9  -6   5   30.99    3.17
  -9  -6   5   25.20    2.89
 -10  -6   5   11.12    1.82
 -10  -6   5   14.00    2.07
 -11  -6   5    6.90    1.52
 -11  -6   5    5.37    1.45
 -12  -6   5   13.61    2.32
 -12  -6   5   20.67    2.60
 -13  -6   5   -0.10    1.26
 -13  -6   5    0.29    1.37
  10  -6   6    8.64    1.65
 -10   6  -6    4.69    4.08
   9  -6   6    5.65    1.29
  -9   6  -6    7.87    3.57
   8  -6   6   17.72    2.15
  -8   6  -6   19.34    4.22
   7  -6   6   -0.13    0.60
  -7   6  -6   -0.88    2.16
   6  -6   6   11.12    1.41
  -6   6  -6    9.68    2.96
   5  -6   6    0.28    0.48
  -5   6  -6    2.01    1.99
   4  -6   6   11.59    1.31
  -4   6  -6    7.89    2.89
   3  -6   6    0.39    0.41
  -3   6  -6    0.22    1.62
   2  -6   6    7.24    0.94
   1  -6   6   13.23    1.34
   1  -6   6   12.07    1.31
   0  -6   6    2.83    0.56
   0  -6   6    4.47    0.70
  -1  -6   6   13.79    1.44
  -1  -6   6   13.18    1.39
  -2  -6   6   -0.29    0.34
  -2  -6   6    0.33    0.50
  -3  -6   6    3.05    0.70
  -3  -6   6    4.46    0.87
  -4  -6   6   20.62    2.18
  -4  -6   6   21.57    2.28
  -5  -6   6    8.96    1.49
  -5  -6   6   10.72    1.45
  -6  -6   6   -0.12    0.59
  -6  -6   6    0.13    0.80
  -7  -6   6   37.62    3.64
  -7  -6   6   36.93    3.68
  -8  -6   6   13.08    1.84
  -8  -6   6   10.11    1.58
  -9  -6   6    1.79    0.90
  -9  -6   6    2.32    1.12
 -10  -6   6   27.77    2.99
 -10  -6   6   20.56    2.72
 -11  -6   6    3.19    1.22
 -11  -6   6    5.15    1.45
 -12  -6   6    5.45    1.56
 -12  -6   6    6.86    1.66
 -13  -6   6    7.41    1.79
 -13  -6   6    6.65    1.77
  10  -6   7    9.77    1.68
 -10   6  -7    6.26    4.12
   9  -6   7    3.60    1.14
  -9   6  -7    1.51    3.30
   8  -6   7    9.16    1.46
  -8   6  -7    6.00    3.69
   7  -6   7    6.89    1.19
  -7   6  -7    3.94    2.74
   6  -6   7    2.99    0.76
  -6   6  -7    4.18    2.85
   5  -6   7    3.29    0.73
  -5   6  -7    0.23    2.23
   4  -6   7    2.05    0.61
  -4   6  -7    0.30    1.89
   3  -6   7    9.28    1.16
   2  -6   7    0.21    0.48
   2  -6   7    0.29    0.39
   1  -6   7   13.85    1.56
   1  -6   7   17.06    1.59
   0  -6   7    6.00    0.87
   0  -6   7    5.03    0.80
  -1  -6   7   12.56    1.44
  -1  -6   7   13.83    1.48
  -2  -6   7   15.86    1.79
  -2  -6   7   20.66    1.92
  -3  -6   7    1.51    0.65
  -3  -6   7    2.17    0.64
  -4  -6   7    1.77    0.67
  -4  -6   7    1.08    0.71
  -5  -6   7   15.51    1.91
  -5  -6   7   13.99    1.86
  -6  -6   7    6.08    1.18
  -6  -6   7    6.11    1.38
  -7  -6   7    1.04    0.80
  -7  -6   7    2.54    1.11
  -8  -6   7   28.44    3.30
  -8  -6   7   32.99    3.25
  -9  -6   7    8.17    1.43
  -9  -6   7    5.10    1.39
 -10  -6   7    7.30    1.44
 -10  -6   7    6.16    1.46
 -11  -6   7   13.20    2.12
 -11  -6   7   18.17    2.31
 -12  -6   7    3.82    1.47
 -12  -6   7    1.72    1.25
 -13  -6   7    4.46    1.50
 -13  -6   7    1.73    1.28
   9  -6   8    8.83    1.56
  -9   6  -8    2.94    3.96
   8  -6   8   -0.79    0.78
  -8   6  -8   -0.17    2.97
   7  -6   8   10.43    1.47
  -7   6  -8    6.34    3.53
   6  -6   8    0.36    0.64
  -6   6  -8   -0.29    2.27
   5  -6   8    6.28    1.04
   4  -6   8    1.75    0.65
   4  -6   8    1.24    0.54
   3  -6   8    8.33    1.11
   3  -6   8    8.17    1.12
   2  -6   8    4.32    0.77
   2  -6   8    3.83    0.80
   1  -6   8    5.59    0.90
   1  -6   8    4.61    0.82
   0  -6   8   19.76    2.07
   0  -6   8   22.05    2.04
  -1  -6   8    4.45    0.79
  -1  -6   8    3.06    0.73
  -2  -6   8   12.52    1.45
  -2  -6   8   10.57    1.39
  -3  -6   8    9.50    1.37
  -3  -6   8   12.12    1.43
  -4  -6   8    1.94    0.81
  -4  -6   8    0.98    0.65
  -5  -6   8    6.36    1.13
  -5  -6   8    2.47    1.09
  -6  -6   8    9.65    1.63
  -6  -6   8   10.20    1.71
  -7  -6   8    8.57    1.69
  -7  -6   8   10.27    1.58
  -8  -6   8    3.03    1.01
  -8  -6   8    2.96    1.14
  -9  -6   8   28.52    3.06
  -9  -6   8   26.68    3.16
 -10  -6   8    2.21    1.11
 -10  -6   8    1.91    0.95
 -11  -6   8    7.85    1.57
 -11  -6   8    5.67    1.44
 -12  -6   8    7.40    1.66
 -12  -6   8    7.43    1.72
   8  -6   9    5.36    1.28
   7  -6   9    1.11    0.82
   6  -6   9    5.95    1.08
   6  -6   9    7.54    1.24
   5  -6   9    0.09    0.57
   5  -6   9    0.57    0.60
   4  -6   9    9.49    1.30
   4  -6   9   10.35    1.38
   3  -6   9    2.02    0.64
   3  -6   9    0.24    0.61
   2  -6   9   19.21    1.94
   2  -6   9   18.35    2.01
   1  -6   9    3.10    0.74
   1  -6   9    3.02    0.78
   0  -6   9    5.76    0.94
   0  -6   9    4.86    0.88
  -1  -6   9   13.76    1.65
  -1  -6   9   15.88    1.77
  -2  -6   9   -0.06    0.64
  -2  -6   9   -0.04    0.52
  -3  -6   9   12.93    1.59
  -3  -6   9   10.48    1.51
  -4  -6   9   20.30    2.27
  -4  -6   9   20.17    2.27
  -5  -6   9    1.09    0.92
  -5  -6   9    0.31    0.78
  -6  -6   9    4.82    1.42
  -6  -6   9    4.63    1.21
  -7  -6   9    6.76    1.57
  -7  -6   9    8.87    1.55
  -8  -6   9    9.18    1.75
  -8  -6   9    8.54    1.54
  -9  -6   9    6.22    1.31
  -9  -6   9    5.40    1.43
 -10  -6   9   12.87    1.84
 -10  -6   9    8.27    1.75
 -11  -6   9    1.42    1.00
 -11  -6   9    2.38    1.27
 -12  -6   9    8.10    1.75
 -12  -6   9    6.19    1.60
   7  -6  10    1.36    0.80
   7  -6  10    0.60    0.91
   6  -6  10    6.01    1.25
   6  -6  10    7.22    1.22
   5  -6  10   -0.13    0.69
   5  -6  10    1.78    0.80
   4  -6  10    5.73    1.10
   4  -6  10    5.48    1.05
   3  -6  10    8.86    1.28
   3  -6  10    7.19    1.18
   2  -6  10    2.59    0.88
   2  -6  10    6.13    1.01
   1  -6  10   21.03    2.30
   1  -6  10   22.91    2.20
   0  -6  10   -0.07    0.59
   0  -6  10   -0.18    0.65
  -1  -6  10   13.51    1.62
  -1  -6  10   13.74    1.72
  -2  -6  10   12.88    1.64
  -2  -6  10   13.22    1.70
  -3  -6  10    0.18    0.66
  -3  -6  10    1.06    0.82
  -4  -6  10    5.98    1.19
  -4  -6  10    5.60    1.25
  -5  -6  10   13.18    1.87
  -5  -6  10   12.39    1.84
  -6  -6  10    0.99    1.14
  -6  -6  10    0.76    0.89
  -7  -6  10    5.92    1.53
  -7  -6  10    5.87    1.35
  -8  -6  10   15.79    2.11
  -8  -6  10   10.93    2.04
  -9  -6  10    4.64    1.38
  -9  -6  10    3.47    1.14
 -10  -6  10    4.93    1.38
 -10  -6  10    6.13    1.40
 -11  -6  10    9.76    1.84
 -11  -6  10    9.72    1.78
   6  -6  11    0.21    0.73
   6  -6  11    0.14    0.89
   5  -6  11    6.51    1.25
   5  -6  11    5.69    1.22
   4  -6  11    0.13    0.69
   4  -6  11    0.00    0.80
   3  -6  11    8.55    1.39
   3  -6  11   10.84    1.51
   2  -6  11    5.14    1.06
   2  -6  11    4.45    0.97
   1  -6  11    9.98    1.49
   1  -6  11   12.16    1.54
   0  -6  11   22.23    2.35
   0  -6  11   19.24    2.23
  -1  -6  11    0.25    0.63
  -1  -6  11    0.91    0.77
  -2  -6  11   10.21    1.55
  -2  -6  11   13.21    1.75
  -3  -6  11    8.80    1.42
  -3  -6  11    8.69    1.47
  -4  -6  11    0.16    0.87
  -4  -6  11    0.21    0.76
  -5  -6  11    3.80    1.27
  -5  -6  11    6.59    1.46
  -6  -6  11   11.61    2.01
  -6  -6  11   13.43    2.16
  -7  -6  11    0.67    1.11
  -7  -6  11    0.21    1.08
  -8  -6  11    3.01    1.21
  -8  -6  11    6.67    1.57
  -9  -6  11    8.10    1.67
  -9  -6  11   10.73    1.90
 -10  -6  11    0.81    1.04
 -10  -6  11    0.73    1.23
 -11  -6  11    4.85    1.55
 -11  -6  11    7.56    1.63
   4  -6  12    8.52    1.46
   4  -6  12    7.10    1.49
   3  -6  12    2.00    0.86
   3  -6  12    1.20    0.99
   2  -6  12   14.23    1.95
   2  -6  12   17.08    2.09
   1  -6  12    1.54    0.92
   1  -6  12    0.57    0.74
   0  -6  12   16.39    2.13
   0  -6  12   17.03    2.00
  -1  -6  12   11.80    1.77
  -1  -6  12   14.74    1.81
  -2  -6  12    1.48    0.92
  -2  -6  12    0.81    0.80
  -3  -6  12   12.75    1.91
  -3  -6  12   14.02    1.92
  -4  -6  12    3.79    1.16
  -4  -6  12    5.15    1.31
  -5  -6  12    0.82    0.88
  -5  -6  12    0.80    1.08
  -6  -6  12    3.99    1.42
  -6  -6  12    6.23    1.60
  -7  -6  12   10.08    1.89
  -7  -6  12    8.77    1.89
  -8  -6  12    3.15    1.40
  -8  -6  12    0.87    1.16
  -9  -6  12    2.85    1.39
  -9  -6  12    3.35    1.33
 -10  -6  12    7.55    1.71
 -10  -6  12    7.95    1.86
   3  -6  13    1.55    0.90
   2  -6  13    7.05    1.40
   1  -6  13   15.80    2.06
   1  -6  13   16.46    2.20
   0  -6  13   -0.86    0.78
   0  -6  13    0.19    0.93
  -1  -6  13   13.75    2.00
  -1  -6  13   15.40    1.99
  -2  -6  13    8.19    1.53
  -2  -6  13    7.12    1.47
  -3  -6  13    1.42    1.10
  -3  -6  13    2.15    1.08
  -4  -6  13   14.76    2.18
  -4  -6  13   13.87    2.15
  -5  -6  13    2.04    1.29
  -5  -6  13    1.97    1.15
  -6  -6  13    0.97    1.16
  -6  -6  13    0.75    1.35
  -7  -6  13    2.50    1.36
  -7  -6  13    3.73    1.53
  -8  -6  13    7.73    1.78
  -8  -6  13    8.42    1.83
   0  -6  14    9.95    1.80
  -1  -6  14    0.79    1.02
  -2  -6  14   12.41    2.02
  -3  -6  14    4.95    1.43
  -3  -6  14    4.43    1.45
  -4  -6  14    1.25    1.19
  -4  -6  14    4.68    1.49
  -5  -6  14    6.41    1.76
  -5  -6  14    6.21    1.66
  -6  -6  14   -0.75    1.46
  -6  -6  14    2.72    1.45
  -6   7  14   10.40    1.97
  -5   7  14    7.97    1.78
  -4   7  14   11.88    2.08
  -3   7  14    3.40    1.46
  -2   7  14    2.52    1.45
  -1   7  14    0.89    1.26
   0   7  14   -0.08    1.16
  -8   7  13    0.31    1.02
  -7   7  13    3.31    1.35
  -6   7  13    5.82    1.51
  -5   7  13   15.96    2.38
  -4   7  13    9.95    1.87
  -3   7  13   11.74    2.09
  -2   7  13    0.61    1.10
  -1   7  13    1.14    1.22
   0   7  13    1.69    1.15
   1   7  13    0.31    1.01
 -10   7  12    1.04    1.19
  -9   7  12   13.06    2.17
  -8   7  12    2.68    1.24
  -7   7  12    0.96    1.01
  -6   7  12    0.58    1.00
  -5   7  12    1.45    0.95
  -4   7  12   16.61    2.33
  -3   7  12    7.92    1.66
  -2   7  12   12.17    2.00
  -1   7  12    0.29    0.95
   0   7  12   -0.81    0.84
   1   7  12    0.18    0.82
   2   7  12   -0.68    0.83
 -11   7  11    5.12    1.66
 -11   7  11    4.39    1.53
 -10   7  11   15.31    2.33
 -10   7  11   14.20    2.35
  -9   7  11    8.06    1.73
  -9   7  11    7.34    1.62
  -8   7  11   15.64    2.40
  -8   7  11   19.43    2.37
  -7   7  11   16.14    2.04
  -7   7  11   12.43    2.05
  -6   7  11    4.74    1.23
  -6   7  11    2.99    1.13
  -5   7  11    0.25    0.83
  -5   7  11    0.49    0.81
  -4   7  11    0.20    0.78
  -3   7  11    8.22    1.62
  -2   7  11    2.87    1.05
  -1   7  11    3.06    1.06
   0   7  11    0.75    0.78
   1   7  11    0.38    0.81
   2   7  11    2.44    0.89
   3   7  11    3.52    1.00
 -11   7  10    0.39    1.13
 -11   7  10    0.99    1.35
 -10   7  10   11.48    2.09
 -10   7  10   12.89    2.21
  -9   7  10    7.41    1.64
  -9   7  10    7.75    1.67
  -8   7  10   23.86    2.81
  -8   7  10   23.36    2.96
  -7   7  10   26.74    2.65
  -7   7  10   16.78    2.56
  -6   7  10   26.69    3.13
  -6   7  10   31.68    3.05
  -5   7  10    5.39    1.15
  -5   7  10    4.34    1.16
  -4   7  10    4.83    1.07
  -4   7  10    4.93    1.25
  -3   7  10    0.61    0.73
  -3   7  10    0.89    0.88
  -2   7  10    0.31    0.71
  -2   7  10    0.76    0.76
  -1   7  10    1.21    0.77
   0   7  10    1.91    0.84
   1   7  10    1.58    0.78
   2   7  10    6.76    1.16
   3   7  10    3.80    0.92
   4   7  10   15.97    1.92
 -12   7   9   23.94    3.32
 -12   7   9   16.61    2.95
 -11   7   9    1.28    1.33
 -11   7   9    4.82    1.72
 -10   7   9    3.44    1.37
 -10   7   9    3.14    1.46
  -9   7   9   18.85    2.47
  -9   7   9   12.22    2.14
  -8   7   9    4.03    1.24
  -8   7   9    2.77    1.29
  -7   7   9   41.17    4.12
  -7   7   9   38.62    3.86
  -6   7   9    9.00    1.52
  -6   7   9    9.06    1.61
  -5   7   9   46.94    4.56
  -5   7   9   45.06    4.18
  -4   7   9   12.40    1.58
  -4   7   9   10.32    1.65
  -3   7   9   13.71    1.58
  -3   7   9   10.39    1.71
  -2   7   9   -0.72    0.63
  -2   7   9    0.26    0.67
  -1   7   9    1.43    0.69
  -1   7   9    1.21    0.73
   0   7   9    0.48    0.49
   0   7   9    0.07    0.56
   1   7   9    3.82    0.62
   1   7   9    3.60    0.86
   2   7   9    1.85    0.49
   2   7   9    1.98    0.67
   3   7   9   21.34    2.23
   4   7   9    7.48    1.12
   5   7   9   28.87    2.84
 -12   7   8    0.68    1.59
 -12   7   8    1.65    1.42
 -11   7   8   18.92    2.97
 -11   7   8   23.40    3.17
 -10   7   8   -0.10    1.00
 -10   7   8   -0.12    1.16
  -9   7   8    6.67    1.54
  -9   7   8    7.56    1.69
  -8   7   8    5.27    1.33
  -8   7   8    4.11    1.35
  -7   7   8   -0.68    0.72
  -7   7   8   -0.31    0.88
  -6   7   8   44.96    4.14
  -6   7   8   43.78    4.41
  -5   7   8   10.14    1.60
  -5   7   8   10.57    1.54
  -4   7   8   57.47    5.78
  -4   7   8   67.09    5.40
   3  -7  -8    1.93    0.63
  -3   7   8    4.09    0.87
  -3   7   8    2.16    0.85
   2  -7  -8    3.86    0.61
  -2   7   8    6.94    0.96
  -2   7   8    4.55    1.05
   1  -7  -8    0.01    0.27
  -1   7   8    0.11    0.56
  -1   7   8   -0.12    0.52
   0   7   8    0.02    0.38
   0   7   8   -0.40    0.48
   1   7   8    0.00    0.48
   1   7   8    0.79    0.36
   1   7   8    0.92    0.36
   2   7   8    3.72    0.55
   2   7   8    4.15    0.76
   3   7   8    2.25    0.62
   3   7   8    1.85    0.46
   4   7   8   46.43    3.98
   4   7   8   48.96    4.32
   5   7   8    7.44    1.06
   5   7   8    7.67    1.00
   6   7   8   42.08    3.84
   6   7   8   40.93    3.63
 -13   7   7   -0.26    1.71
 -13   7   7   -0.08    1.47
 -12   7   7    7.05    2.19
 -12   7   7    5.37    1.83
 -11   7   7    2.84    1.59
 -11   7   7    2.60    1.36
 -10   7   7   22.37    3.09
 -10   7   7   26.11    3.35
  -9   7   7    2.64    1.24
  -9   7   7    1.73    1.16
  -8   7   7   14.30    2.13
  -8   7   7   14.20    2.14
  -7   7   7    1.41    1.05
  -7   7   7    1.28    0.96
  -6   7   7   -0.16    0.66
  -6   7   7   -0.16    0.72
  -5   7   7   41.27    4.17
  -5   7   7   43.60    3.93
   4  -7  -7    2.29    0.81
  -4   7   7    3.33    0.92
  -4   7   7    3.54    0.90
   3  -7  -7   40.01    3.44
  -3   7   7   42.06    3.93
  -3   7   7   38.21    3.56
   2  -7  -7    1.02    0.40
  -2   7   7    1.44    0.71
  -2   7   7    2.67    0.71
   1  -7  -7    5.86    0.62
  -1   7   7    8.17    0.91
  -1   7   7    4.69    0.96
   0   7   7    0.42    0.48
   0   7   7    0.99    0.34
   1   7   7    0.07    0.38
   1   7   7    0.23    0.28
   1   7   7    0.59    0.30
   2   7   7    0.18    0.25
   2   7   7    0.44    0.39
   2   7   7    0.23    0.34
   3   7   7    5.12    0.73
   3   7   7    3.84    0.61
   3   7   7    5.09    0.76
   4   7   7    2.29    0.53
   4   7   7    1.78    0.49
   5   7   7   61.81    5.18
   5   7   7   63.08    5.51
   6   7   7    5.69    0.91
   6   7   7    5.27    0.81
   7   7   7   56.13    4.94
   7   7   7   57.87    5.08
   8   7   7   10.14    1.50
 -13   7   6    3.30    1.76
 -13   7   6    3.44    1.99
 -12   7   6    2.30    1.70
 -12   7   6    5.94    1.92
 -11   7   6    2.63    1.38
 -11   7   6    1.11    1.50
 -10   7   6   12.69    2.31
 -10   7   6   16.86    2.48
  -9   7   6   23.23    2.91
  -9   7   6   19.53    2.79
  -8   7   6   27.18    3.11
  -8   7   6   21.70    2.84
  -7   7   6   18.20    2.29
  -7   7   6   17.42    2.33
  -6   7   6    0.68    0.85
  -6   7   6    2.74    0.92
  -5   7   6    2.19    0.82
  -5   7   6    1.90    0.82
   4  -7  -6   32.69    3.06
  -4   7   6   34.10    3.05
  -4   7   6   31.56    3.29
   3  -7  -6    0.98    0.58
  -3   7   6    0.79    0.62
  -3   7   6    1.51    0.71
   2  -7  -6   18.60    1.63
  -2   7   6   16.94    1.75
  -2   7   6   18.85    2.13
   1  -7  -6   -0.09    0.18
  -1   7   6   -0.14    0.51
  -1   7   6    0.03    0.40
   0   7   6    3.51    0.66
   0   7   6    2.03    0.33
   0   7   6    3.04    0.41
   1   7   6    1.77    0.29
   1   7   6    1.96    0.32
   1   7   6    2.43    0.50
   2   7   6    9.73    0.91
   2   7   6   10.57    1.01
   2   7   6    9.47    1.07
   2   7   6    6.64    2.11
   3   7   6    0.03    0.29
   3   7   6    0.23    0.31
   3   7   6    0.39    0.45
   4   7   6    8.99    1.13
   4   7   6    6.27    0.88
   4   7   6    8.20    0.92
   5   7   6   -0.38    0.41
   5   7   6    0.01    0.32
   6   7   6   59.32    4.91
   6   7   6   56.29    5.04
  -7  -7  -6    3.50    2.30
   7   7   6    1.68    0.75
   8   7   6   63.07    5.56
   9   7   6    9.29    1.60
  10   7   6   14.58    2.15
 -13   7   5    2.34    1.74
 -13   7   5    3.35    2.05
 -12   7   5   10.25    2.17
 -12   7   5    5.24    2.24
 -11   7   5    6.18    1.99
 -11   7   5   11.00    2.09
 -10   7   5    0.76    1.06
 -10   7   5   -0.95    1.14
  -9   7   5   35.00    4.07
  -9   7   5   40.05    4.05
  -8   7   5   11.13    1.79
  -8   7   5    9.43    1.67
  -7   7   5   60.00    5.65
  -7   7   5   58.94    5.35
  -6   7   5   10.33    1.61
  -6   7   5   13.27    1.67
  -5   7   5   20.42    2.28
  -5   7   5   20.83    2.14
   4  -7  -5    2.67    0.79
  -4   7   5    2.35    0.75
  -4   7   5    3.55    0.74
   3  -7  -5    7.47    1.05
  -3   7   5    5.31    1.08
  -3   7   5    7.40    0.94
  -2   7   5    0.67    0.40
  -2   7   5    0.03    0.55
   1  -7  -5   11.48    0.92
   1  -7  -5   11.61    1.26
  -1   7   5    7.69    1.32
  -1   7   5   10.19    1.02
   0  -7  -5    1.39    0.36
   0   7   5    3.04    0.56
   1   7   5    7.49    0.71
   1   7   5    7.11    0.87
   2   7   5    0.52    1.26
   2   7   5    2.60    0.46
   2   7   5    1.98    0.33
   2   7   5    1.96    0.40
   3   7   5   30.92    2.74
   3   7   5   32.02    2.80
   3   7   5   33.33    3.27
   3   7   5   30.45    2.63
   4   7   5    5.39    0.90
   4   7   5    4.57    0.59
   4   7   5    4.03    0.87
  -5  -7  -5    0.21    0.52
  -6  -7  -5    1.70    0.70
  -6  -7  -5    2.28    1.95
  -7  -7  -5   28.30    4.80
  -7  -7  -5   40.88    3.54
  -8  -7  -5    1.94    2.44
  -8  -7  -5    0.78    0.81
  -9  -7  -5   43.88    4.22
 -10  -7  -5    0.27    1.12
 -13   7   4   15.59    3.09
 -13   7   4   13.49    2.76
 -12   7   4   -1.24    1.43
 -12   7   4    1.48    1.34
 -11   7   4   17.79    2.85
 -11   7   4   19.13    2.79
 -10   7   4    9.01    2.05
 -10   7   4   14.52    2.20
  -9   7   4   -0.84    0.94
  -9   7   4    1.32    0.93
  -8   7   4   62.42    5.89
  -8   7   4   69.00    6.23
  -7   7   4    4.92    1.09
  -7   7   4    6.27    1.27
  -6   7   4   92.86    8.50
  -6   7   4   97.82    7.97
  -5   7   4    7.37    1.18
  -5   7   4    7.62    1.14
   4  -7  -4   24.70    2.36
  -4   7   4   26.15    2.38
  -4   7   4   27.01    2.61
   3  -7  -4    2.27    0.57
  -3   7   4    1.81    0.60
  -3   7   4    2.61    0.53
   2  -7  -4    0.44    0.47
   2  -7  -4   -0.12    0.42
  -2   7   4    0.11    0.46
  -2   7   4    0.20    0.26
   1  -7  -4    0.27    0.40
   1  -7  -4   -0.12    0.21
  -1   7   4    0.03    0.16
  -1   7   4   -0.21    0.43
   0  -7  -4    3.54    0.48
   0   7   4    2.83    0.62
  -1  -7  -4    3.04    0.41
   1   7   4    3.86    0.52
   1   7   4    3.59    0.50
   1   7   4    3.46    0.34
   2   7   4   31.89    2.56
   2   7   4   30.85    3.23
   2   7   4   27.96    2.60
  -3  -7  -4    2.81    0.52
   3   7   4    4.76    0.79
   3   7   4    3.33    0.44
   3   7   4    4.09    0.74
  -4  -7  -4   72.16    6.19
   4   7   4   78.66    6.65
   4   7   4   77.37    6.34
  -5  -7  -4    1.76    1.63
  -5  -7  -4   10.85    1.21
   5   7   4   11.91    1.21
  -6  -7  -4    4.89    0.93
  -6  -7  -4    4.59    1.89
  -7  -7  -4    1.95    1.80
  -7  -7  -4    5.32    1.02
  -8  -7  -4   18.60    2.11
  -8  -7  -4   12.52    2.98
  -9  -7  -4    0.34    1.95
  -9  -7  -4    1.16    0.96
 -10  -7  -4   22.44    2.77
 -11  -7  -4    0.34    1.02
 -13   7   3    1.45    1.72
 -13   7   3    1.00    1.86
 -12   7   3   19.39    3.05
 -12   7   3   19.18    3.33
 -11   7   3   -0.77    1.23
 -11   7   3   -0.44    1.02
 -10   7   3   22.41    3.06
 -10   7   3   28.09    3.30
  -9   7   3    5.60    1.40
  -9   7   3    5.38    1.32
  -8   7   3    3.74    1.10
  -8   7   3    4.23    1.06
  -7   7   3   95.02    7.47
  -7   7   3   80.91    7.82
  -6   7   3    0.67    0.56
  -6   7   3    0.14    0.54
  -5   7   3  126.25   11.26
  -5   7   3  132.67   10.51
   4  -7  -3    3.47    0.59
  -4   7   3    2.82    0.65
  -4   7   3    3.00    0.63
   3  -7  -3   32.13    2.80
   3  -7  -3   33.77    3.08
  -3   7   3   34.77    2.85
  -3   7   3   33.80    3.11
   2  -7  -3    0.56    0.40
   2  -7  -3    0.14    0.25
  -2   7   3    0.46    0.35
  -2   7   3    0.30    0.26
   1  -7  -3    1.71    0.51
   1  -7  -3    1.90    0.28
  -1   7   3    1.58    0.28
  -1   7   3    1.77    0.44
   0  -7  -3    0.02    0.23
   0   7   3    0.21    0.34
  -1  -7  -3    1.90    0.24
  -1  -7  -3    2.00    0.26
   1   7   3    1.10    0.28
   1   7   3    2.10    0.37
  -2  -7  -3    3.50    0.42
   2   7   3    3.21    0.71
   2   7   3    3.22    0.70
   2   7   3    3.12    0.38
  -3  -7  -3  129.52   10.56
   3   7   3  130.87   11.34
   3   7   3  140.03   10.76
  -4  -7  -3   -0.44    0.94
  -4  -7  -3    1.01    0.40
   4   7   3    1.51    0.74
   4   7   3    0.71    0.33
  -5  -7  -3   88.55    7.21
  -5  -7  -3   76.67    8.10
   5   7   3   94.49    7.65
  -6  -7  -3   12.55    2.05
  -6  -7  -3    9.86    1.37
   6   7   3   14.11    1.35
  -7  -7  -3   31.46    3.01
  -7  -7  -3   36.13    3.81
  -8  -7  -3   13.37    2.33
  -8  -7  -3   11.31    1.62
  -9  -7  -3    0.72    1.49
  -9  -7  -3    0.70    0.80
 -10  -7  -3    8.57    1.64
 -11  -7  -3    7.89    1.74
 -12  -7  -3    1.30    1.45
 -13   7   2   -0.53    1.87
 -13   7   2    2.78    1.70
 -12   7   2    2.51    1.46
 -12   7   2    1.97    1.66
 -11   7   2   15.52    2.52
 -11   7   2   16.98    2.72
 -10   7   2    8.50    1.76
 -10   7   2   10.95    1.96
  -9   7   2   19.57    2.50
  -9   7   2   17.32    2.43
  -8   7   2    0.92    0.74
  -8   7   2    2.19    0.90
  -7   7   2   10.62    1.47
  -7   7   2    8.30    1.36
  -6   7   2   35.60    3.31
  -6   7   2   37.28    3.52
  -5   7   2   -0.29    0.40
  -5   7   2    0.03    0.45
   4  -7  -2  165.54   13.09
  -4   7   2  163.27   14.14
  -4   7   2  164.80   13.18
   3  -7  -2   -0.28    0.28
   3  -7  -2    0.29    0.26
  -3   7   2   -0.15    0.28
  -3   7   2    0.09    0.32
   2  -7  -2   15.33    1.40
   2  -7  -2   17.29    1.56
  -2   7   2   15.67    1.47
  -2   7   2   17.58    1.58
   1  -7  -2    1.02    0.28
   1  -7  -2    0.27    0.18
   1  -7  -2    0.44    0.19
  -1   7   2    0.99    0.27
   0  -7  -2    3.51    0.53
   0  -7  -2    3.56    0.36
   0   7   2    3.69    0.35
   0   7   2    3.28    0.42
  -1  -7  -2    0.81    0.28
  -1  -7  -2    0.37    0.11
   1   7   2    0.59    0.19
   1   7   2    0.23    0.20
  -2  -7  -2    2.07    0.37
   2   7   2    2.71    0.31
   2   7   2    1.69    0.62
   2   7   2    2.16    0.25
  -3  -7  -2    0.13    0.67
   3   7   2    0.36    0.69
   3   7   2    0.17    0.17
  -4  -7  -2   92.24    8.17
  -4  -7  -2   86.84    7.50
   4   7   2   93.17    7.96
   4   7   2  106.23    7.88
  -5  -7  -2    2.75    0.55
  -5  -7  -2    2.13    0.70
   5   7   2    1.60    0.39
  -6  -7  -2  131.66   10.80
  -6  -7  -2  128.88   11.67
   6   7   2  138.86   11.46
  -7  -7  -2    3.21    0.79
  -7  -7  -2    2.11    0.92
  -8  -7  -2   54.15    5.12
  -8  -7  -2   50.99    4.63
  -9  -7  -2   16.12    2.31
  -9  -7  -2   15.10    2.00
 -10  -7  -2    0.78    1.26
 -10  -7  -2    1.02    0.88
 -11  -7  -2   18.27    2.52
 -12  -7  -2    2.12    1.41
 -13   7   1    0.02    1.67
 -13   7   1    2.61    1.97
 -12   7   1    0.99    1.52
 -12   7   1    1.88    1.70
 -11   7   1   16.14    2.46
 -11   7   1   10.09    2.10
 -10   7   1    5.47    1.63
 -10   7   1    8.15    1.67
  -9   7   1   36.02    3.56
  -9   7   1   32.31    3.60
  -8   7   1   12.76    1.89
  -8   7   1   17.30    2.10
  -7   7   1    4.58    1.02
  -7   7   1    6.58    1.16
  -6   7   1    9.99    1.36
  -6   7   1    8.58    1.27
  -5   7   1   30.02    3.04
  -5   7   1   33.66    2.91
  -4   7   1    1.67    0.51
  -4   7   1    1.48    0.54
   3  -7  -1   88.46    6.97
   3  -7  -1   84.72    7.47
  -3   7   1   86.06    7.03
  -3   7   1   87.08    7.53
   2  -7  -1    0.64    0.29
   2  -7  -1    0.23    0.29
   2  -7  -1    0.51    0.30
  -2   7   1    1.13    0.32
   1  -7  -1   19.75    1.69
   1  -7  -1   21.00    1.83
  -1   7   1   20.35    1.85
  -1   7   1   20.01    1.71
   0  -7  -1    2.39    0.31
   0   7   1    2.54    0.34
   0   7   1    2.14    0.29
  -1  -7  -1    8.72    0.93
   1   7   1    9.72    0.88
  -2  -7  -1    0.21    0.47
   2   7   1    0.38    0.45
  -3  -7  -1    3.60    0.62
  -3  -7  -1    3.50    0.46
   3   7   1    2.67    0.92
   3   7   1    3.72    0.43
  -4  -7  -1    3.31    0.64
  -4  -7  -1    3.11    0.51
   4   7   1    3.27    0.45
   4   7   1    4.34    1.19
  -5  -7  -1   62.38    5.56
  -5  -7  -1   68.38    5.89
   5   7   1   69.84    5.83
  -6  -7  -1   -0.37    0.42
  -6  -7  -1    0.31    0.53
   6   7   1    0.28    0.34
  -7  -7  -1  142.16   12.26
  -7  -7  -1  139.92   11.48
  -8  -7  -1   -0.11    0.63
  -8  -7  -1    0.00    0.60
  -9  -7  -1   44.33    4.50
  -9  -7  -1   47.59    4.27
 -10  -7  -1    9.35    1.67
 -10  -7  -1   12.75    1.92
 -11  -7  -1    3.70    1.38
 -11  -7  -1    3.02    1.35
 -12  -7  -1   23.16    3.09
 -13   7   0   20.11    3.35
 -13   7   0   16.38    3.23
 -12   7   0    1.76    1.61
 -12   7   0    5.72    1.90
 -11   7   0    3.89    1.49
 -11   7   0    3.37    1.59
 -10   7   0   31.24    4.02
 -10   7   0   41.15    4.14
  -9   7   0    0.09    0.89
  -9   7   0    0.80    0.98
  -8   7   0   97.74    8.61
  -8   7   0   90.10    8.03
  -7   7   0    9.80    1.39
  -7   7   0    6.15    1.29
  -6   7   0   34.34    3.49
  -6   7   0   36.63    3.30
  -5   7   0    4.16    0.89
  -5   7   0    5.45    0.93
  -4   7   0    1.88    0.58
   3  -7   0    4.25    0.63
   3  -7   0    3.27    0.58
  -3   7   0    3.65    0.67
   2  -7   0   35.51    3.17
   2  -7   0   42.76    3.24
   2  -7   0   39.59    3.43
  -2   7   0   36.33    3.46
   1  -7   0    0.57    0.23
   1  -7   0    1.37    0.35
  -1   7   0    0.96    0.36
  -1   7   0    1.03    0.28
   0  -7   0   -0.07    0.27
   0  -7   0    0.42    0.24
   0   7   0    0.20    0.19
   0   7   0    0.08    0.37
  -1  -7   0    0.57    0.41
  -1  -7   0    0.54    0.32
  -1  -7   0    0.47    0.12
   1   7   0    0.70    0.30
  -2  -7   0   38.40    3.35
  -2  -7   0   37.68    3.30
   2   7   0   41.84    3.27
   2   7   0   37.93    3.30
  -3  -7   0    3.58    0.43
  -3  -7   0    1.77    0.79
   3   7   0    3.75    0.53
   3   7   0    2.70    0.83
  -4  -7   0    2.61    0.43
  -4  -7   0    2.28    0.73
   4   7   0    2.98    0.57
   4   7   0    3.58    1.13
  -5  -7   0    3.66    0.89
  -5  -7   0    4.88    0.68
   5   7   0    6.50    0.80
  -6  -7   0   35.79    3.38
  -6  -7   0   36.84    3.37
   6   7   0   38.48    3.40
  -7  -7   0    6.76    1.15
  -7  -7   0    7.48    1.05
  -8  -7   0  101.34    8.29
  -8  -7   0   96.43    8.71
  -9  -7   0    0.27    0.69
  -9  -7   0   -0.34    0.78
 -10  -7   0   36.15    3.53
 -10  -7   0   32.09    3.53
 -11  -7   0    2.62    1.15
 -11  -7   0    4.39    1.44
 -12  -7   0    5.73    1.76
 -13  -7   0   17.63    2.95
 -12   7  -1   19.28    3.39
 -12   7  -1   18.49    3.11
 -11   7  -1    3.82    1.79
 -11   7  -1    4.29    1.64
 -10   7  -1    6.31    1.78
 -10   7  -1    5.34    1.60
  -9   7  -1   36.94    4.04
  -9   7  -1   44.79    4.42
  -8   7  -1   -0.49    0.78
  -8   7  -1   -0.07    0.71
  -7   7  -1  123.58   10.29
  -7   7  -1  123.45   11.06
  -6   7  -1   -0.34    0.60
  -6   7  -1    0.52    0.70
  -5   7  -1   67.51    6.16
  -5   7  -1   66.99    5.74
   4  -7   1    1.99    0.57
  -4   7  -1    2.06    0.71
   3  -7   1    3.33    0.64
   3  -7   1    3.80    0.70
   3  -7   1    3.47    0.58
  -3   7  -1    3.95    0.82
   2  -7   1    0.15    0.27
   2  -7   1    0.53    0.37
  -2   7  -1    0.34    0.47
  -2   7  -1    0.59    0.33
   1  -7   1   10.50    1.14
   1  -7   1    9.33    0.85
  -1   7  -1    7.58    0.85
  -1   7  -1    6.99    1.20
   0  -7   1    2.17    0.39
   0  -7   1    3.96    0.77
   0   7  -1    2.34    0.39
   0   7  -1    2.91    0.95
  -1  -7   1   20.55    1.82
  -1  -7   1   21.62    1.86
  -1  -7   1   16.17    2.47
   1   7  -1   22.55    1.83
  -2  -7   1    0.62    0.22
  -2  -7   1    0.10    0.41
   2   7  -1    0.23    0.18
   2   7  -1    0.32    0.41
  -3  -7   1   84.24    7.12
  -3  -7   1   83.89    7.43
   3   7  -1   86.13    7.11
   3   7  -1   89.32    7.41
  -4  -7   1    1.32    0.74
  -4  -7   1    2.17    0.46
   4   7  -1    1.87    0.55
  -5  -7   1   35.55    3.51
  -5  -7   1   38.29    3.40
   5   7  -1   38.53    3.56
  -6  -7   1    6.25    1.18
  -6  -7   1    7.10    0.97
   6   7  -1    9.19    1.18
  -7  -7   1    7.24    1.28
  -7  -7   1    6.49    0.98
  -8  -7   1   20.31    2.33
  -8  -7   1   18.08    2.07
  -9  -7   1   35.80    3.64
  -9  -7   1   38.93    3.67
 -10  -7   1    6.03    1.41
 -10  -7   1    6.30    1.30
 -11  -7   1   13.73    2.11
 -11  -7   1   15.33    2.32
 -12  -7   1    0.97    1.02
 -12  -7   1    1.45    1.25
 -13  -7   1    1.71    1.51
  12  -7   2    3.39    1.41
 -12   7  -2    4.22    2.14
  11  -7   2   13.99    2.14
 -11   7  -2   12.89    2.88
 -10   7  -2    0.72    1.28
  -9   7  -2   11.35    2.18
  -7   7  -2    1.27    1.06
   6  -7   2  115.29    9.51
  -6   7  -2  115.51   10.44
   5  -7   2    1.02    0.53
  -5   7  -2    3.29    0.98
   4  -7   2   82.96    6.85
  -4   7  -2   84.74    7.66
   3  -7   2    0.73    0.33
  -3   7  -2    0.19    0.69
   2  -7   2    1.56    0.39
   2  -7   2    3.32    0.74
  -2   7  -2    1.45    0.88
  -2   7  -2    2.13    0.48
   1  -7   2    0.16    0.55
   1  -7   2   -0.01    0.25
  -1   7  -2   -0.59    0.80
  -1   7  -2   -0.03    0.25
   0  -7   2    3.20    1.21
   0  -7   2    3.18    0.48
   0   7  -2    4.09    0.51
   0   7  -2    1.25    1.08
  -1  -7   2    0.37    0.33
  -1  -7   2   -0.34    1.47
  -1  -7   2    0.40    0.19
   1   7  -2    0.18    0.30
  -2  -7   2   17.93    1.60
  -2  -7   2   17.37    1.56
   2   7  -2   15.92    1.54
   2   7  -2   16.76    1.59
  -3  -7   2   -0.49    0.45
  -3  -7   2   -0.19    0.32
   3   7  -2    0.80    0.59
   3   7  -2    0.09    0.28
  -4  -7   2  162.75   13.70
  -4  -7   2  168.35   14.47
   4   7  -2  173.54   14.49
  -5  -7   2    0.22    0.46
  -5  -7   2    0.98    0.77
   5   7  -2    0.11    0.54
  -6  -7   2   47.46    4.13
  -6  -7   2   42.79    4.04
  -7  -7   2    9.48    1.26
  -7  -7   2    9.38    1.54
  -8  -7   2    0.33    0.88
  -8  -7   2    0.72    0.59
  -9  -7   2   19.37    2.32
  -9  -7   2   15.84    2.05
 -10  -7   2    9.49    1.50
 -10  -7   2    5.14    1.44
 -11  -7   2   11.94    2.03
 -11  -7   2   11.34    1.89
 -12  -7   2    2.16    1.19
 -12  -7   2    1.39    1.33
 -13  -7   2    0.45    1.43
  12  -7   3    1.87    1.28
 -12   7  -3    0.16    2.27
  11  -7   3    6.47    1.54
 -11   7  -3    8.97    2.67
  10  -7   3    7.23    1.49
 -10   7  -3    9.02    2.50
   9  -7   3    1.40    0.86
  -9   7  -3    1.69    1.45
   8  -7   3    9.40    1.53
  -8   7  -3   11.34    2.24
   7  -7   3   33.74    3.19
  -7   7  -3   31.54    4.08
   6  -7   3   10.79    1.44
  -6   7  -3   13.90    2.21
   5  -7   3   74.18    6.12
  -5   7  -3   71.66    7.10
   4  -7   3    1.37    0.50
  -4   7  -3    1.43    1.11
   3  -7   3  126.83   10.07
  -3   7  -3  122.16   11.44
   2  -7   3    3.16    0.53
  -2   7  -3    4.40    1.46
   1  -7   3    1.56    0.40
   1  -7   3    0.82    1.01
  -1   7  -3    0.81    1.13
  -1   7  -3    1.72    0.42
   0  -7   3   -0.06    0.28
   0  -7   3   -0.68    1.30
   0   7  -3    0.29    0.32
  -1  -7   3    1.39    0.42
  -1  -7   3    1.69    1.86
  -1  -7   3    1.68    0.34
   1   7  -3    2.39    0.43
  -2  -7   3    0.17    0.26
  -2  -7   3    0.37    0.43
   2   7  -3    0.12    0.22
   2   7  -3    0.06    0.38
  -3  -7   3   33.86    3.01
  -3  -7   3   34.32    3.09
   3   7  -3   34.08    3.07
  -4  -7   3    3.78    0.93
  -4  -7   3    3.07    0.74
   4   7  -3    4.85    0.79
  -5  -7   3  152.03   11.85
  -5  -7   3  137.33   12.39
  -6  -7   3   -0.16    0.71
  -6  -7   3    0.07    0.48
  -7  -7   3   86.19    7.60
  -7  -7   3   90.59    7.90
  -8  -7   3    7.87    1.43
  -8  -7   3    5.06    1.04
  -9  -7   3    5.22    1.33
  -9  -7   3    5.60    1.12
 -10  -7   3   29.28    3.11
 -10  -7   3   27.33    3.21
 -11  -7   3   -0.61    1.01
 -11  -7   3   -0.33    0.93
 -12  -7   3   19.24    2.67
 -12  -7   3   18.88    2.71
 -13  -7   3    0.13    1.36
 -13  -7   3    1.42    1.28
  11  -7   4   -0.05    1.00
 -11   7  -4    3.99    2.64
  10  -7   4   19.15    2.51
 -10   7  -4   25.73    4.31
   9  -7   4    0.47    0.82
  -9   7  -4    1.12    1.83
   8  -7   4   17.69    1.96
  -8   7  -4    7.27    2.51
   7  -7   4    2.67    0.82
  -7   7  -4    0.96    1.70
   6  -7   4    5.20    0.95
  -6   7  -4    3.64    1.80
   5  -7   4    7.53    1.07
  -5   7  -4   11.89    2.46
   4  -7   4   62.45    5.30
  -4   7  -4   68.28    6.77
   3  -7   4    3.15    0.60
  -3   7  -4    5.56    1.84
   2  -7   4   26.53    2.27
  -2   7  -4   21.63    3.53
   1  -7   4    3.12    0.52
  -1   7  -4   -0.55    1.30
   0  -7   4    3.19    0.54
   0  -7   4    3.01    0.46
   0   7  -4    2.68    0.52
  -1  -7   4    0.36    0.36
  -1  -7   4    0.51    2.13
  -1  -7   4   -0.09    0.25
   1   7  -4   -0.08    0.35
  -2  -7   4    0.04    0.27
  -2  -7   4   -0.84    0.39
  -3  -7   4    1.75    0.47
  -3  -7   4    1.22    0.59
  -4  -7   4   28.42    2.61
  -4  -7   4   24.25    2.55
  -5  -7   4    5.74    0.97
  -5  -7   4    5.43    1.17
  -6  -7   4   80.88    7.43
  -6  -7   4   91.63    7.76
  -7  -7   4    5.60    1.26
  -7  -7   4    5.89    1.07
  -8  -7   4   81.75    7.02
  -8  -7   4   79.51    7.28
  -9  -7   4    0.41    0.93
  -9  -7   4    0.67    0.75
 -10  -7   4   12.31    1.87
 -10  -7   4   13.45    2.04
 -11  -7   4   22.67    2.73
 -11  -7   4   17.31    2.52
 -12  -7   4    5.23    1.49
 -12  -7   4    0.66    1.09
 -13  -7   4   22.79    3.03
 -13  -7   4   18.39    2.88
  11  -7   5    7.79    1.73
 -11   7  -5   12.82    4.08
  10  -7   5    2.81    1.09
 -10   7  -5    2.19    2.79
   9  -7   5   41.34    3.88
  -9   7  -5   35.07    5.88
   8  -7   5   -0.49    0.70
  -8   7  -5   -1.03    1.84
   7  -7   5   36.65    3.44
  -7   7  -5   40.18    5.56
   6  -7   5   -0.71    0.43
  -6   7  -5    1.35    1.91
   5  -7   5   -0.36    0.39
  -5   7  -5    1.55    1.94
   4  -7   5    3.00    0.64
  -4   7  -5    2.60    2.00
   3  -7   5   27.45    2.33
  -3   7  -5   17.00    3.54
   2  -7   5    0.95    0.46
  -2   7  -5    0.40    1.39
   1  -7   5    6.20    0.84
   0  -7   5    1.20    0.36
   0  -7   5    0.61    0.44
  -1  -7   5    8.30    1.00
  -1  -7   5    9.37    1.06
  -2  -7   5    0.78    0.37
  -2  -7   5   -0.24    0.47
  -3  -7   5    6.06    1.01
  -3  -7   5    7.59    0.97
  -4  -7   5    2.16    0.63
  -4  -7   5    3.93    0.87
  -5  -7   5   15.70    1.92
  -5  -7   5   17.62    2.06
  -6  -7   5   13.51    1.70
  -6  -7   5   12.36    1.83
  -7  -7   5   65.26    5.82
  -7  -7   5   60.55    5.63
  -8  -7   5   14.12    1.82
  -8  -7   5   11.33    1.84
  -9  -7   5   40.00    4.10
  -9  -7   5   44.69    4.22
 -10  -7   5    0.28    0.91
 -10  -7   5   -0.48    0.84
 -11  -7   5   13.09    1.92
 -11  -7   5    6.91    1.59
 -12  -7   5   11.16    1.94
 -12  -7   5    5.70    1.57
 -13  -7   5    3.42    1.52
 -13  -7   5    0.45    1.34
  10  -7   6   10.96    1.83
 -10   7  -6    5.09    3.56
   9  -7   6    5.92    1.33
  -9   7  -6    2.67    3.05
   8  -7   6   61.31    5.16
  -8   7  -6   43.45    7.30
   7  -7   6    2.07    0.76
  -7   7  -6    3.23    2.48
   6  -7   6   50.07    4.20
  -6   7  -6   35.78    6.17
   5  -7   6    0.05    0.50
  -5   7  -6   -1.60    1.81
   4  -7   6    8.42    1.09
  -4   7  -6    4.90    2.34
   3  -7   6   -0.12    0.40
  -3   7  -6    0.21    1.72
   2  -7   6    8.77    1.07
   1  -7   6    1.57    0.52
   1  -7   6    1.60    0.45
   0  -7   6    1.96    0.47
   0  -7   6    1.24    0.53
  -1  -7   6    0.45    0.37
  -1  -7   6    0.16    0.45
  -2  -7   6   14.53    1.72
  -2  -7   6   22.10    1.79
  -3  -7   6   -0.14    0.43
  -3  -7   6    0.84    0.57
  -4  -7   6   26.17    2.79
  -4  -7   6   32.98    2.93
  -5  -7   6    2.21    0.73
  -5  -7   6    1.30    0.82
  -6  -7   6    0.00    0.84
  -6  -7   6    3.39    0.87
  -7  -7   6   20.56    2.35
  -7  -7   6   18.03    2.39
  -8  -7   6   33.64    3.35
  -8  -7   6   30.60    3.43
  -9  -7   6   19.36    2.44
  -9  -7   6   22.62    2.62
 -10  -7   6   20.59    2.50
 -10  -7   6   15.85    2.36
 -11  -7   6    4.49    1.41
 -11  -7   6    4.59    1.28
 -12  -7   6    7.92    1.66
 -12  -7   6    4.42    1.48
 -13  -7   6    1.39    1.32
 -13  -7   6    2.12    1.34
  10  -7   7    7.42    1.53
   9  -7   7   12.30    1.78
  -9   7  -7    7.58    4.24
   8  -7   7    7.12    1.28
  -8   7  -7    8.26    3.67
   7  -7   7   55.69    4.65
  -7   7  -7   36.28    6.80
   6  -7   7    5.10    0.97
  -6   7  -7    7.35    3.12
   5  -7   7   53.06    4.41
  -5   7  -7   38.96    6.67
   4  -7   7    0.35    0.52
  -4   7  -7    0.60    2.21
   3  -7   7    4.69    0.85
   2  -7   7    0.00    0.37
   2  -7   7    0.16    0.47
   1  -7   7    0.05    0.37
   1  -7   7    0.34    0.45
   0  -7   7    1.24    0.46
   0  -7   7    0.08    0.47
  -1  -7   7    8.09    1.00
  -1  -7   7    4.73    0.82
  -2  -7   7    1.57    0.60
  -2  -7   7    0.94    0.50
  -3  -7   7   39.30    3.43
  -3  -7   7   36.46    3.54
  -4  -7   7    3.39    0.80
  -4  -7   7    3.22    0.89
  -5  -7   7   44.97    4.33
  -5  -7   7   46.24    4.18
  -6  -7   7   -1.41    0.80
  -6  -7   7    0.25    0.68
  -7  -7   7    2.40    1.16
  -7  -7   7    0.37    0.71
  -8  -7   7   20.76    2.54
  -8  -7   7   18.63    2.35
  -9  -7   7    5.73    1.45
  -9  -7   7    5.99    1.29
 -10  -7   7   24.48    2.99
 -10  -7   7   26.62    2.89
 -11  -7   7    4.54    1.27
 -11  -7   7    2.09    1.14
 -12  -7   7    6.21    1.61
 -12  -7   7    6.03    1.61
 -13  -7   7    0.09    1.20
 -13  -7   7    3.81    1.33
   9  -7   8    0.68    1.00
  -9   7  -8    1.43    3.58
   8  -7   8    4.66    1.11
  -8   7  -8    2.04    3.40
   7  -7   8    5.80    1.13
  -7   7  -8    7.99    3.73
   6  -7   8   37.36    3.14
  -6   7  -8   16.07    4.92
   5  -7   8    5.71    0.99
   4  -7   8   40.65    3.63
   3  -7   8    1.03    0.52
   3  -7   8    0.92    0.57
   2  -7   8    4.20    0.78
   2  -7   8    4.58    0.85
   1  -7   8    0.62    0.45
   1  -7   8    0.17    0.54
   0  -7   8    0.08    0.49
   0  -7   8    0.06    0.41
  -1  -7   8   -0.52    0.50
  -1  -7   8    0.12    0.44
  -2  -7   8    6.48    1.01
  -2  -7   8    4.99    0.92
  -3  -7   8    2.61    0.82
  -3  -7   8    3.54    0.80
  -4  -7   8   67.49    5.84
  -4  -7   8   58.81    5.48
  -5  -7   8   11.44    1.68
  -5  -7   8   13.19    1.83
  -6  -7   8   44.01    4.45
  -6  -7   8   47.23    4.41
  -7  -7   8   -0.31    0.88
  -7  -7   8   -0.58    0.74
  -8  -7   8    5.19    1.18
  -8  -7   8    3.90    1.24
  -9  -7   8    6.83    1.44
  -9  -7   8    3.26    1.05
 -10  -7   8    0.59    1.02
 -10  -7   8    0.78    0.89
 -11  -7   8   21.44    2.72
 -11  -7   8   22.03    2.76
 -12  -7   8    0.66    1.04
 -12  -7   8    0.06    1.13
  -8   7  -9    5.50    4.33
   7  -7   9    1.98    0.90
   6  -7   9    5.04    1.03
   5  -7   9   23.49    2.50
   5  -7   9   27.76    2.67
   4  -7   9    8.57    1.21
   4  -7   9    7.23    1.19
   3  -7   9   25.36    2.44
   3  -7   9   24.48    2.53
   2  -7   9    1.26    0.62
   2  -7   9    1.21    0.60
   1  -7   9    3.48    0.75
   1  -7   9    2.27    0.75
   0  -7   9    1.11    0.62
   0  -7   9   -0.18    0.44
  -1  -7   9    1.32    0.60
  -1  -7   9    0.80    0.68
  -2  -7   9    0.13    0.52
  -2  -7   9    1.06    0.63
  -3  -7   9   11.35    1.63
  -3  -7   9   14.94    1.71
  -4  -7   9   10.16    1.52
  -4  -7   9   10.03    1.55
  -5  -7   9   39.16    4.09
  -5  -7   9   45.38    4.04
  -6  -7   9    8.17    1.49
  -6  -7   9    6.23    1.50
  -7  -7   9   38.08    4.02
  -7  -7   9   42.05    4.14
  -8  -7   9    7.90    1.58
  -8  -7   9    3.24    1.10
  -9  -7   9   11.48    1.83
  -9  -7   9   12.52    2.02
 -10  -7   9    3.23    1.16
 -10  -7   9    3.70    1.39
 -11  -7   9    3.37    1.18
 -11  -7   9    2.50    1.31
 -12  -7   9   22.74    2.84
 -12  -7   9   17.83    2.60
   7  -7  10    0.27    0.74
   7  -7  10   -0.52    0.85
   6  -7  10    2.29    0.85
   6  -7  10    2.96    0.98
   5  -7  10    0.53    0.77
   5  -7  10    0.24    0.65
   4  -7  10   14.72    1.79
   4  -7  10   14.94    1.84
   3  -7  10    4.68    0.99
   3  -7  10    3.34    0.90
   2  -7  10    6.78    1.11
   2  -7  10    6.17    1.16
   1  -7  10    1.70    0.64
   1  -7  10    1.55    0.78
   0  -7  10    0.08    0.69
   0  -7  10    1.19    0.61
  -1  -7  10    2.10    0.79
  -1  -7  10    0.63    0.60
  -2  -7  10    1.25    0.78
  -2  -7  10    0.51    0.60
  -3  -7  10    0.40    0.68
  -3  -7  10   -1.01    0.71
  -4  -7  10    2.11    0.89
  -4  -7  10    1.83    0.93
  -5  -7  10    3.79    1.11
  -5  -7  10    3.20    1.20
  -6  -7  10   32.52    3.28
  -6  -7  10   25.25    3.23
  -7  -7  10   17.21    2.53
  -7  -7  10   24.07    2.82
  -8  -7  10   24.56    3.11
  -8  -7  10   28.17    3.20
  -9  -7  10    3.95    1.42
  -9  -7  10    6.85    1.47
 -10  -7  10   11.07    1.90
 -10  -7  10   11.67    2.10
 -11  -7  10    0.53    1.04
 -11  -7  10   -0.24    1.08
   6  -7  11    0.69    0.83
   6  -7  11   -0.43    0.85
   5  -7  11    2.35    0.89
   5  -7  11    2.84    1.00
   4  -7  11   -0.45    0.78
   4  -7  11   -0.63    0.68
   3  -7  11    2.88    0.88
   3  -7  11    2.26    0.92
   2  -7  11    0.47    0.80
   2  -7  11    0.22    0.69
   1  -7  11    1.56    0.73
   1  -7  11    0.14    0.68
   0  -7  11    0.81    0.75
   0  -7  11   -0.37    0.56
  -1  -7  11    3.27    0.93
  -1  -7  11    4.47    1.03
  -2  -7  11    2.68    0.96
  -2  -7  11    1.65    0.81
  -3  -7  11    5.78    1.15
  -3  -7  11    4.34    1.17
  -4  -7  11    1.47    0.97
  -4  -7  11   -0.23    0.73
  -5  -7  11   -0.91    0.71
  -5  -7  11    1.82    0.99
  -6  -7  11    3.79    1.23
  -6  -7  11    2.79    1.36
  -7  -7  11   13.87    2.24
  -7  -7  11   18.03    2.52
  -8  -7  11   19.53    2.60
  -8  -7  11   16.28    2.51
  -9  -7  11    6.41    1.52
  -9  -7  11    6.45    1.65
 -10  -7  11    9.18    2.02
 -10  -7  11   15.79    2.22
 -11  -7  11    4.07    1.40
 -11  -7  11    6.51    1.70
   4  -7  12    4.89    1.13
   4  -7  12    4.06    1.22
   3  -7  12   -1.79    0.85
   3  -7  12   -0.89    0.72
   2  -7  12    0.54    0.74
   2  -7  12   -0.36    0.85
   1  -7  12    0.53    0.85
   1  -7  12    0.06    0.73
   0  -7  12    1.42    0.78
   0  -7  12   -0.16    0.80
  -1  -7  12   -1.04    0.78
  -1  -7  12    0.56    0.74
  -2  -7  12    6.57    1.34
  -2  -7  12    7.63    1.39
  -3  -7  12    3.55    1.09
  -3  -7  12    4.95    1.23
  -4  -7  12   11.50    1.83
  -4  -7  12   11.16    1.83
  -5  -7  12    2.96    1.12
  -5  -7  12    1.71    1.21
  -6  -7  12    1.79    1.36
  -6  -7  12    1.74    1.20
  -7  -7  12    1.66    1.36
  -7  -7  12    0.95    1.18
  -8  -7  12    1.35    1.26
  -8  -7  12    1.85    1.14
  -9  -7  12   15.78    2.46
  -9  -7  12   17.18    2.51
 -10  -7  12    2.50    1.26
 -10  -7  12    1.30    1.32
   2  -7  13    0.67    0.90
   1  -7  13    0.15    0.78
   1  -7  13    0.62    0.99
   0  -7  13   -0.91    0.77
   0  -7  13    0.00    0.98
  -1  -7  13    1.33    0.92
  -1  -7  13    0.15    0.93
  -2  -7  13    0.85    0.89
  -2  -7  13    0.25    0.97
  -3  -7  13   13.78    1.96
  -3  -7  13   11.89    1.94
  -4  -7  13    5.06    1.41
  -4  -7  13   10.10    1.71
  -5  -7  13   13.12    2.28
  -5  -7  13   17.86    2.43
  -6  -7  13    7.28    1.77
  -6  -7  13    6.48    1.68
  -7  -7  13    5.00    1.62
  -7  -7  13    4.88    1.74
  -8  -7  13    1.62    1.46
  -8  -7  13    0.07    1.05
   0  -7  14   -0.27    0.87
  -1  -7  14    0.31    0.92
  -2  -7  14    1.69    1.25
  -2  -7  14    2.77    1.24
  -3  -7  14    2.75    1.31
  -3  -7  14    0.80    1.01
  -4  -7  14   15.75    2.36
  -4  -7  14   14.31    2.35
  -5  -7  14    6.56    1.65
  -5  -7  14    5.69    1.70
  -6  -7  14   18.06    2.70
  -6  -7  14   15.21    2.57
  -6   8  14    0.43    1.09
  -5   8  14    0.76    1.16
  -4   8  14    0.27    1.07
  -3   8  14    0.89    1.15
  -2   8  14    1.22    1.34
  -1   8  14   -0.68    1.15
   0   8  14   16.16    2.56
  -8   8  13   -1.13    0.94
  -7   8  13   10.35    1.95
  -6   8  13   -0.62    1.03
  -5   8  13    8.75    1.81
  -4   8  13   -0.25    1.00
  -3   8  13   13.15    2.17
  -2   8  13    0.07    1.00
  -1   8  13    1.22    1.18
   0   8  13    0.26    1.04
   1   8  13   11.36    1.94
  -9   8  12   -1.34    0.95
  -8   8  12   11.57    2.03
  -7   8  12    0.05    0.92
  -6   8  12   16.15    2.36
  -5   8  12   -0.98    0.82
  -4   8  12   35.96    3.85
  -3   8  12    0.20    0.92
  -2   8  12   46.13    4.74
  -1   8  12   -1.00    0.90
   0   8  12   25.77    3.06
   1   8  12    0.66    0.90
   2   8  12    2.75    1.06
 -10   8  11    0.48    1.11
 -10   8  11   -0.71    1.20
  -9   8  11    8.89    1.84
  -9   8  11   10.95    1.96
  -8   8  11    0.37    0.93
  -8   8  11    0.11    1.10
  -7   8  11   12.02    1.82
  -7   8  11   10.32    1.86
  -6   8  11   -0.79    0.81
  -6   8  11   -0.53    0.84
  -5   8  11   18.26    2.45
  -4   8  11   -0.06    0.82
  -3   8  11   57.46    5.58
  -2   8  11   -0.51    0.80
  -1   8  11  102.54    9.28
   0   8  11    0.26    0.69
   1   8  11   59.75    5.61
   2   8  11   -0.08    0.73
   3   8  11    0.09    0.71
 -11   8  10    0.96    1.30
 -11   8  10    0.34    1.33
 -10   8  10    1.97    1.36
 -10   8  10    0.69    1.03
  -9   8  10    1.26    1.27
  -9   8  10    1.18    1.10
  -8   8  10    3.17    1.27
  -8   8  10    0.24    0.96
  -7   8  10   -0.49    0.80
  -7   8  10    0.06    0.99
  -6   8  10    3.75    1.12
  -6   8  10    2.99    1.08
  -5   8  10    0.72    0.92
  -5   8  10    1.81    0.89
  -4   8  10    1.40    0.84
  -4   8  10    3.01    1.03
  -3   8  10    0.27    0.84
  -3   8  10   -0.52    0.68
  -2   8  10   60.07    5.74
  -1   8  10    0.49    0.78
   0   8  10  161.26   14.09
   1   8  10    0.53    0.68
   2   8  10   70.23    6.37
   3   8  10    1.16    0.69
   4   8  10    8.96    1.37
 -12   8   9    1.36    1.56
 -12   8   9   -0.37    1.56
 -11   8   9    5.61    1.94
 -11   8   9    6.23    1.79
 -10   8   9   -0.39    1.02
 -10   8   9    1.54    1.43
  -9   8   9    1.77    1.17
  -9   8   9    4.42    1.46
  -8   8   9    0.01    1.06
  -8   8   9    0.72    0.93
  -7   8   9    1.97    1.00
  -7   8   9   -0.65    0.98
  -6   8   9   -0.95    0.77
  -6   8   9   -0.72    0.74
  -5   8   9   15.73    2.18
  -5   8   9   17.94    2.10
  -4   8   9   -0.76    0.61
  -4   8   9    0.21    0.79
  -3   8   9    0.33    0.67
  -3   8   9    0.16    0.68
  -2   8   9   -1.24    0.56
  -2   8   9    0.73    0.64
  -1   8   9   31.16    3.34
  -1   8   9   34.24    2.92
   0   8   9   -0.13    0.59
   0   8   9    0.20    0.50
   1   8   9  146.08   12.72
   2   8   9   -0.33    0.56
   3   8   9  129.92   11.29
   4   8   9    0.69    0.58
   5   8   9    5.85    1.01
 -12   8   8   23.42    3.41
 -12   8   8   19.16    3.20
 -11   8   8   -0.38    1.17
 -11   8   8    0.35    1.45
 -10   8   8   15.95    2.52
 -10   8   8   12.70    2.29
  -9   8   8    0.65    1.20
  -9   8   8   -0.82    0.90
  -8   8   8    7.98    1.74
  -8   8   8   11.36    1.91
  -7   8   8    1.36    1.06
  -7   8   8    0.16    0.96
  -6   8   8   30.34    3.28
  -6   8   8   30.58    3.15
  -5   8   8    1.73    0.83
  -5   8   8   -0.50    0.67
   4  -8  -8   48.89    4.08
  -4   8   8   40.42    4.13
  -4   8   8   51.18    4.60
   3  -8  -8   -0.41    0.49
  -3   8   8    0.37    0.66
  -3   8   8   -0.10    0.63
   2  -8  -8   24.90    2.16
  -2   8   8   28.17    2.81
  -2   8   8   25.48    2.39
   1  -8  -8   -0.08    0.20
  -1   8   8    0.19    0.66
  -1   8   8   -0.01    0.50
   0   8   8    5.73    1.04
   0   8   8    6.58    0.69
   0   8   8    6.59    0.79
   1   8   8    0.24    0.30
   1   8   8    0.06    0.33
   1   8   8   -0.46    0.48
   2   8   8  104.57    9.36
   2   8   8  109.71    8.55
   3   8   8    0.00    0.47
   3   8   8   -0.20    0.33
   4   8   8  102.78    8.49
   4   8   8  108.97    9.20
   5   8   8    1.20    0.58
   5   8   8    2.29    0.60
 -13   8   7    5.93    2.27
 -13   8   7   10.57    2.75
 -12   8   7   -0.65    1.55
 -12   8   7    0.89    1.33
 -11   8   7   20.06    3.12
 -11   8   7   18.06    2.86
 -10   8   7   -0.70    1.23
 -10   8   7    2.59    1.34
  -9   8   7   12.28    2.20
  -9   8   7   16.22    2.39
  -8   8   7   -0.13    0.89
  -8   8   7   -0.58    0.96
  -7   8   7   22.73    2.68
  -7   8   7   20.80    2.73
  -6   8   7   -0.57    0.68
  -6   8   7   -0.81    0.76
  -5   8   7   59.69    5.40
  -5   8   7   53.52    4.98
   4  -8  -7    2.05    0.81
  -4   8   7    1.60    0.75
  -4   8   7    0.88    0.77
   3  -8  -7  169.01   13.68
  -3   8   7  189.22   15.00
  -3   8   7  159.78   13.76
   2  -8  -7    0.16    0.33
  -2   8   7    0.23    0.61
  -2   8   7    0.20    0.50
   1  -8  -7   91.03    7.06
  -1   8   7   81.06    7.16
  -1   8   7   98.51    8.00
   0   8   7   -0.28    0.45
   1   8   7    0.44    0.26
   1   8   7   -0.41    0.38
   1   8   7    0.90    0.29
   2   8   7    0.12    0.24
   2   8   7    0.17    0.38
   2   8   7    0.31    0.41
   3   8   7   76.92    6.36
   3   8   7   78.58    6.24
   3   8   7   76.97    6.77
   4   8   7    0.91    0.46
   4   8   7    0.94    0.42
   5   8   7   71.50    5.83
   5   8   7   70.23    6.21
   6   8   7    1.50    0.53
   6   8   7    1.83    0.64
   7   8   7    6.56    1.14
 -13   8   6    1.46    1.61
 -13   8   6   -1.19    1.59
 -12   8   6    6.37    2.01
 -12   8   6    7.09    2.33
 -11   8   6   -2.30    1.30
 -11   8   6    0.50    1.16
 -10   8   6   11.21    2.07
 -10   8   6   11.96    2.33
  -9   8   6    2.18    1.31
  -9   8   6    1.22    1.08
  -8   8   6   10.61    1.83
  -8   8   6    9.79    1.75
  -7   8   6    0.43    0.82
  -7   8   6   -0.12    0.69
  -6   8   6   10.36    1.62
  -6   8   6    8.66    1.52
  -5   8   6    0.59    0.66
  -5   8   6    0.16    0.63
   4  -8  -6   89.64    7.31
  -4   8   6   92.21    7.99
  -4   8   6   83.74    7.30
   3  -8  -6    0.96    0.62
  -3   8   6    0.55    0.62
  -3   8   6    0.78    0.50
   2  -8  -6  335.19   25.86
  -2   8   6  327.40   25.91
  -2   8   6  320.29   28.07
   1  -8  -6    0.06    0.14
  -1   8   6   -0.51    0.52
  -1   8   6   -0.05    0.28
   0  -8  -6  286.78   23.82
   0   8   6  273.84   23.94
   1   8   6    0.10    0.17
   1   8   6    0.30    0.39
   1   8   6    0.31    0.27
   2   8   6   19.61    1.64
   2   8   6   19.94    1.77
   2   8   6   19.84    3.16
   2   8   6   18.67    1.86
   3   8   6    0.07    0.30
   3   8   6   -0.02    0.27
   3   8   6   -0.39    0.96
   3   8   6    0.97    0.56
   4   8   6   34.72    2.99
   4   8   6   32.44    3.07
   4   8   6   31.40    2.82
   5   8   6    0.73    0.39
   5   8   6    0.11    0.43
   6   8   6   37.98    3.37
   6   8   6   36.59    3.36
   7   8   6    0.21    0.65
   8   8   6   -0.02    0.79
   9   8   6    1.70    1.02
  10   8   6    4.86    1.45
 -13   8   5   -0.48    1.46
 -13   8   5    1.41    1.93
 -12   8   5    1.26    1.45
 -12   8   5   -0.09    1.49
 -11   8   5    0.23    1.16
 -11   8   5    2.16    1.53
 -10   8   5    3.57    1.52
 -10   8   5    2.46    1.28
  -9   8   5    2.59    1.11
  -9   8   5    3.15    1.40
  -8   8   5    1.97    0.96
  -8   8   5    0.47    0.92
  -7   8   5   -1.27    0.57
  -7   8   5    0.16    0.82
  -6   8   5    0.90    0.72
  -6   8   5    0.50    0.69
  -5   8   5    0.54    0.59
  -5   8   5   -0.21    0.57
   4  -8  -5    0.66    0.58
  -4   8   5   -0.02    0.47
  -4   8   5    0.97    0.64
   3  -8  -5   59.06    4.85
  -3   8   5   53.11    5.27
  -3   8   5   59.48    4.76
   2  -8  -5   -0.25    0.43
  -2   8   5    0.49    0.54
  -2   8   5    0.53    0.31
   1  -8  -5  365.93   29.65
  -1   8   5  337.33   27.41
  -1   8   5  345.18   29.76
   0  -8  -5    0.02    0.28
   0   8   5    0.15    0.50
  -1  -8  -5  424.57   35.76
   1   8   5  421.45   35.85
   2   8   5    0.16    0.27
   2   8   5    0.43    0.47
   2   8   5    0.22    0.20
   2   8   5    0.43    1.19
   3   8   5   83.27    7.09
   3   8   5   85.32    6.49
   3   8   5   76.56    6.29
   3   8   5   72.67    6.71
   4   8   5    1.78    0.78
   4   8   5    1.67    0.60
   4   8   5    1.51    0.36
  -5  -8  -5    1.47    0.65
   5   8   5    2.77    0.66
   5   8   5    2.77    0.45
  -6  -8  -5    2.87    1.94
  -6  -8  -5    1.53    0.69
  -7  -8  -5    1.24    2.27
  -7  -8  -5    9.78    1.36
  -8  -8  -5    1.74    2.25
  -8  -8  -5    0.24    0.80
  -9  -8  -5    0.64    0.92
 -10  -8  -5    2.99    1.31
 -11  -8  -5    7.28    1.79
 -13   8   4   -0.83    1.77
 -13   8   4    0.09    1.54
 -12   8   4    0.99    1.38
 -12   8   4    6.13    2.31
 -11   8   4   -0.06    1.32
 -11   8   4    1.59    1.28
 -10   8   4    1.46    1.10
 -10   8   4    1.39    1.29
  -9   8   4    1.88    1.21
  -9   8   4    1.32    1.00
  -8   8   4    1.15    0.87
  -8   8   4    3.63    1.15
  -7   8   4    2.66    0.86
  -7   8   4    2.33    0.89
  -6   8   4   12.84    1.60
  -6   8   4   11.36    1.60
  -5   8   4    0.20    0.55
  -5   8   4    2.05    0.67
   4  -8  -4   28.28    2.66
  -4   8   4   32.44    3.00
  -4   8   4   30.87    2.72
   3  -8  -4    0.45    0.37
  -3   8   4   -0.13    0.48
  -3   8   4    0.07    0.35
   2  -8  -4   27.44    2.39
   2  -8  -4   30.63    2.78
  -2   8   4   28.43    2.34
  -2   8   4   25.32    2.68
   1  -8  -4   -0.19    0.41
   1  -8  -4    1.73    0.30
  -1   8   4    0.04    0.17
  -1   8   4    0.06    0.43
   0  -8  -4  357.84   28.90
   0   8   4  323.21   29.02
  -1  -8  -4   -0.36    0.16
   1   8   4    0.03    0.29
   2   8   4  299.59   27.45
   2   8   4  354.66   29.38
   2   8   4  397.09   29.87
  -3  -8  -4    0.65    0.35
   3   8   4    1.17    0.27
   3   8   4    2.00    0.71
   3   8   4    1.41    0.50
  -4  -8  -4  118.37   10.00
   4   8   4  127.93   10.72
   4   8   4  123.89   10.61
   4   8   4  130.49   10.26
  -5  -8  -4    0.79    1.36
  -5  -8  -4    2.87    0.66
   5   8   4    3.51    0.61
  -6  -8  -4    3.37    1.70
  -6  -8  -4    0.55    0.58
   6   8   4    1.17    0.47
  -7  -8  -4    1.27    1.58
  -7  -8  -4    0.24    0.68
  -8  -8  -4   -0.22    0.71
  -8  -8  -4    0.35    1.79
  -9  -8  -4    0.30    0.86
 -10  -8  -4    5.22    1.40
 -11  -8  -4    1.21    1.26
 -13   8   3   18.63    3.60
 -13   8   3   27.15    3.76
 -12   8   3    0.30    1.24
 -12   8   3   -0.91    1.61
 -11   8   3   12.70    2.22
 -11   8   3   10.43    2.28
 -10   8   3   -0.78    0.90
 -10   8   3    0.03    1.16
  -9   8   3    1.50    1.07
  -9   8   3    2.10    1.04
  -8   8   3    0.23    0.80
  -8   8   3    1.73    0.88
  -7   8   3   11.45    1.62
  -7   8   3   11.63    1.63
  -6   8   3    1.01    0.58
  -6   8   3    2.22    0.79
  -5   8   3  114.59    9.40
  -5   8   3  115.66   10.07
   4  -8  -3    0.36    0.37
  -4   8   3   -0.09    0.40
  -4   8   3    0.97    0.48
   3  -8  -3  162.21   13.04
   3  -8  -3  153.93   12.07
  -3   8   3  144.99   12.11
  -3   8   3  146.41   13.05
   2  -8  -3   -0.20    0.34
   2  -8  -3    0.14    0.21
  -2   8   3   -0.08    0.27
  -2   8   3   -0.02    0.31
   1  -8  -3   -0.44    0.15
   1  -8  -3    0.19    0.17
   1  -8  -3    0.17    0.44
  -1   8   3   -0.17    0.29
   0  -8  -3   -0.22    0.27
   0   8   3    0.14    0.31
  -1  -8  -3  167.76   12.71
  -1  -8  -3  163.78   13.67
   1   8   3  144.10   13.76
   1   8   3  168.16   12.72
  -2  -8  -3    0.01    0.20
   2   8   3   -0.05    0.47
   2   8   3    0.09    0.18
   2   8   3    0.06    0.51
  -3  -8  -3  371.58   28.84
   3   8   3  390.60   30.98
   3   8   3  374.55   30.91
   3   8   3  319.49   29.07
  -4  -8  -3    1.68    0.43
  -4  -8  -3    1.33    1.06
   4   8   3    2.19    0.91
   4   8   3    1.70    0.37
  -5  -8  -3  100.80   10.00
  -5  -8  -3  111.32    8.97
   5   8   3  116.10    9.52
  -6  -8  -3    2.81    0.65
  -6  -8  -3    3.18    1.29
   6   8   3    2.62    0.54
  -7  -8  -3   -0.66    1.04
  -7  -8  -3    1.84    0.67
  -8  -8  -3    3.02    1.57
  -8  -8  -3   -0.25    0.61
  -9  -8  -3    1.52    0.96
  -9  -8  -3    5.83    1.89
 -10  -8  -3    1.87    1.06
 -11  -8  -3   17.44    2.53
 -12  -8  -3   -0.60    1.18
 -13   8   2   -0.14    1.80
 -13   8   2   -0.47    1.60
 -12   8   2   19.07    3.13
 -12   8   2   24.43    3.43
 -11   8   2    1.03    1.44
 -11   8   2   -1.28    1.02
 -10   8   2   16.78    2.44
 -10   8   2   16.76    2.53
  -9   8   2   -0.40    0.98
  -9   8   2    0.13    0.86
  -8   8   2    3.40    0.98
  -8   8   2    2.55    1.01
  -7   8   2    1.79    0.74
  -7   8   2    0.63    0.77
  -6   8   2   30.66    3.13
  -6   8   2   32.95    3.03
  -5   8   2    1.11    0.58
  -5   8   2    1.13    0.54
   4  -8  -2  320.49   24.38
  -4   8   2  300.86   26.27
  -4   8   2  303.06   24.47
   3  -8  -2   -0.03    0.29
   3  -8  -2    0.13    0.26
  -3   8   2    0.03    0.34
  -3   8   2    0.37    0.34
   2  -8  -2  227.31   18.99
   2  -8  -2  227.07   17.64
  -2   8   2  215.80   19.00
   1  -8  -2   -0.07    0.20
   1  -8  -2   -0.22    0.14
   1  -8  -2    0.17    0.22
  -1   8   2    0.08    0.23
   0  -8  -2  109.29    8.68
   0  -8  -2  111.20    9.39
   0   8   2  110.32    8.67
   0   8   2  108.21    9.35
  -1  -8  -2    0.08    0.13
  -1  -8  -2   -0.29    0.38
   1   8   2    0.33    0.14
   1   8   2    0.39    0.21
  -2  -8  -2   67.66    5.42
   2   8   2   66.64    5.48
  -3  -8  -2   -0.18    0.62
  -3  -8  -2    0.53    0.33
   3   8   2    0.34    0.16
   3   8   2    0.45    0.80
  -4  -8  -2  203.54   16.98
  -4  -8  -2  198.27   15.71
   4   8   2  202.08   16.76
   4   8   2  182.26   16.05
  -5  -8  -2    3.80    0.63
  -5  -8  -2    2.53    0.76
   5   8   2    2.50    0.44
  -6  -8  -2   50.82    4.50
  -6  -8  -2   53.27    4.95
   6   8   2   55.14    4.68
  -7  -8  -2    1.94    0.68
  -7  -8  -2    2.52    1.00
  -8  -8  -2    0.31    0.88
  -8  -8  -2   -0.05    0.62
  -9  -8  -2    2.29    0.95
  -9  -8  -2    2.28    1.21
 -10  -8  -2    0.80    1.19
 -10  -8  -2    0.16    0.87
 -11  -8  -2    1.47    1.16
 -12  -8  -2    9.57    2.07
 -13   8   1    7.11    2.42
 -13   8   1    9.06    2.53
 -12   8   1    3.73    1.78
 -12   8   1    0.29    1.18
 -11   8   1   20.55    3.13
 -11   8   1   24.54    3.24
 -10   8   1    2.29    1.24
 -10   8   1    0.16    0.94
  -9   8   1    5.51    1.38
  -9   8   1    4.22    1.23
  -8   8   1   -0.14    0.74
  -8   8   1    0.63    0.73
  -7   8   1    1.67    0.82
  -7   8   1    2.91    0.91
  -6   8   1    0.36    0.55
  -6   8   1    0.85    0.62
  -5   8   1   32.02    3.07
  -5   8   1   31.22    2.91
  -4   8   1    0.69    0.47
  -4   8   1    0.16    0.44
   3  -8  -1  406.57   31.95
   3  -8  -1  414.39   34.34
  -3   8   1  410.98   34.40
  -3   8   1  388.23   32.02
   2  -8  -1    0.33    0.28
   2  -8  -1    0.04    0.30
   2  -8  -1    0.20    0.27
  -2   8   1   -0.40    0.28
   1  -8  -1  647.33   51.24
   1  -8  -1  640.25   55.08
  -1   8   1  650.88   55.11
  -1   8   1  669.88   51.26
   0  -8  -1    0.19    0.17
   0  -8  -1    0.45    0.22
   0   8   1   -0.24    0.16
   0   8   1   -0.18    0.19
  -1  -8  -1  105.41    8.23
  -1  -8  -1  102.87    8.74
   1   8   1  100.90    8.20
   1   8   1  104.63    8.81
  -2  -8  -1   -0.40    0.51
   2   8   1    0.32    0.39
  -3  -8  -1    7.42    0.73
  -3  -8  -1    7.57    0.99
   3   8   1    6.66    1.13
   3   8   1    6.88    0.80
  -4  -8  -1   -0.15    0.27
  -4  -8  -1    0.35    0.49
   4   8   1    0.89    1.03
   4   8   1   -0.09    0.23
  -5  -8  -1   74.87    6.25
  -5  -8  -1   74.48    6.55
   5   8   1   76.45    6.51
  -6  -8  -1    2.84    0.73
  -6  -8  -1    3.77    0.72
   6   8   1    4.42    0.66
  -7  -8  -1   11.62    1.38
  -7  -8  -1    8.20    1.26
  -8  -8  -1    0.73    0.66
  -8  -8  -1    0.17    0.64
  -9  -8  -1    0.16    0.81
  -9  -8  -1   -0.72    0.74
 -10  -8  -1    2.47    1.10
 -10  -8  -1    5.37    1.24
 -11  -8  -1    2.26    1.19
 -12  -8  -1    1.25    1.25
 -13   8   0   -1.78    1.83
 -13   8   0    2.83    2.03
 -12   8   0    5.51    1.97
 -12   8   0    5.13    1.94
 -11   8   0    1.12    1.33
 -11   8   0    0.41    1.29
 -10   8   0   11.17    1.96
 -10   8   0    8.63    1.86
  -9   8   0   -0.68    0.79
  -9   8   0    2.44    1.10
  -8   8   0    0.77    0.87
  -8   8   0    0.22    0.83
  -7   8   0    1.79    0.82
  -7   8   0    2.07    0.83
  -6   8   0    6.80    1.22
  -6   8   0    8.26    1.23
  -5   8   0    0.22    0.53
  -5   8   0    0.58    0.58
  -4   8   0    6.82    1.04
  -4   8   0    7.18    1.06
   3  -8   0    0.40    0.34
   3  -8   0    0.06    0.35
   3  -8   0   -0.03    0.37
  -3   8   0    0.67    0.42
   2  -8   0  412.60   33.20
   2  -8   0  374.39   30.85
   2  -8   0  409.61   30.93
  -2   8   0  370.32   33.23
   1  -8   0    0.15    0.23
   1  -8   0   -0.47    0.27
  -1   8   0   -0.47    0.21
  -1   8   0   -0.45    0.32
   0  -8   0  917.90   72.78
   0  -8   0 1000.00   78.27
   0   8   0  983.47   78.35
   0   8   0  807.00   72.76
  -1  -8   0   -0.42    0.33
  -1  -8   0   -0.78    0.27
   1   8   0   -0.33    0.26
   1   8   0   -0.51    0.64
  -2  -8   0  368.94   28.38
  -2  -8   0  364.55   30.34
   2   8   0  351.08   28.33
   2   8   0  352.67   30.30
  -3  -8   0    0.17    0.64
  -3  -8   0    0.08    0.19
   3   8   0    0.23    0.63
   3   8   0    0.38    0.23
  -4  -8   0    6.55    1.16
  -4  -8   0    9.46    0.91
   4   8   0    8.23    1.50
   4   8   0    9.47    1.09
  -5  -8   0    1.29    0.65
  -5  -8   0    0.61    0.32
   5   8   0    0.10    0.46
  -6  -8   0    4.95    0.80
  -6  -8   0    7.90    1.14
   6   8   0    6.43    0.91
  -7  -8   0    0.97    0.52
  -7  -8   0   -0.17    0.63
  -8  -8   0    0.12    0.56
  -8  -8   0    2.30    0.87
  -9  -8   0    0.46    0.68
  -9  -8   0    0.03    0.77
 -10  -8   0    8.63    1.56
 -10  -8   0    9.45    1.56
 -11  -8   0    2.22    1.23
 -11  -8   0    0.22    1.02
 -12  -8   0    5.96    1.73
 -13  -8   0   -0.67    1.50
 -12   8  -1    0.65    1.72
 -11   8  -1    2.90    1.43
 -11   8  -1    0.54    1.35
 -10   8  -1    2.21    1.44
 -10   8  -1    2.22    1.36
  -9   8  -1    1.04    1.07
  -9   8  -1   -1.85    0.87
  -8   8  -1    2.01    1.04
  -8   8  -1    2.83    1.02
  -7   8  -1    8.46    1.57
  -7   8  -1   10.10    1.56
  -6   8  -1    2.77    0.91
  -6   8  -1    2.57    0.86
   5  -8   1   69.94    5.69
  -5   8  -1   64.37    6.17
   4  -8   1    0.30    0.40
  -4   8  -1    0.36    0.51
   3  -8   1    6.56    0.84
  -3   8  -1    6.99    1.09
   2  -8   1    0.06    0.28
   2  -8   1   -0.25    0.38
  -2   8  -1    0.32    0.54
  -2   8  -1   -0.19    0.30
   1  -8   1   96.26    8.35
   1  -8   1  114.13    9.13
  -1   8  -1   99.44    9.24
  -1   8  -1  110.15    8.38
   0  -8   1    0.22    0.53
   0  -8   1   -0.28    0.23
   0   8  -1    0.08    0.25
   0   8  -1   -0.47    0.71
  -1  -8   1  695.46   55.73
  -1  -8   1  663.35   55.26
  -1  -8   1  648.66   51.50
   1   8  -1  616.64   51.48
  -2  -8   1    0.41    0.39
  -2  -8   1    0.26    0.20
   2   8  -1    0.56    0.38
   2   8  -1   -0.01    0.16
  -3  -8   1  369.67   29.87
  -3  -8   1  377.46   31.94
   3   8  -1  389.83   29.86
   3   8  -1  371.21   31.87
  -4  -8   1    0.60    0.37
  -4  -8   1    0.01    0.70
   4   8  -1    1.16    0.51
  -5  -8   1   38.02    3.64
  -5  -8   1   38.71    3.51
   5   8  -1   40.85    3.69
  -6  -8   1    0.34    0.37
  -6  -8   1   -1.43    0.50
   6   8  -1    0.31    0.57
  -7  -8   1    2.51    0.84
  -7  -8   1    1.31    0.56
  -8  -8   1    0.23    0.59
  -8  -8   1   -0.39    0.70
  -9  -8   1    4.07    1.03
  -9  -8   1    9.77    1.53
 -10  -8   1    0.06    0.95
 -10  -8   1    1.43    0.87
 -11  -8   1   25.47    2.87
 -11  -8   1   19.66    2.78
 -12  -8   1   -0.14    1.15
 -12  -8   1    0.14    1.02
 -13  -8   1    2.57    1.69
  12  -8   2    3.43    1.36
 -12   8  -2    7.54    2.64
  11  -8   2    0.90    1.01
 -11   8  -2    0.08    1.53
  10  -8   2   -0.09    0.79
 -10   8  -2    0.51    1.47
   9  -8   2    1.60    0.87
  -9   8  -2   -0.55    1.07
   8  -8   2   -0.23    0.69
  -8   8  -2   -0.19    0.91
   7  -8   2    1.94    0.80
  -7   8  -2    4.88    1.38
   6  -8   2   49.52    4.53
  -6   8  -2   55.89    5.21
   5  -8   2    2.23    0.61
  -5   8  -2    2.26    0.93
   4  -8   2  190.87   15.75
  -4   8  -2  205.69   17.26
   3  -8   2    0.63    0.36
  -3   8  -2   -0.34    0.72
   2  -8   2   67.45    5.73
   2  -8   2   72.63    6.34
  -2   8  -2   71.37    5.75
  -2   8  -2   71.28    6.60
   1  -8   2    0.34    0.64
   1  -8   2    0.11    0.29
  -1   8  -2    0.84    0.92
  -1   8  -2   -0.14    0.28
   0  -8   2  112.89    8.92
   0   8  -2  109.78    8.90
  -1  -8   2   -0.13    0.17
  -1  -8   2    0.37    0.35
  -1  -8   2   -0.83    1.22
   1   8  -2    0.16    0.29
  -2  -8   2  229.36   18.92
  -2  -8   2  221.84   17.70
   2   8  -2  222.91   18.90
   2   8  -2  217.24   17.69
  -3  -8   2    0.36    0.32
  -3  -8   2   -0.40    0.48
   3   8  -2    0.42    0.29
   3   8  -2    0.14    0.51
  -4  -8   2  303.45   25.31
  -4  -8   2  325.48   26.98
   4   8  -2  320.00   26.95
  -5  -8   2    2.50    0.62
  -5  -8   2    3.10    0.94
   5   8  -2    2.03    0.72
  -6  -8   2   34.77    3.16
  -6  -8   2   31.28    3.26
  -7  -8   2    1.39    0.92
  -7  -8   2    1.29    0.57
  -8  -8   2    3.21    1.05
  -8  -8   2    4.14    0.88
  -9  -8   2   -0.24    0.83
  -9  -8   2    0.51    0.65
 -10  -8   2   14.33    1.98
 -10  -8   2   14.35    2.10
 -11  -8   2    1.23    0.97
 -11  -8   2   -0.05    1.07
 -12  -8   2   32.53    3.69
 -12  -8   2   27.55    3.44
 -13  -8   2    0.01    1.31
  12  -8   3   -0.96    0.95
 -12   8  -3    1.92    2.25
  11  -8   3   11.17    2.03
 -11   8  -3   17.68    3.47
  10  -8   3    0.46    0.89
 -10   8  -3    1.28    1.70
   9  -8   3    0.16    0.77
  -9   8  -3    2.93    1.70
   8  -8   3    0.07    0.64
  -8   8  -3   -0.53    1.16
   7  -8   3    0.70    0.64
  -7   8  -3    1.05    1.18
   6  -8   3    2.53    0.69
  -6   8  -3    2.97    1.32
   5  -8   3  115.19    9.41
  -5   8  -3  115.54   10.68
   4  -8   3    1.23    0.47
  -4   8  -3    0.29    1.09
   3  -8   3  371.56   29.04
  -3   8  -3  361.04   31.86
   2  -8   3    0.27    0.31
  -2   8  -3   -0.50    1.10
   1  -8   3  158.69   13.05
  -1   8  -3  169.38   13.06
   0  -8   3    0.00    0.33
   0  -8   3   -0.67    1.35
   0   8  -3    0.02    0.30
   0   8  -3   -0.11    1.15
  -1  -8   3    1.37    0.43
  -1  -8   3   -3.22    1.56
  -1  -8   3    0.67    0.29
   1   8  -3    0.07    0.34
  -2  -8   3    0.22    0.26
  -2  -8   3   -0.29    0.39
   2   8  -3   -0.36    0.40
   2   8  -3    0.28    0.23
  -3  -8   3  155.76   13.00
  -3  -8   3  155.65   12.23
   3   8  -3  145.38   12.96
  -4  -8   3    0.42    0.45
  -4  -8   3    0.00    0.62
   4   8  -3    0.12    0.42
  -5  -8   3  133.08   10.30
  -5  -8   3  116.77   10.69
  -6  -8   3    1.80    0.89
  -6  -8   3    1.73    0.67
  -7  -8   3   15.93    1.99
  -7  -8   3   11.54    1.56
  -8  -8   3   -0.32    0.84
  -8  -8   3    0.77    0.68
  -9  -8   3    2.07    0.86
  -9  -8   3    2.58    1.08
 -10  -8   3    4.53    1.30
 -10  -8   3    0.91    0.85
 -11  -8   3   13.68    2.21
 -11  -8   3   13.93    2.13
 -12  -8   3   -0.67    0.97
 -12  -8   3    0.58    1.26
 -13  -8   3   20.19    2.85
 -13  -8   3   18.61    2.91
  11  -8   4    1.04    1.06
 -11   8  -4    4.51    2.66
  10  -8   4    5.64    1.41
 -10   8  -4    7.95    2.77
   9  -8   4   -0.09    0.73
  -9   8  -4   -0.81    1.63
   8  -8   4   -0.36    0.64
  -8   8  -4    0.52    1.57
   7  -8   4   -0.08    0.54
  -7   8  -4   -0.15    1.49
   6  -8   4    0.55    0.50
  -6   8  -4    2.22    1.62
   5  -8   4    1.55    0.55
  -5   8  -4    0.47    1.45
   4  -8   4  113.07    9.16
  -4   8  -4  112.16   10.83
   3  -8   4    1.18    0.46
  -3   8  -4    0.85    1.50
   2  -8   4  364.05   26.70
  -2   8  -4  293.96   29.53
   1  -8   4    0.01    0.35
  -1   8  -4   -0.62    1.26
   0  -8   4  370.04   29.14
   0  -8   4  367.90   31.25
  -1  -8   4    0.25    0.39
  -1  -8   4   -0.30    0.24
  -2  -8   4   30.34    2.65
  -2  -8   4   26.60    2.54
  -3  -8   4    1.29    0.59
  -3  -8   4   -0.23    0.33
  -4  -8   4   30.32    2.89
  -4  -8   4   30.23    2.88
  -5  -8   4    0.39    0.69
  -5  -8   4    0.77    0.58
  -6  -8   4   17.11    1.89
  -6  -8   4   16.77    2.13
  -7  -8   4    1.65    0.97
  -7  -8   4    1.81    0.70
  -8  -8   4    1.84    0.82
  -8  -8   4    1.13    0.97
  -9  -8   4    1.90    0.86
  -9  -8   4    1.91    1.04
 -10  -8   4    0.38    0.99
 -10  -8   4   -0.15    0.75
 -11  -8   4   -0.55    0.91
 -11  -8   4    1.33    1.13
 -12  -8   4    2.99    1.37
 -12  -8   4    4.58    1.42
 -13  -8   4    0.67    1.29
 -13  -8   4    0.26    1.30
  11  -8   5    8.93    1.83
 -11   8  -5   13.61    4.29
  10  -8   5    0.81    0.94
 -10   8  -5    2.68    2.88
   9  -8   5    0.61    0.79
  -9   8  -5    1.34    2.28
   8  -8   5    0.47    0.67
  -8   8  -5    0.53    1.96
   7  -8   5    7.58    1.19
  -7   8  -5    4.66    2.45
   6  -8   5   -0.14    0.47
  -6   8  -5   -0.93    1.58
   5  -8   5    1.95    0.61
  -5   8  -5    2.74    1.84
   4  -8   5    0.30    0.45
  -4   8  -5    0.01    1.71
   3  -8   5   66.92    5.36
  -3   8  -5   53.32    7.29
   2  -8   5   -0.53    0.35
  -2   8  -5    0.58    1.52
   1  -8   5  409.46   32.36
   0  -8   5   -0.61    0.24
   0  -8   5    0.63    0.44
  -1  -8   5  351.51   28.15
  -1  -8   5  359.84   30.19
  -2  -8   5    0.39    0.37
  -2  -8   5    0.38    0.48
  -3  -8   5   58.17    5.27
  -3  -8   5   60.86    5.02
  -4  -8   5   -0.22    0.60
  -4  -8   5    0.62    0.51
  -5  -8   5   -0.53    0.51
  -5  -8   5   -0.74    0.60
  -6  -8   5    0.75    0.56
  -6  -8   5   -0.24    0.80
  -7  -8   5   -0.63    0.72
  -7  -8   5    0.68    0.61
  -8  -8   5    2.14    1.01
  -8  -8   5    1.33    0.80
  -9  -8   5    3.56    1.21
  -9  -8   5    3.56    1.02
 -10  -8   5    2.28    1.10
 -10  -8   5    1.23    0.90
 -11  -8   5    2.48    1.10
 -11  -8   5    4.43    1.35
 -12  -8   5    0.33    1.13
 -12  -8   5    0.64    1.11
 -13  -8   5    0.67    1.30
 -13  -8   5    0.71    1.31
  10  -8   6    2.94    1.21
 -10   8  -6    5.81    3.58
   9  -8   6    1.02    0.93
  -9   8  -6    6.11    3.34
   8  -8   6   -0.17    0.72
  -8   8  -6    1.18    2.38
   7  -8   6    0.68    0.71
  -7   8  -6    2.25    2.31
   6  -8   6   29.98    2.83
  -6   8  -6   28.62    5.08
   5  -8   6    0.36    0.52
  -5   8  -6    0.72    1.97
   4  -8   6   28.98    2.68
  -4   8  -6   30.39    4.84
   3  -8   6    0.76    0.47
  -3   8  -6    0.70    1.78
   2  -8   6   20.20    1.71
  -2   8  -6    5.20    2.60
   1  -8   6   -0.09    0.40
   1  -8   6    0.06    0.30
   0  -8   6  294.66   24.80
   0  -8   6  288.36   23.15
  -1  -8   6   -0.05    0.34
  -1  -8   6    0.44    0.48
  -2  -8   6  351.52   29.21
  -2  -8   6  334.93   27.24
  -3  -8   6    0.61    0.47
  -3  -8   6    0.34    0.58
  -4  -8   6   89.82    8.03
  -4  -8   6   92.45    7.61
  -5  -8   6    0.55    0.72
  -5  -8   6   -0.20    0.53
  -6  -8   6    9.18    1.60
  -6  -8   6    9.42    1.47
  -7  -8   6    0.26    0.86
  -7  -8   6    0.35    0.64
  -8  -8   6   10.69    1.82
  -8  -8   6   14.11    1.80
  -9  -8   6    0.92    1.00
  -9  -8   6    1.00    0.81
 -10  -8   6   18.23    2.37
 -10  -8   6   18.39    2.48
 -11  -8   6    0.83    0.86
 -11  -8   6   -0.04    0.92
 -12  -8   6    9.00    1.76
 -12  -8   6    3.70    1.41
 -13  -8   6    0.50    1.21
 -13  -8   6   -0.43    1.06
   9  -8   7    2.26    1.02
  -9   8  -7   -3.17    3.12
   8  -8   7    2.16    0.91
  -8   8  -7    0.60    3.33
   7  -8   7    7.39    1.27
  -7   8  -7    6.52    3.45
   6  -8   7    1.24    0.65
  -6   8  -7    2.02    2.57
   5  -8   7   59.15    4.82
  -5   8  -7   40.40    7.11
   4  -8   7    1.04    0.60
  -4   8  -7   -0.66    2.03
   3  -8   7   73.10    6.10
   2  -8   7    0.36    0.39
   2  -8   7    0.09    0.49
   1  -8   7    0.33    0.49
   1  -8   7    0.10    0.37
   0  -8   7    0.93    0.44
   0  -8   7   -0.15    0.46
  -1  -8   7   98.52    7.78
  -1  -8   7   91.44    8.25
  -2  -8   7    0.29    0.43
  -2  -8   7    0.57    0.60
  -3  -8   7  174.04   14.03
  -3  -8   7  173.54   14.99
  -4  -8   7    1.73    0.69
  -4  -8   7    1.62    0.80
  -5  -8   7   60.75    5.31
  -5  -8   7   52.81    5.04
  -6  -8   7   -0.18    0.67
  -6  -8   7   -0.15    0.86
  -7  -8   7   20.23    2.56
  -7  -8   7   18.75    2.29
  -8  -8   7   -0.07    0.89
  -8  -8   7    0.94    0.76
  -9  -8   7   16.77    2.25
  -9  -8   7   15.48    2.09
 -10  -8   7   -0.02    0.91
 -10  -8   7    0.09    0.79
 -11  -8   7   17.60    2.44
 -11  -8   7   20.32    2.58
 -12  -8   7    1.09    1.05
 -12  -8   7    0.01    1.08
 -13  -8   7    7.19    1.81
 -13  -8   7    8.88    1.81
   9  -8   8   -0.39    0.94
  -9   8  -8    0.45    3.81
   8  -8   8    2.47    0.98
  -8   8  -8    6.33    3.74
   7  -8   8    0.43    0.71
  -7   8  -8    2.50    3.36
  -6   8  -8    1.03    2.99
   5  -8   8    2.71    0.81
  -5   8  -8    2.43    2.68
   4  -8   8   95.41    7.91
   3  -8   8    0.08    0.47
   3  -8   8    0.02    0.52
   2  -8   8  108.36    9.76
   2  -8   8  116.30    9.18
   1  -8   8    1.25    0.62
   1  -8   8    0.82    0.48
   0  -8   8    4.85    0.93
   0  -8   8    6.38    0.92
  -1  -8   8   -0.29    0.42
  -1  -8   8   -0.31    0.53
  -2  -8   8   27.87    2.71
  -2  -8   8   27.49    2.61
  -3  -8   8   -0.06    0.66
  -3  -8   8   -0.13    0.49
  -4  -8   8   48.94    4.22
  -4  -8   8   44.34    4.37
  -5  -8   8    0.16    0.80
  -5  -8   8   -0.51    0.61
  -6  -8   8   33.03    3.32
  -6  -8   8   29.01    3.35
  -7  -8   8    2.41    0.97
  -7  -8   8    1.41    1.16
  -8  -8   8    8.39    1.47
  -8  -8   8    6.88    1.58
  -9  -8   8   -0.17    0.73
  -9  -8   8    1.20    1.08
 -10  -8   8   13.46    1.90
 -10  -8   8   11.45    1.98
 -11  -8   8    0.31    0.95
 -11  -8   8    0.55    1.11
 -12  -8   8   21.27    2.75
 -12  -8   8   20.08    2.74
   8  -8   9   -0.37    0.88
  -8   8  -9   -1.96    3.85
   7  -8   9    1.39    0.94
   6  -8   9    0.24    0.73
   5  -8   9    6.99    1.11
   5  -8   9    5.72    1.12
   4  -8   9    0.41    0.55
   4  -8   9    0.82    0.66
   3  -8   9  127.42   10.75
   3  -8   9  135.85   11.50
   2  -8   9    0.25    0.53
   2  -8   9   -0.40    0.61
   1  -8   9  141.78   11.88
   1  -8   9  150.71   12.71
   0  -8   9    0.00    0.60
   0  -8   9    0.08    0.57
  -1  -8   9   31.36    2.92
  -1  -8   9   30.99    3.05
  -2  -8   9   -0.04    0.66
  -2  -8   9    0.10    0.51
  -3  -8   9   -0.03    0.56
  -3  -8   9    0.41    0.77
  -4  -8   9    0.42    0.74
  -4  -8   9    1.04    0.83
  -5  -8   9   13.20    1.85
  -5  -8   9   12.62    1.80
  -6  -8   9    0.06    0.95
  -6  -8   9    1.32    0.88
  -7  -8   9    2.91    1.27
  -7  -8   9    1.58    0.94
  -8  -8   9    0.37    1.08
  -8  -8   9    1.38    0.93
  -9  -8   9    1.73    1.16
  -9  -8   9    1.98    1.00
 -10  -8   9    0.62    1.13
 -10  -8   9    2.35    1.00
 -11  -8   9    5.46    1.53
 -11  -8   9    5.90    1.45
 -12  -8   9   -0.81    1.03
 -12  -8   9    1.30    1.04
   7  -8  10   -0.58    0.73
   7  -8  10   -0.62    0.87
   6  -8  10    6.43    1.27
   6  -8  10    7.48    1.22
   5  -8  10    0.42    0.77
   5  -8  10   -0.33    0.60
   4  -8  10    8.84    1.31
   4  -8  10    7.11    1.26
   3  -8  10   -0.10    0.60
   3  -8  10    1.30    0.75
   2  -8  10   70.38    6.43
   2  -8  10   71.47    6.06
   1  -8  10    0.27    0.55
   1  -8  10    0.26    0.71
   0  -8  10  151.55   12.33
   0  -8  10  151.76   13.20
  -1  -8  10   -0.44    0.67
  -1  -8  10   -1.15    0.46
  -2  -8  10   60.53    5.32
  -2  -8  10   62.06    5.66
  -3  -8  10   -0.76    0.62
  -3  -8  10   -0.13    0.72
  -4  -8  10    0.43    0.82
  -4  -8  10    1.63    0.83
  -5  -8  10    1.05    0.78
  -5  -8  10   -0.53    0.91
  -6  -8  10    2.41    1.09
  -6  -8  10    3.03    1.31
  -7  -8  10   -0.43    0.86
  -7  -8  10   -0.48    1.12
  -8  -8  10    0.11    0.85
  -8  -8  10    0.13    1.15
  -9  -8  10    2.30    1.06
  -9  -8  10    2.16    1.26
 -10  -8  10   -0.75    0.85
 -10  -8  10    0.78    1.12
 -11  -8  10    2.20    1.07
 -11  -8  10   -1.20    0.95
   6  -8  11    0.02    0.80
   6  -8  11   -0.46    0.91
   5  -8  11   10.69    1.67
   5  -8  11   12.46    1.70
   4  -8  11   -0.08    0.65
   4  -8  11    0.33    0.86
   3  -8  11   -0.23    0.63
   3  -8  11   -0.19    0.81
   2  -8  11   -0.96    0.76
   2  -8  11    1.01    0.70
   1  -8  11   51.40    4.85
   1  -8  11   52.02    4.61
   0  -8  11    0.78    0.81
   0  -8  11   -0.22    0.62
  -1  -8  11   97.84    8.08
  -1  -8  11   95.01    8.61
  -2  -8  11    0.02    0.65
  -2  -8  11   -0.72    0.79
  -3  -8  11   55.82    4.60
  -3  -8  11   45.37    4.75
  -4  -8  11   -0.53    0.84
  -4  -8  11   -1.34    0.76
  -5  -8  11   11.39    1.87
  -5  -8  11   13.83    1.99
  -6  -8  11   -1.25    0.99
  -6  -8  11    0.26    0.91
  -7  -8  11    9.69    1.90
  -7  -8  11   13.10    2.15
  -8  -8  11    0.22    0.99
  -8  -8  11    0.76    1.12
  -9  -8  11   10.26    1.75
  -9  -8  11    5.27    1.62
 -10  -8  11   -0.55    0.98
 -10  -8  11    0.29    1.19
   4  -8  12   36.87    3.60
   4  -8  12   36.93    3.77
   3  -8  12   -0.03    0.93
   3  -8  12   -0.54    0.71
   2  -8  12    4.18    1.12
   2  -8  12    4.35    1.16
   1  -8  12    0.42    0.84
   1  -8  12   -0.23    0.70
   0  -8  12   16.59    2.20
   0  -8  12   21.96    2.31
  -1  -8  12   -0.04    0.75
  -1  -8  12   -0.38    0.85
  -2  -8  12   43.43    4.22
  -2  -8  12   47.40    4.48
  -3  -8  12    0.55    0.77
  -3  -8  12    2.38    1.06
  -4  -8  12   33.25    3.67
  -4  -8  12   38.09    3.62
  -5  -8  12   -1.77    0.79
  -5  -8  12   -1.21    0.89
  -6  -8  12   18.81    2.67
  -6  -8  12   19.79    2.74
  -7  -8  12   -0.22    1.23
  -7  -8  12   -0.76    1.03
  -8  -8  12   16.49    2.49
  -8  -8  12   14.68    2.46
  -9  -8  12    0.34    1.32
  -9  -8  12    0.64    1.16
 -10  -8  12   15.23    2.43
   2  -8  13    0.75    0.83
   2  -8  13   -1.26    1.02
   1  -8  13    9.99    1.73
   1  -8  13   14.60    1.92
   0  -8  13    0.36    0.98
   0  -8  13   -0.67    0.76
  -1  -8  13    0.71    0.86
  -1  -8  13    1.14    1.06
  -2  -8  13   -0.17    0.81
  -2  -8  13   -1.00    0.91
  -3  -8  13   13.61    2.08
  -3  -8  13   16.79    2.30
  -4  -8  13   -0.33    0.91
  -4  -8  13    1.72    1.19
  -5  -8  13    9.34    1.78
  -5  -8  13    6.93    1.70
  -6  -8  13    1.07    1.48
  -6  -8  13    0.92    1.19
  -7  -8  13    5.79    1.98
  -7  -8  13   11.64    2.11
  -8  -8  13   -0.67    1.03
  -8  -8  13    0.80    1.51
   0  -8  14   21.63    2.77
  -1  -8  14    0.42    1.01
  -1  -8  14   -0.38    1.18
  -2  -8  14    0.79    1.18
  -2  -8  14    0.77    0.99
  -3  -8  14    0.34    1.15
  -3  -8  14   -0.14    1.03
  -4  -8  14    2.16    1.38
  -4  -8  14   -0.04    1.01
  -5  -8  14    0.04    1.13
  -5  -8  14    1.57    1.39
  -6  -8  14   -0.48    1.18
  -6  -8  14    4.91    1.73
  -5   9  14    6.69    1.71
  -4   9  14   19.99    2.83
  -3   9  14   -0.90    0.94
  -2   9  14    3.99    1.57
  -1   9  14    0.21    1.26
  -8   9  13    0.00    1.07
  -7   9  13    3.49    1.32
  -6   9  13   10.22    1.94
  -5   9  13   20.72    2.79
  -4   9  13    9.22    1.77
  -3   9  13   16.53    2.44
  -2   9  13    0.62    1.20
  -1   9  13    5.11    1.57
   0   9  13    0.05    1.14
  -9   9  12    7.23    1.74
  -8   9  12    0.68    1.12
  -7   9  12    0.10    0.97
  -6   9  12   -0.31    0.95
  -5   9  12    7.06    1.57
  -4   9  12   20.24    2.62
  -3   9  12    6.75    1.47
  -2   9  12   20.00    2.71
  -1   9  12    1.02    1.09
   0   9  12   -0.55    0.93
   1   9  12    0.40    0.92
 -10   9  11   10.66    2.19
 -10   9  11   14.34    2.33
  -9   9  11    7.52    1.72
  -9   9  11    8.61    1.88
  -8   9  11   17.47    2.63
  -8   9  11   18.37    2.47
  -7   9  11   16.12    2.31
  -6   9  11    0.99    0.94
  -5   9  11    1.21    0.92
  -4   9  11    3.93    1.16
  -3   9  11   11.00    1.81
  -2   9  11    3.79    1.23
  -1   9  11    9.52    1.70
   0   9  11   -0.59    0.79
   1   9  11   -0.23    0.79
   2   9  11    1.57    0.84
 -11   9  10    0.33    1.20
 -11   9  10    0.05    1.59
 -10   9  10    1.90    1.25
 -10   9  10    2.44    1.48
  -9   9  10    6.58    1.73
  -9   9  10    6.83    1.64
  -8   9  10   25.35    3.25
  -8   9  10   28.09    3.25
  -7   9  10   21.80    2.61
  -7   9  10   18.95    2.67
  -6   9  10   24.78    3.12
  -6   9  10   28.16    2.95
  -5   9  10    4.88    1.24
  -5   9  10    3.26    1.07
  -4   9  10    9.32    1.45
  -4   9  10   11.88    1.79
  -3   9  10   -0.04    0.70
  -2   9  10    0.71    0.81
  -1   9  10    0.34    0.87
   0   9  10    7.21    1.32
   1   9  10   -0.47    0.63
   2   9  10    7.21    1.25
   3   9  10    1.01    0.74
 -12   9   9   18.47    2.95
 -12   9   9   13.09    2.77
 -11   9   9    0.69    1.61
 -11   9   9   -1.88    0.97
 -10   9   9    2.59    1.34
 -10   9   9    2.60    1.60
  -9   9   9    7.45    1.66
  -9   9   9    4.40    1.62
  -8   9   9    3.52    1.46
  -8   9   9    5.90    1.47
  -7   9   9   40.35    4.12
  -7   9   9   36.22    3.88
  -6   9   9   10.70    1.79
  -6   9   9   16.14    2.11
  -5   9   9   40.26    4.16
  -5   9   9   53.77    4.66
  -4   9   9    7.98    1.46
  -4   9   9    5.98    1.16
  -3   9   9   31.44    2.79
  -3   9   9   18.76    2.27
  -2   9   9   -0.32    0.69
  -2   9   9   -0.45    0.55
  -1   9   9   -0.29    0.48
  -1   9   9    0.08    0.69
   0   9   9   -0.12    0.64
   1   9   9    4.03    0.92
   2   9   9    0.91    0.63
   3   9   9    9.90    1.36
   4   9   9    4.56    0.91
 -12   9   8   -1.80    1.31
 -12   9   8   -2.28    1.55
 -11   9   8   15.07    2.74
 -11   9   8   15.59    2.65
 -10   9   8    1.11    1.14
 -10   9   8   -1.03    1.22
  -9   9   8    1.25    1.16
  -9   9   8    2.88    1.53
  -8   9   8    0.83    1.16
  -8   9   8   -1.21    0.80
  -7   9   8   -0.25    0.97
  -7   9   8    1.83    1.02
  -6   9   8   47.06    4.17
  -6   9   8   33.07    3.75
  -5   9   8   11.94    1.79
  -5   9   8   11.85    1.67
   4  -9  -8   71.64    5.69
  -4   9   8   78.17    6.37
  -4   9   8   55.81    5.68
   3  -9  -8    4.19    0.69
  -3   9   8    3.79    0.83
  -3   9   8    3.57    1.04
   2  -9  -8   12.48    1.28
  -2   9   8   22.93    2.04
  -2   9   8   15.42    1.50
  -1   9   8    0.01    0.63
  -1   9   8    0.29    0.38
   0   9   8    0.31    0.62
   1   9   8    1.07    0.58
   2   9   8    2.51    0.64
   2   9   8    3.17    0.45
   3   9   8    0.07    0.32
   3   9   8    0.10    0.43
   4   9   8   26.12    2.53
   5   9   8    4.05    0.79
 -12   9   7    3.81    1.88
 -12   9   7    9.46    2.51
 -11   9   7   -0.30    1.56
 -11   9   7    0.46    1.25
 -10   9   7   15.10    2.47
 -10   9   7   13.93    2.65
  -9   9   7    6.43    1.83
  -9   9   7    5.89    1.52
  -8   9   7    9.05    1.76
  -8   9   7   10.28    1.88
  -7   9   7    1.67    0.98
  -7   9   7    1.24    1.03
  -6   9   7    0.76    0.85
  -6   9   7    1.53    0.86
  -5   9   7   24.12    2.83
  -5   9   7   23.71    2.58
   4  -9  -7   10.60    1.36
  -4   9   7    9.47    1.34
  -4   9   7    8.89    1.49
   3  -9  -7   81.51    6.50
  -3   9   7   81.47    7.26
  -3   9   7   76.35    6.54
   2  -9  -7    2.63    0.43
  -2   9   7    2.30    0.52
  -2   9   7    3.06    0.85
  -1   9   7    9.82    1.45
   0   9   7    0.25    0.49
   1   9   7    0.89    0.50
   2   9   7   -0.17    0.54
   2   9   7    0.95    0.46
   2   9   7    0.66    0.26
   3   9   7    4.69    0.56
   3   9   7    2.30    0.82
   3   9   7    3.76    0.69
   4   9   7    1.08    0.45
   4   9   7    0.63    0.38
   5   9   7   38.25    3.44
   5   9   7   37.31    3.25
   6   9   7    2.51    0.61
   6   9   7    1.48    0.62
   7   9   7   31.93    2.99
 -13   9   6    2.39    2.17
 -13   9   6    0.47    1.74
 -12   9   6    1.65    1.65
 -12   9   6    1.07    1.42
 -11   9   6   -1.17    1.30
 -11   9   6    2.18    1.49
 -10   9   6   15.42    2.38
 -10   9   6   10.53    2.36
  -9   9   6   15.37    2.56
  -9   9   6   19.14    2.65
  -8   9   6   37.71    3.80
  -8   9   6   29.59    3.71
  -7   9   6    9.61    1.62
  -7   9   6    8.34    1.60
  -6   9   6    1.91    0.88
  -6   9   6    0.33    0.73
  -5   9   6   -0.18    0.58
  -5   9   6    0.19    0.64
   4  -9  -6   11.02    1.32
  -4   9   6    8.93    1.20
  -4   9   6    6.65    1.32
   3  -9  -6    7.59    0.99
  -3   9   6    5.48    0.84
  -3   9   6    5.13    1.06
   2  -9  -6   62.22    5.02
  -2   9   6   63.56    5.75
  -2   9   6   61.93    5.04
  -1   9   6    1.88    0.72
   0  -9  -6    0.33    0.33
   0   9   6    0.57    0.56
   1   9   6   -0.01    0.41
   2   9   6    0.42    0.57
   2   9   6    0.04    0.33
   2   9   6   -0.08    0.19
   2   9   6    1.38    1.71
   3   9   6    1.40    0.77
   3   9   6    0.55    0.34
   3   9   6    0.14    0.94
   3   9   6    0.24    0.29
   4   9   6    5.33    0.73
   4   9   6    5.63    1.09
   4   9   6    5.75    1.24
   4   9   6    5.24    0.72
   5   9   6    0.05    0.45
   5   9   6    0.10    0.35
   6   9   6   41.00    3.66
   6   9   6   41.50    3.69
   7   9   6    1.00    0.68
   9   9   6    4.86    1.22
 -13   9   5   -0.03    2.00
 -13   9   5    3.44    1.79
 -12   9   5   13.10    2.59
 -12   9   5   11.03    2.66
 -11   9   5    4.64    1.93
 -11   9   5    4.59    1.65
 -10   9   5   -0.52    1.26
 -10   9   5   -0.61    1.03
  -9   9   5   22.79    3.01
  -9   9   5   22.97    2.96
  -8   9   5   13.16    2.10
  -8   9   5   14.20    2.06
  -7   9   5   66.19    6.28
  -7   9   5   67.40    5.94
  -6   9   5    9.71    1.47
  -6   9   5    7.12    1.28
  -5   9   5   26.35    2.56
  -5   9   5   25.93    2.74
   4  -9  -5    0.39    0.54
  -4   9   5   -0.02    0.55
  -4   9   5   -0.33    0.46
   3  -9  -5    3.05    0.72
  -3   9   5    2.09    0.50
  -3   9   5    1.96    0.67
   2  -9  -5    3.45    0.58
  -2   9   5    1.79    0.40
  -2   9   5    2.00    0.70
   1  -9  -5    5.54    0.85
  -1   9   5    6.27    1.02
   0  -9  -5    2.10    0.43
   0   9   5    3.03    0.73
  -1  -9  -5    0.35    0.23
   1   9   5    0.89    0.44
   2   9   5    1.73    1.26
   2   9   5    0.14    0.57
   2   9   5    0.52    0.32
   2   9   5    0.65    0.21
   3   9   5   18.38    1.66
   3   9   5   18.51    1.74
   3   9   5   19.45    2.18
   3   9   5   20.57    2.12
  -4  -9  -5    0.67    0.50
   4   9   5    0.33    0.30
   4   9   5    0.85    0.52
   4   9   5    1.74    0.93
  -5  -9  -5   -0.19    0.48
   5   9   5    0.45    0.46
   5   9   5    0.65    0.30
  -6  -9  -5    0.81    0.62
  -7  -9  -5   34.03    3.22
  -8  -9  -5    0.19    0.76
  -9  -9  -5   33.82    3.43
 -10  -9  -5    1.94    1.22
 -11  -9  -5    7.68    1.87
 -13   9   4   16.35    3.37
 -12   9   4    0.84    1.68
 -12   9   4    1.64    1.55
 -11   9   4   15.93    2.58
 -11   9   4   13.95    2.79
 -10   9   4    4.66    1.64
 -10   9   4    6.38    1.62
  -9   9   4    0.08    1.14
  -9   9   4    0.33    0.85
  -8   9   4   50.18    4.81
  -8   9   4   46.54    4.59
  -7   9   4    9.14    1.51
  -7   9   4    9.72    1.51
  -6   9   4   93.14    7.29
  -6   9   4   79.64    7.70
  -5   9   4   12.14    1.56
  -5   9   4   11.36    1.45
   4  -9  -4   42.83    3.57
  -4   9   4   44.48    3.96
  -4   9   4   39.58    3.62
   3  -9  -4    0.42    0.35
  -3   9   4    1.21    0.43
  -3   9   4    0.85    0.49
   2  -9  -4    1.10    0.56
   2  -9  -4    0.95    0.35
  -2   9   4    0.83    0.49
  -2   9   4    1.21    0.35
   1  -9  -4    1.63    0.33
   1  -9  -4    1.07    0.18
   1  -9  -4    1.19    0.52
  -1   9   4    0.87    0.47
   0  -9  -4   -0.09    0.28
   0   9   4    0.10    0.37
  -1  -9  -4    1.59    0.27
   1   9   4    0.62    0.48
  -2  -9  -4   17.47    1.56
   2   9   4   19.56    1.77
   2   9   4   18.07    1.70
   2   9   4   22.25    2.39
  -3  -9  -4    0.25    0.33
   3   9   4    0.69    0.45
   3   9   4   -0.01    0.74
   3   9   4    0.49    0.23
  -4  -9  -4   57.24    4.75
   4   9   4   56.58    4.95
   4   9   4   58.29    5.04
   4   9   4   59.94    5.20
  -5  -9  -4    0.45    0.49
   5   9   4    0.89    0.39
  -6  -9  -4    2.44    0.70
  -6  -9  -4    2.37    1.74
   6   9   4    1.95    0.53
  -7  -9  -4    6.14    1.10
  -7  -9  -4    6.58    2.09
  -8  -9  -4   19.68    3.35
  -8  -9  -4   15.39    2.00
  -9  -9  -4    0.48    0.89
 -10  -9  -4   18.17    2.40
 -11  -9  -4   -0.32    1.19
 -13   9   3    0.37    1.63
 -13   9   3   -1.86    1.84
 -12   9   3   17.33    2.84
 -12   9   3   14.82    2.92
 -11   9   3    0.30    1.39
 -11   9   3    1.22    1.26
 -10   9   3   15.77    2.59
 -10   9   3   16.67    2.47
  -9   9   3    0.88    0.94
  -9   9   3    2.92    1.37
  -8   9   3    4.76    1.28
  -8   9   3    3.92    1.13
  -7   9   3   70.48    5.86
  -7   9   3   63.12    6.13
  -6   9   3    3.20    0.83
  -6   9   3    3.60    0.85
  -5   9   3  128.99   10.20
  -5   9   3  121.33   10.90
   4  -9  -3    8.15    0.86
  -4   9   3    4.36    0.90
  -4   9   3    7.94    0.99
   3  -9  -3  107.81    8.49
  -3   9   3  104.61    9.22
  -3   9   3  106.20    8.57
   2  -9  -3    0.18    0.22
   2  -9  -3   -0.02    0.33
  -2   9   3    0.26    0.33
  -2   9   3    0.06    0.32
   1  -9  -3    2.24    0.30
   1  -9  -3    2.48    0.31
   1  -9  -3    2.33    0.52
  -1   9   3    3.62    0.52
   0  -9  -3    0.04    0.31
   0   9   3    0.30    0.27
  -1  -9  -3   15.08    1.25
  -1  -9  -3   14.98    1.35
   1   9   3   15.55    1.45
   1   9   3   15.57    1.26
  -2  -9  -3    0.46    0.22
   2   9   3    0.29    0.26
   2   9   3    1.50    0.45
   2   9   3    1.20    0.49
  -3  -9  -3   68.37    5.32
   3   9   3   68.92    5.66
   3   9   3   51.53    5.61
   3   9   3   67.65    5.62
  -4  -9  -3   -0.18    0.30
  -4  -9  -3   -1.01    0.89
   4   9   3   -0.02    0.23
   4   9   3    0.71    0.90
  -5  -9  -3   87.46    6.97
  -5  -9  -3   71.46    7.83
   5   9   3   90.61    7.35
  -6  -9  -3    0.94    0.57
  -6  -9  -3    1.16    1.19
   6   9   3    3.05    0.50
  -7  -9  -3   15.48    1.84
  -7  -9  -3   20.13    2.72
  -8  -9  -3    9.88    1.49
  -8  -9  -3   10.36    2.14
  -9  -9  -3    2.93    0.92
 -10  -9  -3    8.15    1.60
 -11  -9  -3    8.71    1.83
 -12  -9  -3    0.13    1.30
 -13   9   2   -1.31    1.50
 -13   9   2   -0.68    1.83
 -12   9   2    2.74    1.79
 -12   9   2    3.43    1.59
 -11   9   2    8.06    2.06
 -11   9   2   10.33    2.03
 -10   9   2    3.83    1.37
 -10   9   2    8.10    1.76
  -9   9   2    7.96    1.72
  -9   9   2   11.17    1.83
  -8   9   2   -0.23    0.68
  -8   9   2    0.38    0.83
  -7   9   2    3.15    0.92
  -7   9   2    2.28    0.90
  -6   9   2   31.44    3.11
  -6   9   2   30.77    3.01
  -5   9   2    1.28    0.63
  -5   9   2    0.96    0.55
  -4   9   2  160.21   13.85
  -4   9   2  161.13   12.92
   3  -9  -2    8.09    0.83
   3  -9  -2    5.32    0.66
  -3   9   2    5.15    0.80
  -3   9   2    4.62    0.77
   2  -9  -2   57.87    4.93
   2  -9  -2   58.18    4.57
   2  -9  -2   55.41    4.59
  -2   9   2   54.46    4.95
   1  -9  -2    0.21    0.24
   1  -9  -2    0.24    0.19
   1  -9  -2    0.35    0.25
  -1   9   2    0.18    0.23
   0  -9  -2    0.24    0.25
   0  -9  -2   -0.14    0.19
   0   9   2    0.13    0.16
   0   9   2    0.23    0.19
  -1  -9  -2    0.19    0.13
  -1  -9  -2    0.97    0.42
   1   9   2    0.18    0.13
   1   9   2    0.05    0.19
  -2  -9  -2   10.91    1.23
   2   9   2   14.57    1.24
  -3  -9  -2    0.84    0.40
   3   9   2    1.42    0.74
  -4  -9  -2   72.08    5.76
  -4  -9  -2   67.95    6.26
   4   9   2   60.01    6.15
   4   9   2   74.45    6.03
  -5  -9  -2    1.28    0.68
  -5  -9  -2    0.39    0.41
   5   9   2    0.53    0.29
  -6  -9  -2  100.78    8.44
  -6  -9  -2  113.09    9.17
   6   9   2   99.41    8.89
  -7  -9  -2    0.29    0.57
  -7  -9  -2    1.28    0.86
   7   9   2    0.52    0.43
  -8  -9  -2   31.27    2.90
  -8  -9  -2   27.72    3.17
  -9  -9  -2   11.92    1.65
  -9  -9  -2   11.88    2.01
 -10  -9  -2   -0.15    0.79
 -11  -9  -2   14.85    2.25
 -12  -9  -2    1.08    1.38
 -13   9   1    1.91    2.07
 -13   9   1    0.89    1.82
 -12   9   1    0.81    1.60
 -12   9   1    0.84    1.49
 -11   9   1    5.85    1.79
 -11   9   1    9.02    2.07
 -10   9   1    5.71    1.51
 -10   9   1    4.21    1.50
  -9   9   1   29.16    3.59
  -9   9   1   37.09    3.71
  -8   9   1   12.61    1.88
  -8   9   1   12.47    1.87
  -7   9   1   10.38    1.55
  -7   9   1    9.29    1.46
  -6   9   1    1.95    0.79
  -6   9   1    3.01    0.81
  -5   9   1   21.44    2.32
  -5   9   1   24.32    2.29
  -4   9   1    0.48    0.52
  -4   9   1    0.89    0.51
   3  -9  -1   77.22    6.14
   3  -9  -1   72.84    6.17
   3  -9  -1   78.73    6.59
  -3   9   1   73.46    6.64
   2  -9  -1    1.53    0.36
   2  -9  -1    2.01    0.41
   2  -9  -1    2.04    0.45
  -2   9   1    2.76    0.49
   1  -9  -1   27.74    2.36
   1  -9  -1   31.47    2.56
  -1   9   1   28.08    2.38
  -1   9   1   27.51    2.59
   0  -9  -1    1.42    0.28
   0  -9  -1    1.93    0.32
   0   9   1    2.16    0.37
   0   9   1    1.74    0.29
  -1  -9  -1    0.90    0.33
   1   9   1   -0.05    0.22
   1   9   1    1.13    0.35
  -2  -9  -1   -0.57    0.48
   2   9   1   -0.41    0.31
  -3  -9  -1    2.97    0.73
   3   9   1    3.07    0.33
   3   9   1    2.01    0.76
  -4  -9  -1    0.54    0.29
  -4  -9  -1    0.65    0.55
   4   9   1    0.89    0.37
   4   9   1    0.71    0.91
  -5  -9  -1   96.67    7.93
  -5  -9  -1   95.74    8.32
   5   9   1   97.55    8.32
  -6  -9  -1    2.34    0.70
  -6  -9  -1    4.27    0.71
   6   9   1    2.87    0.59
  -7  -9  -1   97.75    9.03
  -7  -9  -1  105.38    8.55
   7   9   1  106.90    8.98
  -8  -9  -1   -0.96    0.60
  -8  -9  -1   -0.14    0.62
  -9  -9  -1   24.29    2.83
  -9  -9  -1   28.27    2.75
 -10  -9  -1    7.20    1.51
 -10  -9  -1   10.41    1.72
 -11  -9  -1    1.71    1.14
 -12  -9  -1   24.21    3.17
 -13   9   0   18.40    3.63
 -13   9   0   20.09    3.50
 -12   9   0    2.78    1.91
 -12   9   0    3.31    1.84
 -11   9   0    3.52    1.73
 -11   9   0    6.03    1.79
 -10   9   0   14.81    2.51
 -10   9   0   20.32    2.84
  -9   9   0   -1.18    0.73
  -9   9   0   -0.19    0.95
  -8   9   0   75.93    6.70
  -8   9   0   75.88    7.13
  -7   9   0    7.34    1.40
  -7   9   0   11.10    1.63
  -6   9   0   46.71    4.17
  -6   9   0   44.88    4.40
  -5   9   0    0.74    0.59
  -5   9   0    1.54    0.66
   4  -9   0    3.61    0.74
  -4   9   0    4.61    0.86
   3  -9   0    0.10    0.33
   3  -9   0   -0.23    0.36
   3  -9   0   -0.02    0.34
  -3   9   0    0.03    0.38
   2  -9   0   19.72    1.82
   2  -9   0   22.21    2.02
  -2   9   0   20.75    2.06
   1  -9   0    1.12    0.37
   1  -9   0    1.10    0.30
  -1   9   0    1.49    0.33
  -1   9   0    0.84    0.41
   0  -9   0    0.66    0.27
   0  -9   0    0.31    0.30
   0   9   0    0.17    0.23
   0   9   0    0.79    0.50
  -1  -9   0    0.43    0.31
  -1  -9   0    0.75    0.38
   1   9   0   -0.16    0.69
   1   9   0    1.17    0.32
  -2  -9   0   20.45    1.85
  -2  -9   0   17.36    2.11
  -2  -9   0   20.05    1.74
   2   9   0   19.99    1.78
  -3  -9   0   -0.15    0.19
  -3  -9   0    0.70    0.71
   3   9   0   -0.49    0.52
   3   9   0   -0.02    0.16
  -4  -9   0    5.50    0.59
  -4  -9   0    3.66    0.97
   4   9   0    4.28    0.70
   4   9   0    4.66    1.15
  -5  -9   0    0.35    0.32
  -5  -9   0    0.78    0.63
   5   9   0    0.59    0.51
  -6  -9   0   50.26    4.43
  -6  -9   0   42.19    4.36
   6   9   0   55.80    4.59
  -7  -9   0   11.66    1.59
  -7  -9   0   11.62    1.39
  -8  -9   0   83.33    6.84
  -8  -9   0   76.73    7.05
  -9  -9   0    0.80    0.75
  -9  -9   0    2.08    0.98
 -10  -9   0   21.90    2.78
 -10  -9   0   24.63    2.79
 -11  -9   0    7.34    1.59
 -11  -9   0    7.25    1.54
 -12  -9   0    0.41    1.31
 -13  -9   0   18.69    2.98
  12  -9   1   10.94    2.05
 -12   9  -1   16.36    3.11
 -11   9  -1    1.34    1.43
 -10   9  -1    6.68    1.89
  -9   9  -1   17.33    2.62
  -8   9  -1   -0.08    0.89
  -7   9  -1   90.42    8.34
   6  -9   1    2.47    0.76
  -6   9  -1    3.38    0.97
   5  -9   1   89.80    7.34
  -5   9  -1   87.36    8.01
   4  -9   1   -0.26    0.35
  -4   9  -1    0.07    0.57
   3  -9   1    2.84    0.53
  -3   9  -1    3.09    0.78
   2  -9   1    0.37    0.28
   2  -9   1   -0.15    0.41
  -2   9  -1   -0.27    0.51
  -2   9  -1   -0.30    0.28
   1  -9   1   -0.01    0.41
   1  -9   1    0.23    0.28
  -1   9  -1    0.62    0.65
  -1   9  -1    0.45    0.28
   0  -9   1    1.68    0.63
   0  -9   1    1.50    0.36
   0   9  -1    1.22    0.84
   0   9  -1    1.57    0.34
  -1  -9   1   27.85    2.51
  -1  -9   1   30.33    3.08
  -1  -9   1   30.50    2.47
   1   9  -1   28.95    2.43
  -2  -9   1    2.27    0.33
  -2  -9   1    1.36    0.49
   2   9  -1    2.60    0.53
  -3  -9   1   75.09    6.45
  -3  -9   1   74.79    6.19
   3   9  -1   73.27    6.38
   3   9  -1   75.57    6.16
  -4  -9   1    2.81    0.91
  -4  -9   1    1.07    0.41
   4   9  -1    1.06    0.41
  -5  -9   1   26.66    2.35
  -5  -9   1   21.74    2.58
   5   9  -1   24.50    2.50
  -6  -9   1    2.15    0.54
  -6  -9   1    1.86    0.88
   6   9  -1    3.16    0.81
  -7  -9   1    9.00    1.18
  -7  -9   1   10.20    1.51
  -8  -9   1   12.95    1.60
  -8  -9   1   12.72    1.82
  -9  -9   1   35.45    3.47
  -9  -9   1   33.95    3.41
 -10  -9   1    2.65    1.21
 -10  -9   1    3.86    1.05
 -11  -9   1    7.63    1.59
 -11  -9   1    5.69    1.34
 -12  -9   1    1.07    1.34
 -13  -9   1   -0.63    1.39
  12  -9   2    0.97    1.23
 -12   9  -2   -0.71    1.86
  11  -9   2   12.34    2.03
 -11   9  -2   14.57    3.00
  10  -9   2   -0.57    0.78
 -10   9  -2    1.01    1.39
   9  -9   2   10.61    1.69
  -9   9  -2   13.23    2.35
   8  -9   2   22.78    2.73
  -8   9  -2   32.42    3.64
   7  -9   2    0.38    0.59
  -7   9  -2   -0.37    0.82
   6  -9   2   90.27    7.47
  -6   9  -2   88.20    8.32
   5  -9   2    0.30    0.46
  -5   9  -2    0.00    0.76
   4  -9   2   70.59    5.79
  -4   9  -2   68.79    6.56
   3  -9   2    1.54    0.44
  -3   9  -2    0.27    0.77
   2  -9   2   13.38    1.24
  -2   9  -2    9.81    1.75
   1  -9   2    0.22    0.30
   1  -9   2    0.25    0.62
  -1   9  -2    0.85    0.92
  -1   9  -2    0.37    0.31
   0  -9   2    0.12    0.89
   0  -9   2   -0.63    0.24
   0   9  -2    0.38    1.00
   0   9  -2    0.22    0.29
  -1  -9   2    0.28    0.34
  -1  -9   2   -0.76    1.26
  -1  -9   2    0.28    0.19
   1   9  -2    0.31    0.31
  -2  -9   2   59.01    4.98
  -2  -9   2   58.39    4.76
   2   9  -2   56.74    4.75
   2   9  -2   56.56    4.96
  -3  -9   2    5.45    0.88
  -3  -9   2    5.12    0.70
   3   9  -2    5.61    0.66
  -4  -9   2  162.60   13.65
  -4  -9   2  173.11   14.46
   4   9  -2  168.25   14.39
  -5  -9   2    0.93    0.48
  -5  -9   2    2.00    0.92
   5   9  -2    2.04    0.65
  -6  -9   2   32.81    3.20
  -6  -9   2   32.20    3.06
  -7  -9   2    3.58    0.76
  -7  -9   2    2.89    0.99
  -8  -9   2    1.60    0.89
  -8  -9   2    0.08    0.59
  -9  -9   2   11.53    1.94
  -9  -9   2   15.67    1.85
 -10  -9   2   10.68    1.76
 -10  -9   2    6.25    1.32
 -11  -9   2   13.40    2.07
 -11  -9   2   11.23    1.84
 -12  -9   2    1.07    1.37
 -12  -9   2    1.69    1.09
 -13  -9   2    2.22    1.61
  12  -9   3    2.70    1.30
 -12   9  -3    4.00    2.64
  11  -9   3    3.92    1.32
 -11   9  -3    7.93    2.65
  10  -9   3    6.31    1.42
 -10   9  -3    7.73    2.39
   9  -9   3    2.00    0.95
  -9   9  -3    2.71    1.71
   8  -9   3    7.26    1.29
  -8   9  -3   10.88    2.23
   7  -9   3   14.51    1.78
  -7   9  -3   14.88    2.57
   6  -9   3    1.28    0.60
  -6   9  -3    0.85    1.21
   5  -9   3   79.72    6.45
  -5   9  -3   72.83    7.47
   4  -9   3    0.16    0.39
  -4   9  -3    0.17    1.00
   3  -9   3   64.73    5.46
  -3   9  -3   70.05    6.65
   2  -9   3    0.74    0.37
  -2   9  -3    2.23    1.32
   1  -9   3   13.72    1.25
  -1   9  -3    7.99    2.05
   0  -9   3    0.15    0.34
   0  -9   3   -0.59    1.20
   0   9  -3    0.60    1.21
   0   9  -3   -0.30    0.30
  -1  -9   3    2.84    2.00
  -1  -9   3    3.25    0.46
  -1  -9   3    3.13    0.55
   1   9  -3    1.83    0.50
  -2  -9   3    0.51    0.28
  -2  -9   3    0.15    0.41
   2   9  -3    0.51    0.27
  -3  -9   3  113.09    8.76
  -3  -9   3  108.24    9.26
   3   9  -3  102.89    9.22
  -4  -9   3    7.40    1.02
  -4  -9   3    7.85    1.18
   4   9  -3    7.31    0.95
  -5  -9   3  129.67   10.89
  -5  -9   3  119.20   10.39
  -6  -9   3    3.92    0.81
  -6  -9   3    5.40    1.20
  -7  -9   3   80.32    6.66
  -7  -9   3   72.84    6.77
  -8  -9   3    2.92    0.86
  -8  -9   3    3.74    1.23
  -9  -9   3    1.34    0.76
  -9  -9   3    0.31    0.97
 -10  -9   3   16.98    2.22
 -10  -9   3   17.73    2.40
 -11  -9   3    1.09    1.14
 -11  -9   3   -0.67    0.88
 -12  -9   3   17.32    2.53
 -12  -9   3   16.17    2.44
 -13  -9   3   -0.41    1.31
  11  -9   4   -0.54    0.85
 -11   9  -4   -0.61    2.39
  10  -9   4   18.50    2.23
 -10   9  -4    7.82    2.98
   9  -9   4    0.37    0.76
  -9   9  -4   -1.40    1.80
   8  -9   4   13.46    1.82
  -8   9  -4   17.10    3.27
   7  -9   4    3.54    0.91
  -7   9  -4    7.71    2.13
   6  -9   4    1.61    0.65
  -6   9  -4    0.63    1.50
   5  -9   4    0.67    0.51
  -5   9  -4   -0.66    1.39
   4  -9   4   53.92    4.56
   3  -9   4    0.42    0.40
  -3   9  -4   -0.09    1.31
   2  -9   4   16.62    1.57
  -2   9  -4   13.17    2.80
   1  -9   4    0.85    0.42
  -1   9  -4   -0.02    1.23
   0  -9   4    1.42    0.43
   0  -9   4   -0.18    0.24
  -1  -9   4    1.54    0.51
  -1  -9   4    0.61    0.31
  -2  -9   4    0.76    0.51
  -2  -9   4    0.74    0.34
  -3  -9   4    0.48    0.56
  -3  -9   4    0.98    0.40
  -4  -9   4   44.13    3.57
  -4  -9   4   36.12    3.57
  -5  -9   4   10.54    1.42
  -5  -9   4   12.45    1.64
  -6  -9   4   91.03    7.64
  -6  -9   4   87.11    7.86
  -7  -9   4   10.58    1.42
  -7  -9   4    7.07    1.48
  -8  -9   4   62.53    5.31
  -8  -9   4   54.20    5.32
  -9  -9   4    0.31    0.97
  -9  -9   4   -0.19    0.68
 -10  -9   4    4.00    1.11
 -10  -9   4    4.03    1.30
 -11  -9   4   18.68    2.38
 -11  -9   4   13.89    2.27
 -12  -9   4    0.89    1.21
 -12  -9   4    1.22    1.13
 -13  -9   4   16.51    2.61
 -13  -9   4   19.09    2.83
  11  -9   5    4.49    1.45
 -11   9  -5    3.47    3.36
  10  -9   5    1.60    1.02
 -10   9  -5    3.95    3.13
   9  -9   5   29.82    3.03
  -9   9  -5   23.64    4.77
   8  -9   5    1.83    0.84
  -8   9  -5    1.60    2.28
   7  -9   5   31.08    2.93
  -7   9  -5   26.82    4.74
   6  -9   5    0.59    0.60
  -6   9  -5   -0.11    1.84
   5  -9   5   -0.06    0.45
  -5   9  -5   -0.13    1.65
   4  -9   5    0.38    0.45
  -4   9  -5    0.89    1.68
   3  -9   5   16.64    1.63
  -3   9  -5   12.41    3.01
   2  -9   5   -0.05    0.41
  -2   9  -5    0.13    1.40
   1  -9   5    0.88    0.43
  -1   9  -5   -2.03    0.99
   0  -9   5    2.87    0.64
   0  -9   5    2.57    0.50
  -1  -9   5    5.43    0.85
  -1  -9   5    6.12    0.79
  -2  -9   5    1.85    0.58
  -2  -9   5    2.56    0.52
  -3  -9   5    1.38    0.49
  -3  -9   5    2.84    0.71
  -4  -9   5   -0.25    0.43
  -4  -9   5    0.92    0.66
  -5  -9   5   20.94    2.40
  -5  -9   5   29.67    2.57
  -6  -9   5    6.90    1.41
  -6  -9   5    6.27    1.10
  -7  -9   5   69.54    6.27
  -7  -9   5   71.45    6.43
  -8  -9   5   12.76    1.99
  -8  -9   5   16.73    1.99
  -9  -9   5   32.93    3.33
  -9  -9   5   30.02    3.45
 -10  -9   5    0.97    0.91
 -10  -9   5    0.42    1.01
 -11  -9   5    3.60    1.39
 -11  -9   5    2.99    1.14
 -12  -9   5   21.01    2.59
 -12  -9   5   13.48    2.31
 -13  -9   5    1.82    1.31
 -13  -9   5    2.13    1.40
  10  -9   6    6.13    1.50
 -10   9  -6    5.53    4.02
   9  -9   6    7.15    1.40
  -9   9  -6    5.83    3.60
   8  -9   6   35.94    3.49
  -8   9  -6   39.79    6.36
   7  -9   6    0.27    0.66
  -7   9  -6    0.95    2.57
   6  -9   6   34.08    3.06
  -6   9  -6   24.91    5.00
   5  -9   6    0.18    0.51
  -5   9  -6    0.82    2.09
   4  -9   6    4.85    0.82
  -4   9  -6    2.19    1.99
   3  -9   6    1.13    0.55
  -3   9  -6    1.63    1.77
   2  -9   6    0.41    0.46
  -2   9  -6   -1.23    1.49
   1  -9   6    0.14    0.43
   1  -9   6    0.65    0.37
   0  -9   6    0.84    0.41
  -1  -9   6    0.97    0.43
  -1  -9   6    1.72    0.59
  -2  -9   6   66.83    5.93
  -2  -9   6   67.40    5.61
  -3  -9   6    5.70    0.88
  -3  -9   6    5.66    1.00
  -4  -9   6    7.41    1.14
  -4  -9   6   10.16    1.34
  -5  -9   6   -0.07    0.68
  -5  -9   6   -0.67    0.45
  -6  -9   6   -0.12    0.63
  -6  -9   6    1.18    0.95
  -7  -9   6    9.82    1.71
  -7  -9   6    9.98    1.48
  -8  -9   6   38.55    3.73
  -8  -9   6   35.96    3.68
  -9  -9   6   24.83    2.79
  -9  -9   6   22.68    2.86
 -10  -9   6   11.79    1.81
 -10  -9   6   10.68    1.80
 -11  -9   6    2.34    1.18
 -11  -9   6    1.37    1.02
 -12  -9   6    1.24    1.26
 -12  -9   6    1.24    1.19
 -13  -9   6    2.88    1.48
 -13  -9   6    7.45    1.75
   9  -9   7    3.39    1.14
  -9   9  -7    2.74    3.52
   8  -9   7    7.69    1.40
  -8   9  -7    8.67    3.62
   7  -9   7   35.56    3.28
  -7   9  -7   24.65    5.55
   6  -9   7    0.59    0.59
  -6   9  -7    1.63    2.63
   5  -9   7   28.44    2.66
  -5   9  -7   23.18    4.86
   4  -9   7    1.11    0.57
  -4   9  -7    2.59    2.48
   3  -9   7    4.26    0.85
  -3   9  -7    2.65    2.28
   2  -9   7    0.26    0.41
   2  -9   7    0.47    0.48
   1  -9   7    0.41    0.49
   1  -9   7    1.44    0.49
   0  -9   7   -0.13    0.44
   0  -9   7    0.10    0.39
  -1  -9   7   10.07    1.20
  -1  -9   7    7.98    1.10
  -2  -9   7    1.46    0.66
  -2  -9   7    2.18    0.58
  -3  -9   7   86.43    7.36
  -3  -9   7   90.08    7.80
  -4  -9   7    8.03    1.40
  -4  -9   7   13.46    1.53
  -5  -9   7   27.88    2.77
  -5  -9   7   24.90    2.69
  -6  -9   7    3.53    0.99
  -6  -9   7    2.70    1.09
  -7  -9   7    1.96    0.81
  -7  -9   7    1.72    1.08
  -8  -9   7    9.57    1.78
  -8  -9   7   11.60    1.66
  -9  -9   7    7.63    1.36
  -9  -9   7    6.29    1.55
 -10  -9   7   17.61    2.21
 -10  -9   7   13.74    2.18
 -11  -9   7    1.72    1.14
 -11  -9   7    1.28    0.97
 -12  -9   7    6.86    1.59
 -12  -9   7    6.72    1.63
   9  -9   8    5.07    1.27
   8  -9   8    3.25    1.08
  -8   9  -8    0.10    3.72
   7  -9   8    4.07    1.04
  -7   9  -8    1.97    3.22
   6  -9   8   23.43    2.26
  -6   9  -8    8.51    4.13
   5  -9   8    2.84    0.80
  -5   9  -8    1.87    2.64
   4  -9   8   23.47    2.37
   3  -9   8    0.26    0.48
   3  -9   8   -0.23    0.55
   2  -9   8    1.32    0.55
   2  -9   8    3.03    0.71
   1  -9   8   -0.13    0.52
   1  -9   8    0.19    0.45
   0  -9   8    0.05    0.46
   0  -9   8    0.00    0.59
  -1  -9   8   -0.14    0.39
  -1  -9   8   -0.29    0.50
  -2  -9   8   16.50    1.88
  -2  -9   8   17.62    1.85
  -3  -9   8    3.52    0.95
  -3  -9   8    3.37    0.83
  -4  -9   8   77.85    6.96
  -4  -9   8   76.02    6.57
  -5  -9   8   14.94    2.03
  -5  -9   8   15.33    1.95
  -6  -9   8   46.32    4.70
  -6  -9   8   52.33    4.68
  -7  -9   8    3.19    1.07
  -7  -9   8    3.02    1.22
  -8  -9   8    0.66    0.76
  -8  -9   8    0.34    1.05
  -9  -9   8    2.50    0.93
  -9  -9   8    2.20    1.18
 -10  -9   8    0.81    1.12
 -10  -9   8   -0.50    0.80
 -11  -9   8   23.62    2.95
 -11  -9   8   22.69    2.87
 -12  -9   8    2.13    1.17
 -12  -9   8    0.71    1.08
   8  -9   9    0.06    0.91
  -8   9  -9    3.91    4.11
   7  -9   9   -0.36    0.75
  -7   9  -9    3.29    3.64
   6  -9   9    1.27    0.80
   5  -9   9   18.24    2.05
   5  -9   9   18.26    2.09
   4  -9   9    3.59    0.79
   4  -9   9    1.78    0.80
   3  -9   9   11.37    1.43
   3  -9   9    9.89    1.38
   2  -9   9    0.79    0.55
   2  -9   9    0.53    0.64
   1  -9   9    2.27    0.75
   1  -9   9    1.87    0.68
   0  -9   9   -0.27    0.48
   0  -9   9   -0.14    0.65
  -1  -9   9    0.63    0.71
  -1  -9   9    1.41    0.60
  -2  -9   9    1.40    0.62
  -2  -9   9    1.66    0.77
  -3  -9   9   26.94    2.70
  -3  -9   9   26.39    2.75
  -4  -9   9    6.63    1.25
  -4  -9   9    5.83    1.15
  -5  -9   9   41.64    4.29
  -5  -9   9   47.78    4.23
  -6  -9   9   11.69    1.81
  -6  -9   9   11.71    1.86
  -7  -9   9   41.52    4.05
  -7  -9   9   34.34    4.05
  -8  -9   9    4.77    1.24
  -8  -9   9    7.11    1.59
  -9  -9   9    9.30    1.55
  -9  -9   9    5.17    1.49
 -10  -9   9    0.45    0.94
 -10  -9   9    4.82    1.38
 -11  -9   9    1.20    1.16
 -11  -9   9    0.11    0.92
 -12  -9   9   12.62    2.06
 -12  -9   9   14.92    2.26
   7  -9  10    1.01    0.81
   7  -9  10   -1.38    0.81
   6  -9  10    0.74    0.73
   6  -9  10    0.46    0.82
   5  -9  10    1.06    0.73
   5  -9  10    1.98    0.86
   4  -9  10    5.69    1.13
   4  -9  10    6.00    1.15
   3  -9  10    0.08    0.71
   3  -9  10    0.33    0.59
   2  -9  10    6.42    1.17
   2  -9  10    4.50    0.98
   1  -9  10    0.36    0.65
   1  -9  10    0.32    0.58
   0  -9  10    7.20    1.12
   0  -9  10    5.28    1.08
  -1  -9  10    2.57    0.87
  -1  -9  10    1.64    0.71
  -2  -9  10   -0.31    0.66
  -2  -9  10   -0.35    0.53
  -3  -9  10   -0.54    0.75
  -3  -9  10    1.10    0.70
  -4  -9  10   11.51    1.67
  -4  -9  10    9.60    1.57
  -5  -9  10    3.45    1.02
  -5  -9  10    4.36    1.19
  -6  -9  10   26.17    3.12
  -6  -9  10   27.43    3.18
  -7  -9  10   21.36    2.71
  -7  -9  10   16.88    2.60
  -8  -9  10   31.53    3.30
  -8  -9  10   25.60    3.35
  -9  -9  10    6.40    1.52
  -9  -9  10    9.82    1.85
 -10  -9  10    4.55    1.44
 -10  -9  10    3.13    1.20
 -11  -9  10   -0.30    1.12
 -11  -9  10   -0.26    0.96
   5  -9  11    1.61    0.97
   5  -9  11    2.24    0.92
   4  -9  11    0.34    0.70
   4  -9  11   -0.10    0.81
   3  -9  11    2.65    0.98
   3  -9  11    0.74    0.77
   2  -9  11    0.72    0.84
   2  -9  11    0.01    0.64
   1  -9  11    0.74    0.81
   1  -9  11    0.07    0.61
   0  -9  11   -0.35    0.61
   0  -9  11   -0.69    0.78
  -1  -9  11   10.44    1.51
  -1  -9  11    9.52    1.47
  -2  -9  11    2.39    0.86
  -2  -9  11    2.26    0.94
  -3  -9  11    8.42    1.45
  -3  -9  11    8.18    1.39
  -4  -9  11    1.97    0.95
  -4  -9  11    4.04    1.21
  -5  -9  11    3.46    1.27
  -5  -9  11    2.74    1.11
  -6  -9  11   -0.19    0.93
  -6  -9  11    1.80    1.20
  -7  -9  11   15.21    2.42
  -7  -9  11   16.67    2.45
  -8  -9  11   13.43    2.23
  -8  -9  11   18.56    2.61
  -9  -9  11    6.11    1.66
  -9  -9  11    7.56    1.57
 -10  -9  11    7.62    1.74
 -10  -9  11   14.04    2.22
   4  -9  12    2.09    1.02
   4  -9  12    2.28    1.12
   3  -9  12   -0.05    0.94
   3  -9  12    0.16    0.79
   2  -9  12   -1.08    0.64
   2  -9  12   -0.30    0.91
   1  -9  12    0.49    0.76
   1  -9  12    0.32    0.92
   0  -9  12    0.29    0.88
   0  -9  12   -0.07    0.72
  -1  -9  12    0.26    0.90
  -1  -9  12    1.02    0.80
  -2  -9  12   16.89    2.13
  -2  -9  12   18.27    2.25
  -3  -9  12    5.20    1.21
  -3  -9  12    4.75    1.26
  -4  -9  12   15.06    2.18
  -4  -9  12   16.99    2.23
  -5  -9  12    4.93    1.44
  -5  -9  12    6.35    1.50
  -6  -9  12   -0.06    1.22
  -6  -9  12    1.07    1.02
  -7  -9  12    0.97    1.15
  -7  -9  12   -1.09    1.19
  -8  -9  12    3.56    1.62
  -8  -9  12    4.12    1.44
  -9  -9  12    9.96    2.05
  -9  -9  12    9.13    1.92
   2  -9  13   -1.02    1.00
   2  -9  13    0.49    0.92
   1  -9  13   -0.34    0.79
   1  -9  13   -0.82    0.98
   0  -9  13   -0.46    0.80
   0  -9  13    1.57    1.06
  -1  -9  13    5.68    1.31
  -1  -9  13    4.50    1.33
  -2  -9  13    1.42    0.99
  -2  -9  13   -0.25    1.00
  -3  -9  13   18.68    2.44
  -3  -9  13   16.93    2.33
  -4  -9  13    5.63    1.47
  -4  -9  13   10.34    1.76
  -5  -9  13   22.30    2.89
  -5  -9  13   20.99    2.79
  -6  -9  13    9.82    1.94
  -6  -9  13   10.62    2.12
  -7  -9  13    3.86    1.50
  -7  -9  13    3.11    1.66
  -8  -9  13    0.32    1.32
  -8  -9  13   -0.24    1.17
  -1  -9  14    0.21    1.17
  -1  -9  14    1.50    1.06
  -2  -9  14    2.87    1.32
  -2  -9  14    5.25    1.39
  -3  -9  14    0.97    1.08
  -3  -9  14   -0.82    1.16
  -4  -9  14   20.48    2.66
  -4  -9  14   17.05    2.59
  -5  -9  14    4.19    1.65
  -5  -9  14    8.15    1.76
  -6  -9  14   18.80    2.85
  -5  10  14    2.28    1.34
  -4  10  14   -0.39    1.10
  -3  10  14    3.99    1.45
  -2  10  14   20.93    2.92
  -1  10  14    2.87    1.47
  -8  10  13    3.19    1.35
  -7  10  13    6.54    1.62
  -6  10  13    0.00    1.07
  -5  10  13    7.51    1.62
  -4  10  13    4.34    1.45
  -3  10  13    1.17    1.10
  -2  10  13    5.24    1.53
  -1  10  13   23.00    3.05
   0  10  13    0.72    1.26
  -9  10  12    1.90    1.33
  -8  10  12   -0.50    0.97
  -7  10  12    4.69    1.33
  -6  10  12    7.56    1.59
  -5  10  12    0.29    0.88
  -4  10  12   10.43    1.83
  -3  10  12   11.53    1.88
  -2  10  12    1.48    1.11
  -1  10  12    7.03    1.62
   0  10  12   13.79    2.16
   1  10  12    0.55    0.96
 -10  10  11   -0.83    1.13
  -9  10  11   12.24    2.18
  -8  10  11    7.74    1.73
  -7  10  11    1.47    1.04
  -6  10  11    5.30    1.34
  -5  10  11   11.64    1.89
  -4  10  11    0.66    0.86
  -3  10  11   15.23    2.18
  -2  10  11   13.57    2.05
  -1  10  11   -1.68    0.69
   0  10  11   15.12    2.17
   1  10  11   10.52    1.70
   2  10  11    2.13    0.93
 -11  10  10    3.58    1.91
 -11  10  10    5.10    1.75
 -10  10  10    4.31    1.80
 -10  10  10    3.08    1.39
  -9  10  10   -2.38    1.09
  -9  10  10   -0.34    1.01
  -8  10  10   14.32    2.29
  -8  10  10   15.95    2.34
  -7  10  10    4.56    1.42
  -7  10  10    9.06    1.68
  -6  10  10    0.14    0.95
  -6  10  10   -0.01    0.82
  -5  10  10    7.83    1.50
  -5  10  10   14.80    1.95
  -4  10  10   22.09    2.76
  -3  10  10    0.55    0.84
  -2  10  10   19.76    2.50
  -1  10  10   15.65    2.15
   0  10  10    3.86    1.09
   1  10  10   22.21    2.57
   2  10  10    4.37    1.02
   3  10  10    2.68    0.93
 -12  10   9    6.52    2.30
 -12  10   9    4.84    1.83
 -11  10   9   -0.29    1.70
 -11  10   9    1.16    1.43
 -10  10   9    6.66    2.01
 -10  10   9    8.82    1.92
  -9  10   9    3.83    1.50
  -9  10   9    5.55    1.73
  -8  10   9    1.66    1.14
  -8  10   9   -0.36    1.13
  -7  10   9   19.96    2.58
  -7  10   9   15.61    2.37
  -6  10   9    6.07    1.33
  -6  10   9    2.57    1.16
  -5  10   9   -0.22    0.76
  -5  10   9    0.41    0.84
  -4  10   9   10.31    1.44
  -4  10   9   12.19    1.77
  -3  10   9    7.93    1.19
  -3  10   9   14.22    1.76
  -2  10   9   -0.43    0.71
  -2  10   9   -0.09    0.39
  -1  10   9   35.09    3.61
   0  10   9   12.35    1.74
   1  10   9    6.65    1.19
   2  10   9   10.77    1.49
   3  10   9    0.07    0.53
   4  10   9    6.85    1.10
 -12  10   8   13.35    2.87
 -12  10   8   15.63    2.81
 -11  10   8    5.13    1.75
 -11  10   8    4.87    1.94
 -10  10   8    1.53    1.26
 -10  10   8    1.96    1.65
  -9  10   8   11.65    2.38
  -9  10   8   16.06    2.41
  -8  10   8    0.48    1.15
  -8  10   8    2.89    1.28
  -7  10   8    0.96    1.11
  -7  10   8    2.00    1.09
  -6  10   8   27.71    2.94
  -6  10   8   16.60    2.43
  -5  10   8    5.38    1.24
  -5  10   8    5.36    1.17
   4 -10  -8    4.54    0.96
  -4  10   8    4.62    1.15
  -4  10   8    3.55    0.91
   3 -10  -8   15.29    1.46
  -3  10   8   13.53    1.53
  -3  10   8   17.04    2.11
  -2  10   8   14.95    1.93
  -2  10   8   13.72    1.31
  -1  10   8    0.33    0.69
   0  10   8   34.92    3.46
   1  10   8    6.00    1.03
   2  10   8   13.95    1.66
   3  10   8    5.20    0.88
   4  10   8    1.80    0.61
 -12  10   7   -0.09    1.71
 -12  10   7    1.90    1.61
 -11  10   7    5.23    2.22
 -11  10   7    8.08    1.99
 -10  10   7    5.99    1.62
 -10  10   7    6.12    1.92
  -9  10   7    7.65    1.67
  -9  10   7    5.22    1.76
  -8  10   7   14.95    2.31
  -8  10   7   16.75    2.42
  -7  10   7    9.90    1.73
  -7  10   7    9.68    1.78
  -6  10   7    2.49    1.03
  -6  10   7    4.77    1.18
  -5  10   7   26.57    2.60
  -5  10   7   24.58    2.97
   4 -10  -7    7.45    1.12
  -4  10   7    6.82    1.28
  -4  10   7    7.01    1.07
   3 -10  -7    3.43    0.71
  -3  10   7    2.43    0.61
  -3  10   7    4.02    1.03
   2 -10  -7   10.24    0.95
  -2  10   7    9.82    1.01
  -2  10   7   13.09    1.63
  -1  10   7    5.92    1.10
   0  10   7    1.42    0.72
   1  10   7   28.13    2.76
   2  10   7    1.58    0.28
   2  10   7    1.64    0.57
   3  10   7   11.30    1.36
   3  10   7   12.70    1.13
   4  10   7   -0.42    0.34
   4  10   7    0.29    0.41
   5  10   7    8.01    1.00
   5  10   7    7.30    0.95
   6  10   7    1.15    0.63
 -13  10   6    3.56    2.42
 -13  10   6    7.71    2.38
 -12  10   6    6.36    2.01
 -12  10   6    5.03    2.33
 -11  10   6   -0.84    1.18
 -11  10   6    0.10    1.58
 -10  10   6   15.51    2.82
 -10  10   6   18.22    2.73
  -9  10   6   10.48    1.91
  -9  10   6    8.70    2.02
  -8  10   6   13.26    2.26
  -8  10   6   14.85    2.23
  -7  10   6   17.14    2.44
  -7  10   6   19.25    2.44
  -6  10   6    7.22    1.36
  -6  10   6    6.33    1.26
  -5  10   6    6.98    1.19
  -5  10   6    6.33    1.26
   4 -10  -6   30.60    2.65
  -4  10   6   26.62    2.51
  -4  10   6   23.59    2.84
   3 -10  -6   12.68    1.39
  -3  10   6    9.72    1.55
  -3  10   6   12.79    1.27
   2 -10  -6    3.75    0.55
  -2  10   6    3.60    0.95
  -2  10   6    4.87    0.56
  -1  10   6   10.62    1.47
   0 -10  -6    0.05    0.30
   0  10   6    0.32    0.52
  -1 -10  -6    2.69    0.44
   1  10   6    4.04    0.74
   2  10   6   16.48    2.69
   2  10   6   15.60    1.43
   2  10   6   13.34    1.17
   2  10   6   14.22    1.48
   3  10   6    0.32    0.87
   3  10   6    0.17    0.27
   3  10   6    0.79    0.37
   3  10   6   -0.25    0.82
   4  10   6    6.74    1.42
   4  10   6    5.58    0.74
   4  10   6    4.47    0.69
   4  10   6    6.29    1.05
   5  10   6    2.56    0.52
   5  10   6    3.45    0.66
   6  10   6   13.61    1.41
 -13  10   5    0.45    2.17
 -13  10   5    1.68    1.66
 -12  10   5    7.34    2.14
 -12  10   5    6.26    2.41
 -11  10   5    3.05    1.83
 -11  10   5    5.34    1.81
 -10  10   5    2.51    1.45
 -10  10   5    3.01    1.41
  -9  10   5   28.76    3.47
  -9  10   5   27.49    3.52
  -8  10   5    3.06    1.09
  -8  10   5    1.72    1.11
  -7  10   5   15.93    2.21
  -7  10   5   19.45    2.39
  -6  10   5   19.64    2.41
  -6  10   5   24.34    2.67
  -5  10   5    0.86    0.65
  -5  10   5    2.30    0.75
   4 -10  -5    6.84    0.98
  -4  10   5    8.55    1.06
  -4  10   5    6.66    1.16
   3 -10  -5   30.88    2.53
  -3  10   5   27.23    2.45
  -3  10   5   26.16    2.80
   2 -10  -5   11.75    1.18
  -2  10   5   11.23    1.07
  -2  10   5   10.22    1.41
   1 -10  -5   11.12    1.29
  -1  10   5    9.78    1.38
   0 -10  -5   14.20    1.39
   0  10   5   13.98    1.65
  -1 -10  -5    0.18    0.21
   1  10   5   -0.38    0.45
   2  10   5    2.00    0.46
   2  10   5    0.95    0.41
   2  10   5    0.90    1.22
   2  10   5    1.10    0.23
   3  10   5   -0.14    0.84
   3  10   5    0.25    0.27
   3  10   5    0.25    0.62
  -4 -10  -5    6.17    0.89
   4  10   5    8.22    0.96
   4  10   5    6.34    1.51
   4  10   5    6.16    0.75
  -5 -10  -5    2.79    0.70
   5  10   5    4.12    0.67
   5  10   5    3.18    0.51
  -6 -10  -5    6.95    1.07
   6  10   5    6.57    0.79
  -7 -10  -5    8.57    1.33
  -8 -10  -5   11.34    1.64
  -9 -10  -5   15.49    2.08
 -10 -10  -5    0.22    1.07
 -13  10   4    3.28    2.24
 -13  10   4    5.30    2.11
 -12  10   4    5.03    1.80
 -12  10   4    1.21    1.84
 -11  10   4   16.38    2.59
 -11  10   4   12.30    2.71
 -10  10   4    3.36    1.55
 -10  10   4    1.94    1.24
  -9  10   4    9.94    1.74
  -9  10   4    6.36    1.67
  -8  10   4   25.03    3.13
  -8  10   4   30.13    3.23
  -7  10   4    1.52    0.91
  -7  10   4    1.42    0.80
  -6  10   4   20.55    2.35
  -6  10   4   23.14    2.45
  -5  10   4   31.56    3.05
  -5  10   4   29.49    2.82
   4 -10  -4    1.55    0.50
  -4  10   4    2.12    0.58
  -4  10   4    1.45    0.58
   3 -10  -4    1.60    0.42
  -3  10   4    1.24    0.47
  -3  10   4    1.02    0.52
   2 -10  -4   16.87    1.47
   2 -10  -4   20.80    1.88
  -2  10   4   15.38    1.73
  -2  10   4   15.08    1.50
   1 -10  -4    4.12    0.79
   1 -10  -4    4.82    0.52
   1 -10  -4    4.35    0.43
  -1  10   4    4.67    0.73
   0 -10  -4   17.23    1.63
   0  10   4   16.68    1.71
  -1 -10  -4    6.62    0.66
   1  10   4    5.90    0.86
  -2 -10  -4    0.79    0.26
   2  10   4    1.35    0.38
   2  10   4    1.05    0.38
   2  10   4    0.73    0.82
  -3 -10  -4    5.06    0.63
   3  10   4    5.19    0.59
   3  10   4    5.13    0.71
   3  10   4    5.68    1.09
  -4 -10  -4    6.27    0.76
   4  10   4    4.47    1.47
   4  10   4    5.50    0.70
   4  10   4    5.59    0.62
  -5 -10  -4    3.76    0.66
   5  10   4    3.00    0.54
  -6 -10  -4    0.29    0.53
  -6 -10  -4    0.15    1.44
  -7 -10  -4   13.38    3.05
  -7 -10  -4   22.26    2.14
  -8 -10  -4    7.17    1.28
  -9 -10  -4   13.53    1.88
 -10 -10  -4   12.51    1.93
 -11 -10  -4    1.41    1.27
 -13  10   3    5.62    2.52
 -13  10   3    5.09    2.17
 -12  10   3    7.36    2.06
 -12  10   3    8.31    2.41
 -11  10   3    9.39    1.96
 -11  10   3    4.74    1.92
 -10  10   3   21.29    2.99
 -10  10   3   18.82    2.74
  -9  10   3    2.45    1.28
  -9  10   3    2.36    1.06
  -8  10   3   25.32    2.83
  -8  10   3   19.83    2.63
  -7  10   3   39.12    4.01
  -7  10   3   42.62    3.91
  -6  10   3    0.95    0.72
  -6  10   3    1.20    0.64
  -5  10   3   15.08    1.84
  -5  10   3   19.14    1.92
   4 -10  -3   12.90    1.33
  -4  10   3   13.64    1.51
  -4  10   3   14.32    1.54
   3 -10  -3    2.28    0.42
  -3  10   3    1.79    0.51
  -3  10   3    2.60    0.58
   2 -10  -3    1.05    0.29
   2 -10  -3    1.70    0.44
   2 -10  -3    1.59    0.36
  -2  10   3    1.80    0.42
   1 -10  -3   12.50    1.07
   1 -10  -3   13.34    1.33
   1 -10  -3   11.71    1.07
  -1  10   3   13.58    1.28
   0 -10  -3    3.49    0.39
   0 -10  -3    3.17    0.56
   0 -10  -3    3.14    0.36
   0  10   3    3.22    0.46
  -1 -10  -3   15.04    1.32
  -1 -10  -3   14.85    1.26
   1  10   3   15.00    1.23
   1  10   3   14.43    1.36
  -2 -10  -3    1.77    0.31
   2  10   3    1.20    0.30
   2  10   3    1.05    0.38
   2  10   3    0.95    0.41
  -3 -10  -3    4.21    0.56
   3  10   3    4.82    0.48
   3  10   3    4.40    0.98
   3  10   3    3.93    0.45
  -4 -10  -3    0.28    0.35
   4  10   3    0.84    0.24
   4  10   3    1.16    0.20
   4  10   3    0.00    1.02
  -5 -10  -3   17.95    1.70
  -5 -10  -3   10.46    2.19
   5  10   3   19.34    1.65
  -6 -10  -3    4.16    1.46
  -6 -10  -3    3.82    0.80
   6  10   3    4.96    0.66
  -7 -10  -3    9.87    1.92
  -7 -10  -3    5.46    1.00
  -8 -10  -3   41.29    4.52
  -8 -10  -3   35.12    3.41
  -9 -10  -3    2.72    1.00
 -10 -10  -3   15.56    2.14
 -11 -10  -3   15.09    2.26
 -13  10   2    0.68    1.90
 -13  10   2   -0.19    1.52
 -12  10   2    9.82    2.31
 -12  10   2   13.06    2.70
 -11  10   2    7.60    2.00
 -11  10   2    5.26    1.75
 -10  10   2   13.14    2.30
 -10  10   2   18.87    2.66
  -9  10   2   25.46    2.94
  -9  10   2   19.43    2.76
  -8  10   2    0.38    0.73
  -8  10   2    0.49    0.90
  -7  10   2   22.60    2.58
  -7  10   2   23.49    2.57
  -6  10   2   18.96    2.12
  -6  10   2   19.01    2.15
  -5  10   2   -0.17    0.48
  -5  10   2    0.00    0.48
  -4  10   2   27.25    2.71
  -4  10   2   28.77    2.60
   3 -10  -2    5.42    0.74
   3 -10  -2    5.67    0.69
  -3  10   2    5.07    0.82
   2 -10  -2    0.60    0.31
   2 -10  -2    0.75    0.30
   2 -10  -2    0.51    0.29
  -2  10   2    1.20    0.37
   1 -10  -2    0.02    0.24
   1 -10  -2    0.36    0.20
   1 -10  -2    0.23    0.26
  -1  10   2    0.13    0.25
   0 -10  -2    1.66    0.30
   0 -10  -2    2.21    0.34
   0  10   2    1.10    0.25
   0  10   2    2.02    0.32
  -1 -10  -2    2.14    0.29
  -1 -10  -2    1.60    0.44
   1  10   2    2.08    0.31
   1  10   2    1.86    0.27
  -2 -10  -2    3.73    0.71
   2  10   2    4.18    0.58
  -3 -10  -2    2.89    0.59
   3  10   2    2.14    0.76
  -4 -10  -2    9.50    1.08
  -4 -10  -2    6.65    1.20
   4  10   2    8.58    1.53
   4  10   2   10.17    0.92
  -5 -10  -2    0.76    0.45
  -5 -10  -2    0.92    0.69
   5  10   2    0.49    0.28
  -6 -10  -2   19.90    2.30
  -6 -10  -2   20.81    2.04
   6  10   2   21.63    1.99
  -7 -10  -2    0.16    0.83
  -7 -10  -2    0.56    0.57
   7  10   2    1.68    0.52
  -8 -10  -2   15.63    1.94
  -8 -10  -2   18.19    2.27
  -9 -10  -2   25.72    3.24
  -9 -10  -2   28.61    2.95
 -10 -10  -2    0.35    0.90
 -11 -10  -2   20.58    2.73
 -12 -10  -2    5.66    1.64
 -13  10   1   -0.37    1.87
 -13  10   1    0.84    1.89
 -12  10   1    2.49    1.77
 -12  10   1    1.26    1.48
 -11  10   1   12.96    2.46
 -11  10   1   21.04    2.98
 -10  10   1    2.27    1.20
 -10  10   1    1.89    1.26
  -9  10   1   16.89    2.39
  -9  10   1   17.38    2.47
  -8  10   1   24.33    3.13
  -8  10   1   32.35    3.07
  -7  10   1    1.97    0.83
  -7  10   1    0.27    0.71
  -6  10   1   20.55    2.17
  -6  10   1   16.00    2.07
  -5  10   1   22.59    2.42
  -5  10   1   24.74    2.36
  -4  10   1    0.35    0.46
   3 -10  -1   10.77    1.09
   3 -10  -1    8.36    1.03
   3 -10  -1   11.33    1.13
  -3  10   1    7.33    1.12
   2 -10  -1    0.06    0.30
   2 -10  -1    0.42    0.28
   2 -10  -1    0.61    0.38
  -2  10   1    0.24    0.36
   1 -10  -1    1.69    0.35
   1 -10  -1    1.75    0.33
  -1  10   1    1.17    0.39
  -1  10   1    2.10    0.37
   0 -10  -1    0.05    0.24
   0 -10  -1    0.11    0.19
   0  10   1   -0.04    0.28
   0  10   1    0.24    0.19
  -1 -10  -1    0.96    0.35
  -1 -10  -1    1.10    0.20
   1  10   1    1.16    0.30
   1  10   1    0.88    0.44
  -2 -10  -1    0.06    0.49
   2  10   1   -0.34    0.32
  -3 -10  -1   -0.63    0.55
   3  10   1    0.55    0.55
  -4 -10  -1    3.87    0.81
  -4 -10  -1    3.13    0.44
   4  10   1    2.56    0.49
   4  10   1    3.74    1.07
  -5 -10  -1   13.16    1.35
  -5 -10  -1   12.94    1.53
   5  10   1   13.69    1.47
  -6 -10  -1   14.68    1.50
  -6 -10  -1   13.17    1.61
   6  10   1   14.02    1.53
  -7 -10  -1   28.40    2.67
  -7 -10  -1   26.58    2.72
   7  10   1   28.53    2.69
  -8 -10  -1    1.43    0.75
  -8 -10  -1    0.59    0.70
  -9 -10  -1   18.14    2.21
  -9 -10  -1   15.60    2.05
 -10 -10  -1    7.45    1.47
 -11 -10  -1   -0.49    1.00
 -12 -10  -1   15.71    2.48
 -12  10   0    2.94    1.78
 -11  10   0    7.52    1.93
 -11  10   0    5.40    1.85
 -10  10   0   23.88    3.26
 -10  10   0   26.48    3.45
  -9  10   0   -0.17    0.91
  -9  10   0    0.25    0.97
  -8  10   0   34.69    3.57
  -8  10   0   35.65    3.77
  -7  10   0   29.13    3.05
  -7  10   0   25.66    2.96
  -6  10   0    5.85    1.16
  -6  10   0    4.81    1.11
   5 -10   0    5.39    0.98
  -5  10   0    9.28    1.28
   4 -10   0    5.83    0.89
  -4  10   0    6.04    1.04
   3 -10   0    0.35    0.36
  -3  10   0    2.33    0.60
   2 -10   0    6.92    0.89
   2 -10   0    6.04    0.75
  -2  10   0    8.15    0.88
  -2  10   0    6.22    0.98
   1 -10   0    1.80    0.36
   1 -10   0    2.52    0.47
  -1  10   0    2.03    0.39
  -1  10   0    1.10    0.51
   0 -10   0    0.03    0.25
   0 -10   0    0.35    0.32
   0  10   0   -0.52    0.45
   0  10   0    0.55    0.25
  -1 -10   0    1.90    0.41
  -1 -10   0    1.60    0.43
   1  10   0    1.44    0.34
   1  10   0    1.75    0.84
  -2 -10   0    7.41    0.93
  -2 -10   0    6.53    1.02
  -2 -10   0    7.38    0.69
   2  10   0    6.65    0.82
  -3 -10   0    1.85    0.32
  -3 -10   0    1.86    0.73
   3  10   0    1.54    0.64
   3  10   0    1.07    0.21
  -4 -10   0    6.23    0.73
  -4 -10   0    6.10    1.19
   4  10   0    7.88    0.80
  -5 -10   0    9.52    1.02
  -5 -10   0    8.94    1.35
   5  10   0   10.42    1.23
  -6 -10   0    6.26    1.18
  -6 -10   0    5.07    0.78
   6  10   0    6.68    1.05
  -7 -10   0   30.95    3.12
  -7 -10   0   29.65    3.19
   7  10   0   42.18    3.40
  -8 -10   0   31.79    3.23
  -8 -10   0   37.29    3.35
  -9 -10   0   -0.60    0.58
  -9 -10   0   -0.85    0.76
 -10 -10   0   19.56    2.54
 -10 -10   0   23.30    2.63
 -11 -10   0    6.95    1.58
 -12 -10   0    4.05    1.60
  12 -10   1   12.25    2.16
 -12  10  -1   12.00    2.80
  11 -10   1   -0.17    0.90
 -11  10  -1    1.38    1.44
  10 -10   1    8.26    1.55
 -10  10  -1    7.91    2.01
   9 -10   1   16.31    2.15
  -9  10  -1   16.94    2.58
   8 -10   1    0.17    0.73
  -8  10  -1    3.81    1.31
   7 -10   1   24.52    2.53
  -7  10  -1   25.19    3.09
   6 -10   1   12.33    1.59
  -6  10  -1   14.62    1.99
   5 -10   1   13.03    1.54
  -5  10  -1   14.29    1.90
   4 -10   1    2.27    0.60
  -4  10  -1    3.22    0.86
   3 -10   1    0.17    0.33
  -3  10  -1    0.40    0.55
   2 -10   1   -0.05    0.44
   2 -10   1    0.14    0.30
  -2  10  -1   -0.06    0.31
  -2  10  -1    1.23    0.65
   1 -10   1    0.84    0.50
   1 -10   1    0.64    0.32
  -1  10  -1    1.44    0.37
  -1  10  -1    0.92    0.69
   0 -10   1    0.74    0.54
   0 -10   1   -0.22    0.28
   0  10  -1    0.17    0.78
   0  10  -1    0.09    0.26
  -1 -10   1    1.70    0.42
  -1 -10   1    2.67    0.92
   1  10  -1    1.27    0.38
  -2 -10   1    1.62    1.20
  -2 -10   1    0.28    0.42
  -2 -10   1    0.47    0.21
   2  10  -1    0.59    0.38
  -3 -10   1   10.19    1.04
  -3 -10   1    9.77    1.26
   3  10  -1    8.88    1.18
   3  10  -1    9.98    0.95
  -4 -10   1    0.18    0.77
  -4 -10   1    0.07    0.36
   4  10  -1    0.23    0.29
  -5 -10   1   26.29    2.52
  -5 -10   1   29.05    2.79
   5  10  -1   27.81    2.64
  -6 -10   1   20.40    2.33
  -6 -10   1   19.58    1.96
   6  10  -1   20.55    2.20
  -7 -10   1    1.09    0.50
  -7 -10   1    2.09    0.90
  -8 -10   1   35.81    3.39
  -8 -10   1   32.69    3.23
  -9 -10   1   18.95    2.02
  -9 -10   1   14.73    2.15
 -10 -10   1    1.77    1.03
 -10 -10   1    1.43    0.87
 -11 -10   1   20.53    2.77
 -11 -10   1   19.52    2.54
 -12 -10   1   -0.17    1.22
 -13 -10   1   -0.60    1.48
  12 -10   2    7.19    1.68
 -12  10  -2    7.98    2.90
  11 -10   2   18.33    2.45
 -11  10  -2   13.82    3.00
  10 -10   2    0.81    0.89
 -10  10  -2    1.42    1.48
   9 -10   2   17.90    2.30
  -9  10  -2   19.51    3.10
   8 -10   2   15.10    2.06
  -8  10  -2   21.37    2.86
   7 -10   2    2.21    0.74
  -7  10  -2   -0.01    1.09
   6 -10   2   21.70    2.18
  -6  10  -2   21.48    2.85
   5 -10   2    0.78    0.48
  -5  10  -2    0.33    0.90
   4 -10   2    6.55    0.95
  -4  10  -2   11.22    1.71
   3 -10   2    2.19    0.49
  -3  10  -2    0.29    0.79
[truncated: 923,262 more chars]
