# Supplementary material for: Crystal structures of three lead(II) acetate-bridged di­amino­benzene coordination polymers
Source: Acta Crystallogr Sect E Struct Rep Online. 2014 Nov 21;70(Pt 12):566–72. doi: 10.1107/S1600536814025380 (PMC4257386; doi:10.1107/S1600536814025380)
Supplement: Supplementary file 2 [file e-70-00566-Isup2.hkl]

#
# h,k,l, Fc-squared, Fo-squared, sigma(Fo-squared), status flag
#
data_I
_shelx_title ' scan_0m_P21_n in P2(1)/n'
_shelx_refln_list_code          4
_shelx_F_calc_maximum     1417.23
_exptl_crystal_F_000      2768.00
_reflns_d_resolution_high  0.8015

loop_
 _space_group_symop_operation_xyz
 'x, y, z'
 '-x+1/2, y+1/2, -z+1/2'
 '-x, -y, -z'
 'x-1/2, -y-1/2, z-1/2'

_cell_length_a    11.1447
_cell_length_b    29.6936
_cell_length_c    11.8597
_cell_angle_alpha  90.000
_cell_angle_beta  103.941
_cell_angle_gamma  90.000

_shelx_F_squared_multiplier     1.000

loop_
 _refln_index_h
 _refln_index_k
 _refln_index_l
 _refln_F_squared_calc
 _refln_F_squared_meas
 _refln_F_squared_sigma
 _refln_observed_status
   2   0   0     422184.31     408998.88     16699.26 o
   4   0   0     153566.30     164952.73      6833.40 o
   6   0   0       9033.28       7980.36      1662.66 o
   8   0   0        199.42        -41.95       695.10 o
  10   0   0      26302.31      31263.13      5441.39 o
  12   0   0       5004.14       4994.56      1758.37 o
   1   1   0         68.76         -4.34        31.38 o
   2   1   0      18714.17      18535.02       641.32 o
   3   1   0        770.85        658.14       193.99 o
   4   1   0     123113.55     132711.52      4205.00 o
   5   1   0       3062.08       2533.83       353.43 o
   6   1   0     124722.98     125821.76      5372.03 o
   7   1   0      22393.25      19043.96      1201.33 o
   8   1   0     113751.05     116064.29      5113.07 o
   9   1   0        211.01        316.09       591.21 o
  10   1   0      40308.13      41468.45      2452.35 o
  11   1   0       3427.87       3783.95      1004.27 o
  12   1   0       2006.47        550.60      1037.31 o
  13   1   0      30952.59      30068.01      2465.92 o
   1   2   0         11.46        -38.33        50.00 o
   2   2   0        502.72        747.52       126.10 o
   3   2   0       3180.55       3074.21       215.15 o
   4   2   0      29239.88      29614.48       978.54 o
   5   2   0      25831.08      26202.30      1177.05 o
   6   2   0      28713.89      26774.79      1387.53 o
   7   2   0      42951.86      42823.94      2087.42 o
   8   2   0      47900.23      45501.04      2291.44 o
   9   2   0        105.43       -212.62       548.47 o
  10   2   0      49636.28      52296.94      2748.07 o
  11   2   0      14669.15      13585.85      1748.04 o
  12   2   0       3272.79       1817.26      1029.26 o
  13   2   0      10191.96      13474.73      1741.98 o
   1   3   0       1239.48       1154.67       104.81 o
   2   3   0         15.11        315.68       153.38 o
   3   3   0     138065.31     140500.98      4422.84 o
   4   3   0       6857.96       6935.34       361.19 o
   5   3   0     222403.00     214957.92      8023.65 o
   6   3   0       6040.90       5720.66       578.17 o
   7   3   0     103247.50     105988.82      4647.03 o
   8   3   0      13635.23      12665.57      1442.26 o
   9   3   0         12.84         27.05       582.02 o
  10   3   0      37882.11      42289.15      2473.57 o
  11   3   0       5996.92       3249.74       968.11 o
  12   3   0      16031.18      14989.46      1654.59 o
  13   3   0        401.29       1645.54      1288.97 o
   0   4   0         26.46       -118.80       118.80 o
   1   4   0     147186.66     150397.00      4387.21 o
   2   4   0         31.27       -135.92       135.92 o
   3   4   0     452153.00     448655.78     13815.99 o
   4   4   0         45.79        195.64       175.14 o
   5   4   0     227358.45     231418.58      8660.89 o
   6   4   0       2271.69       2231.19       424.22 o
   7   4   0      11494.03      10574.25       977.61 o
   8   4   0        895.31       1891.15       567.04 o
   9   4   0       4382.24       3610.85       750.63 o
  10   4   0        520.23       1399.14       742.78 o
  11   4   0      19230.74      18288.43      2051.21 o
  12   4   0        665.75        343.63       982.21 o
  13   4   0      32454.98      36872.58      5971.21 o
   1   5   0       7695.50       7563.38       512.72 o
   2   5   0       2480.04       2480.04       232.68 o
   3   5   0      72369.36      70062.69      2142.13 o
   4   5   0        994.73       1088.37       243.24 o
   5   5   0     201470.80     202451.98      7612.93 o
   6   5   0       2119.65       2127.47       362.56 o
   7   5   0      59089.64      58023.42      2724.96 o
   8   5   0      25262.81      23953.66      1496.20 o
   9   5   0         30.82       -360.80       580.49 o
  10   5   0      31013.24      30742.43      2010.46 o
  11   5   0       4446.84       4259.99      1050.81 o
  12   5   0      15360.71      13783.03      1596.01 o
  13   5   0         81.93        296.86      1393.08 o
   0   6   0       3276.21       3475.84       273.51 o
   1   6   0         98.78        201.12       186.85 o
   2   6   0       1276.50       1234.73       168.74 o
   3   6   0       5897.47       5999.18       546.69 o
   4   6   0        223.37        130.34       217.54 o
   5   6   0      32698.86      34277.71      1491.88 o
   6   6   0       7876.90       8330.24       750.67 o
   7   6   0      14384.77      13924.54      1002.64 o
   8   6   0      77433.98      81706.03      3743.33 o
   9   6   0        424.23        548.54       706.16 o
  10   6   0      32442.97      32617.40      2082.73 o
  11   6   0      20125.50      17401.91      1585.47 o
  12   6   0       8659.68       7309.77      1362.32 o
  13   6   0       9228.17       8046.62      1781.44 o
   1   7   0       1092.46       1101.13       140.78 o
   2   7   0      57955.39      59853.77      1800.62 o
   3   7   0       5204.54       5386.81       352.09 o
   4   7   0       4772.50       4006.54       405.85 o
   5   7   0       7401.03       7882.51       673.86 o
   6   7   0      54952.05      55857.91      2318.34 o
   7   7   0      10454.82      11643.41      1029.68 o
   8   7   0     148090.09     148372.05      6458.50 o
   9   7   0        449.12        272.89       619.80 o
  10   7   0      50199.03      54006.25      3081.41 o
  11   7   0       6811.06       5359.12      1056.07 o
  12   7   0       3704.15       6601.80      1925.70 o
  13   7   0      25682.87      27603.47      2786.42 o
   0   8   0    2008530.25    1846497.88     74946.48 o
   1   8   0        108.02       -148.61       148.61 o
   2   8   0     623849.06     621490.88     17883.62 o
   3   8   0        392.78        358.84       168.99 o
   4   8   0      13100.48      12566.99       752.83 o
   5   8   0        432.99        805.77       315.16 o
   6   8   0       9022.61      10249.96       741.25 o
   7   8   0       1737.37       1611.12       673.27 o
   8   8   0        365.78       1154.99       600.61 o
   9   8   0        662.26        639.04       781.02 o
  10   8   0      14160.43      14419.80      1302.59 o
  11   8   0       2562.06       1460.11       912.88 o
  12   8   0       5781.11       8493.38      1646.39 o
  13   8   0         51.43        -22.57      1891.55 o
   1   9   0       1595.29       1466.35       217.53 o
   2   9   0      31375.83      30872.70      1097.35 o
   3   9   0          2.71        -68.96       148.80 o
   4   9   0       7163.69       7067.88       484.50 o
   5   9   0       1139.30       1091.42       330.30 o
   6   9   0      75567.91      73932.09      3143.95 o
   7   9   0      16235.52      16248.50      1264.73 o
   8   9   0     116710.20     119936.16      5314.03 o
   9   9   0        401.07        438.06       935.01 o
  10   9   0      31183.89      31746.10      2511.98 o
  11   9   0       7653.07       9700.57      1260.40 o
  12   9   0       1221.67       2970.75      1420.03 o
  13   9   0      26263.92      29079.80      2935.83 o
   0  10   0         53.04        257.88       305.80 o
   1  10   0       2739.81       2780.58       229.64 o
   2  10   0      11118.15      10664.71       458.57 o
   3  10   0       1967.77       2132.91       382.01 o
   4  10   0       9802.11      10086.99       606.27 o
   5  10   0      13644.06      13523.51       943.40 o
   6  10   0       8908.00       8715.13       694.44 o
   7  10   0      46704.77      48867.53      3467.09 o
   8  10   0      49544.35      53322.85      2646.06 o
   9  10   0         99.46       -577.15       577.15 o
  10  10   0      34627.30      35160.14      2209.18 o
  11  10   0       8486.31      10273.90      1555.25 o
  12  10   0       2124.14       5372.59      1813.85 o
   1  11   0         85.24         42.24       172.96 o
   2  11   0         23.54        -50.30       154.28 o
   3  11   0     153838.94     150387.00      5624.05 o
   4  11   0         20.93       -246.22       246.22 o
   5  11   0     224532.50     222027.77      8388.50 o
   6  11   0       1104.33       1052.42       545.64 o
   7  11   0     109477.62     116567.55      5281.48 o
   8  11   0      12360.22      12760.85      1371.96 o
   9  11   0        871.09        710.67       818.43 o
  10  11   0      24844.12      23097.32      3645.60 o
  11  11   0       6996.66       6481.34      1596.41 o
  12  11   0      12794.64      10748.78      2174.30 o
   0  12   0       1146.41        761.12       301.75 o
   1  12   0      73493.23      72926.17      2238.38 o
   2  12   0        158.60        174.45       182.27 o
   3  12   0     426119.31     411801.84     13848.93 o
   4  12   0       2701.08       2667.91       301.85 o
   5  12   0     158365.08     161161.84      6173.44 o
   6  12   0       3845.77       3674.92       681.56 o
   7  12   0       3844.99       5126.02       618.62 o
   8  12   0       1092.98        789.76       556.63 o
   9  12   0       2926.40       2411.80       686.09 o
  10  12   0         70.77       1279.79       882.36 o
  11  12   0      15254.28      14719.96      4012.39 o
  12  12   0        473.49       -806.51      1060.97 o
   1  13   0       7375.66       7476.08       709.13 o
   2  13   0        944.44        782.17       297.68 o
   3  13   0     109424.88     111982.69      4282.48 o
   4  13   0       3530.50       3084.60       411.58 o
   5  13   0     128410.50     128610.45      4959.57 o
   6  13   0        261.38       -145.61       345.46 o
   7  13   0      46029.25      45094.80      2031.37 o
   8  13   0      11684.87      10423.08       963.46 o
   9  13   0        929.19        894.21       640.21 o
  10  13   0      19863.75      20284.95      2835.75 o
  11  13   0       3969.95       4168.73      1212.86 o
  12  13   0      10957.85      11914.59      1718.86 o
   0  14   0       5075.69       5483.54       645.29 o
   1  14   0         34.56       -200.97       200.97 o
   2  14   0        261.07        305.39       261.30 o
   3  14   0       8163.30       7956.59       583.65 o
   4  14   0        771.02        390.93       357.67 o
   5  14   0      30255.80      29542.74      1463.40 o
   6  14   0       1802.80       1697.60       366.44 o
   7  14   0      21382.63      22862.37      1841.58 o
   8  14   0      44315.02      46620.17      2466.94 o
   9  14   0        287.83       -549.88       686.23 o
  10  14   0      25123.09      27194.02      2217.72 o
  11  14   0      14033.84      11342.52      1533.34 o
  12  14   0      10189.87       8327.27      1807.47 o
   1  15   0       4273.18       4013.31       469.72 o
   2  15   0      49956.77      48573.46      1977.28 o
   3  15   0       7733.53       8270.52       544.28 o
   4  15   0       6508.47       6471.10       536.97 o
   5  15   0       2226.33       2553.50       349.85 o
   6  15   0      27889.74      29423.09      1402.38 o
   7  15   0       7398.40       8292.81      1515.75 o
   8  15   0     124758.70     124747.74      9581.14 o
   9  15   0        265.72       1178.29       774.70 o
  10  15   0      41527.79      40632.66      4051.22 o
  11  15   0       4782.39       3150.32      1356.99 o
  12  15   0       5553.16       7643.15      1488.49 o
   0  16   0     678143.31     715321.06     34319.97 o
   1  16   0       1650.62       1812.73       339.82 o
   2  16   0     319425.59     323258.69     12014.87 o
   3  16   0       2585.91       2498.08       347.59 o
   4  16   0       1424.16        946.82       446.46 o
   5  16   0        425.20        575.60       406.61 o
   6  16   0       4666.76       5257.70       935.90 o
   7  16   0       1270.68        530.99       616.04 o
   8  16   0         33.03        448.62       744.41 o
   9  16   0       3320.68       1715.65      1097.86 o
  10  16   0       8795.36       9009.73      1962.81 o
  11  16   0       2553.52       2157.26      1060.24 o
  12  16   0       4411.40       1129.65      1194.25 o
   1  17   0       3052.33       2033.13       598.18 o
   2  17   0       4043.21       3377.82       351.84 o
   3  17   0        112.11        345.09       255.66 o
   4  17   0       1022.96       1668.82       345.61 o
   5  17   0        745.37        874.20       665.56 o
   6  17   0      55073.38      53293.78      2585.94 o
   7  17   0       6373.11       5736.39      1323.33 o
   8  17   0      80481.89      83868.19      4589.34 o
   9  17   0         37.08        402.06      1058.44 o
  10  17   0      18805.17      17774.86      1814.44 o
  11  17   0       9668.09      13505.36      2856.18 o
   0  18   0        266.39        772.64       455.53 o
   1  18   0       3677.53       4436.35       525.96 o
   2  18   0      10172.54      10992.35       652.80 o
   3  18   0         21.92        245.50       266.74 o
   4  18   0        194.61        730.90       303.25 o
   5  18   0       3243.16       3095.53       420.75 o
   6  18   0       7194.18       6442.23       827.61 o
   7  18   0      12891.66      11084.52      1243.83 o
   8  18   0      42498.38      42595.45      2862.87 o
   9  18   0        123.41       1288.11      2017.26 o
  10  18   0      19561.46      19248.71      4215.16 o
  11  18   0       6992.50       5210.85      1894.66 o
   1  19   0        364.41        616.93       392.06 o
   2  19   0        325.53        735.49       260.07 o
   3  19   0      48326.56      46971.18      3004.36 o
   4  19   0       3867.05       2474.25       456.93 o
   5  19   0     141985.95     138801.88      7018.98 o
   6  19   0       1928.24       1725.21       809.05 o
   7  19   0      60066.13      59672.19      3511.90 o
   8  19   0      13562.84      12473.89      2577.03 o
   9  19   0       1950.96       2959.34      1008.06 o
  10  19   0      14588.35      10686.92      1491.80 o
  11  19   0       3828.67       1867.99      1170.13 o
   0  20   0       1255.08       1989.36      1470.97 o
   1  20   0      56047.05      60127.51      3191.59 o
   2  20   0         20.18       -248.46       257.27 o
   3  20   0     205851.89     211321.62      7996.12 o
   4  20   0       5300.00       5197.63       571.37 o
   5  20   0      96129.02      95478.23      5042.28 o
   6  20   0       7922.75       7588.55      1098.26 o
   7  20   0       5429.56       4966.44      1058.84 o
   8  20   0       4847.69       3523.15      1004.80 o
   9  20   0       2290.65       1532.60       973.16 o
  10  20   0         32.57       -494.29      1061.34 o
  11  20   0      14158.75      12842.68      3508.74 o
   1  21   0       9093.51       8588.01       845.07 o
   2  21   0       2237.51       2010.18       425.52 o
   3  21   0      50705.53      53470.36      2232.78 o
   4  21   0       2872.16       2740.59       675.51 o
   5  21   0      74938.81      74424.08      4121.68 o
   6  21   0        392.52        478.93       773.13 o
   7  21   0      13507.62      11312.46      2048.02 o
   8  21   0       3868.18       3618.31      1029.15 o
   9  21   0        799.68        184.20       913.55 o
  10  21   0      14872.70      15000.25      1787.60 o
  11  21   0       3392.79       3044.67      1258.44 o
   0  22   0      14896.21      14138.40      4630.42 o
   1  22   0        931.57        819.27       450.65 o
   2  22   0         62.41        295.30       301.42 o
   3  22   0       9793.64       8399.19       829.89 o
   4  22   0       1940.55       1756.57       750.28 o
   5  22   0      19750.60      19755.78      2048.99 o
   6  22   0        564.93       1173.80      1020.35 o
   7  22   0      17397.60      18260.88      1728.93 o
   8  22   0      15246.22      15589.04      1937.90 o
   9  22   0         93.10       -853.11       853.11 o
  10  22   0      23966.59      26409.52      4617.24 o
   1  23   0       6976.72       6189.53      1202.10 o
   2  23   0      37128.57      37783.45      3541.19 o
   3  23   0       6317.16       6959.66       671.87 o
   4  23   0      26314.58      25797.85      1921.02 o
   5  23   0       1089.35        257.30       991.17 o
   6  23   0      19064.28      18246.67      2247.40 o
   7  23   0       3357.99       3236.43      1865.93 o
   8  23   0      58202.86      58377.93      3597.35 o
   9  23   0       1068.04       2578.61      1125.56 o
  10  23   0      29320.87      32947.47      2838.36 o
   0  24   0     479002.56     464039.41     62709.65 o
   1  24   0        197.13         -2.71       621.88 o
   2  24   0     213798.38     213287.58      9064.59 o
   3  24   0       6497.59       7600.85      1351.27 o
   4  24   0       7990.17       5623.56       976.43 o
   5  24   0         65.12        169.02       743.64 o
   6  24   0       1461.71       1153.64       871.75 o
   7  24   0        388.72        613.37       909.03 o
   8  24   0        617.04        881.15      1004.59 o
   9  24   0       5707.28       5505.68      1364.89 o
  10  24   0       7179.21       4062.02      1325.44 o
   1  25   0       2564.93       2025.95       712.92 o
   2  25   0       5208.98       4955.25       591.91 o
   3  25   0        756.71        895.35       718.75 o
   4  25   0       2826.55       3719.58       931.05 o
   5  25   0         38.27        282.00       800.96 o
   6  25   0      22420.03      19548.47      1823.09 o
   7  25   0       2727.08       2184.82      1024.34 o
   8  25   0      41328.80      40333.12      2962.78 o
   9  25   0          8.79       1170.51      1179.89 o
   0  26   0       2049.20       2335.37      1067.28 o
   1  26   0       1105.24       1247.69       728.37 o
   2  26   0       2134.41       2202.84       502.37 o
   3  26   0       1871.84       1999.82       798.35 o
   4  26   0        413.62        892.41       774.99 o
   5  26   0       1440.35       2316.32       924.21 o
   6  26   0       2267.95       3194.62      1073.05 o
   7  26   0       4536.29       4749.31      1215.75 o
   8  26   0      29338.46      30793.13      3210.00 o
   9  26   0       1061.56       2179.39      1253.07 o
   1  27   0       1017.40       1627.88       807.71 o
   2  27   0       2118.00       1608.17       800.39 o
   3  27   0      16925.38      17800.71      1602.63 o
   4  27   0       2418.77       1574.02       847.52 o
   5  27   0      77613.77      77521.84      4513.46 o
   6  27   0       2630.63       2736.05      1078.05 o
   7  27   0      31492.06      34346.61      2688.97 o
   8  27   0       7823.17       9742.93      1571.65 o
   9  27   0       1661.88       4768.06      1339.02 o
   0  28   0        346.17       3782.88      1154.75 o
   1  28   0      30126.15      31011.42      1887.96 o
   2  28   0         44.67       -738.94       738.94 o
   3  28   0      72372.72      76157.74      4341.95 o
   4  28   0       6291.23       6729.59      1557.43 o
   5  28   0      51702.15      50850.17      3371.16 o
   6  28   0       6423.85       6758.76      1819.45 o
   7  28   0       3231.20       3686.41      1253.57 o
   8  28   0       4674.56       2844.97      1275.99 o
   1  29   0       8029.87       7491.60      1163.38 o
   2  29   0       1016.36       2653.36       957.80 o
   3  29   0      25138.49      23354.29      1976.64 o
   4  29   0       2195.43       3066.23      1512.08 o
   5  29   0      24604.55      24489.61      2187.35 o
   6  29   0         79.50       -603.80      1388.93 o
   7  29   0       3510.16       2127.33      1185.95 o
   8  29   0       2437.93       2036.63      1573.06 o
   0  30   0       5543.33       4127.10      1452.09 o
   1  30   0        672.98        158.61       876.33 o
   2  30   0       1213.55       1208.98       921.27 o
   3  30   0       2168.67       2592.24       956.90 o
   4  30   0       1061.56       1504.95       958.98 o
   5  30   0      11913.19      12459.82      3048.24 o
   6  30   0        576.65       1682.71      1159.39 o
   7  30   0       5779.35       4041.52      1699.27 o
   1  31   0       8526.46       7642.62      2216.73 o
   2  31   0      17386.41      18043.98      1769.26 o
   3  31   0       3464.75       2334.20      1032.69 o
   4  31   0      13083.96      13104.81      1609.67 o
   5  31   0       1269.05       2990.02      1192.49 o
   6  31   0       8792.96       7546.58      1870.81 o
   7  31   0        812.93       1168.41      3086.58 o
   0  32   0     241608.91     251497.83     20655.01 o
   1  32   0        502.37       -252.37       981.66 o
   2  32   0      79831.79      83250.34      4837.43 o
   3  32   0       2779.46       3024.61      1151.09 o
   4  32   0       7109.03       7904.53      1543.70 o
   5  32   0         42.60       1343.27      1382.86 o
   6  32   0        488.60        759.98      1829.06 o
   1  33   0       1505.68        755.56      1146.04 o
   2  33   0        812.41       1461.74      1066.08 o
   3  33   0       1332.14       3307.07      2008.49 o
   4  33   0        639.79       3072.05      1890.04 o
   5  33   0          2.08       1600.06      1859.51 o
   6  33   0      15083.32      16715.67      2897.79 o
   0  34   0       2511.52       1219.49      1585.33 o
   1  34   0        561.06      -1045.53      1059.61 o
   2  34   0       1415.50       1301.82      1132.77 o
   3  34   0       2161.07       2033.95      1595.71 o
   4  34   0       2545.41       5414.55      1773.46 o
   5  34   0        563.16       4293.04      1712.44 o
   1  35   0        639.44        106.70      1524.23 o
   2  35   0       1955.74       6142.99      2012.10 o
   3  35   0      13310.00      14762.54      2653.60 o
   4  35   0       1594.82       2715.52      1640.88 o
   1  36   0       9930.81       6800.76      2073.77 o
   2  36   0        138.12       -945.00      1615.65 o
   3  36   0      34619.42      34420.34      4258.66 o
 -13   0   1      11440.96      15279.46      3347.26 o
 -11   0   1      38103.21      41550.04      4314.04 o
  -9   0   1      14318.59      21174.81      4225.62 o
  -7   0   1        613.75       -537.61       537.61 o
  -5   0   1      99036.74     100708.60      5013.22 o
  -3   0   1    1297000.88    1287227.62     59908.64 o
   1   0   1     698707.00     737478.06     30005.45 o
   3   0   1      41534.00      43686.45      1924.90 o
   5   0   1      83809.45      77209.23      3926.81 o
   7   0   1       8778.53       7923.30      1494.64 o
   9   0   1        640.76         68.68       909.30 o
  11   0   1       4620.95       6226.25      1600.91 o
  13   0   1      10294.60      11800.79      2470.26 o
 -13   1   1       1116.29       1982.54      1223.39 o
 -12   1   1        927.35       1903.49      1016.97 o
 -11   1   1      18475.93      19043.68      2058.88 o
 -10   1   1      11218.12      11893.82      1492.49 o
  -9   1   1      48731.30      48736.19      2501.08 o
  -8   1   1      24060.72      23375.57      1476.03 o
  -7   1   1       5975.09       4938.43       609.90 o
  -6   1   1       7915.71       8308.35       685.19 o
  -5   1   1      59200.46      60285.24      2408.04 o
  -4   1   1        970.60        800.65       186.81 o
  -3   1   1     383474.56     379256.78     11795.49 o
  -2   1   1         50.02       -131.06       131.06 o
  -1   1   1      28813.84      30833.96      1879.58 o
   0   1   1         99.77        -23.63        23.63 o
   1   1   1       8866.36       8841.68       333.71 o
   2   1   1         10.50         -3.60       133.14 o
   3   1   1      20036.26      20008.19       742.43 o
   4   1   1       4858.24       5376.56       316.31 o
   5   1   1      93884.76      89366.62      3464.55 o
   6   1   1        478.35       1031.43       402.95 o
   7   1   1     240244.61     242567.41     10210.39 o
   8   1   1        474.74        435.33       544.79 o
   9   1   1      44844.49      47050.75      2675.42 o
  10   1   1      15028.52      16695.26      1635.84 o
  11   1   1       1782.31       2048.66       949.77 o
  12   1   1      25233.99      25948.96      2117.92 o
  13   1   1        271.55       -293.78      1288.29 o
 -13   2   1       3253.45       3923.48      1328.35 o
 -12   2   1       6084.63       6452.01      1185.35 o
 -11   2   1      35177.22      35957.67      2301.57 o
 -10   2   1       2637.26       3069.51      1222.73 o
  -9   2   1      39347.04      41098.23      2262.46 o
  -8   2   1      47447.26      50042.57      2445.16 o
  -7   2   1         73.97       -379.47       379.47 o
  -6   2   1      32569.84      32471.37      1628.46 o
  -5   2   1      18415.36      15197.20      1335.75 o
  -4   2   1        400.88        311.04       178.33 o
  -3   2   1      28104.25      27419.02       912.81 o
  -2   2   1       1988.20       2230.85       190.17 o
  -1   2   1        496.62        593.22        78.01 o
   0   2   1       1774.14        311.73       186.46 o
   1   2   1        164.08        160.20        93.93 o
   2   2   1         59.21         63.98       139.85 o
   3   2   1         18.96        -32.79       185.79 o
   4   2   1      27558.98      29142.45       976.98 o
   5   2   1      13885.77      14276.62       781.72 o
   6   2   1       3106.15       3252.61       500.47 o
   7   2   1      69500.77      70058.60      3212.29 o
   8   2   1       1071.04       1052.71       587.14 o
   9   2   1      28325.89      29938.55      1888.01 o
  10   2   1      24617.70      27923.87      1917.22 o
  11   2   1       2544.87       4360.60      1071.77 o
  12   2   1      23029.55      27323.25      2221.41 o
  13   2   1       2234.02       3734.89      1588.53 o
 -13   3   1      23484.58      21353.23      3475.24 o
 -12   3   1         81.36       1365.68       984.27 o
 -11   3   1      38734.42      42326.28      2894.15 o
 -10   3   1       8285.72       7017.94       957.42 o
  -9   3   1      13770.08      15249.65      1514.82 o
  -8   3   1      95605.57      96784.91      4347.32 o
  -7   3   1       2589.48       2237.65       511.10 o
  -6   3   1     204945.80     207144.67      8673.67 o
  -5   3   1       6451.12       6474.45       497.86 o
  -4   3   1      85614.04      85457.04      2582.26 o
  -3   3   1       4277.04       4375.12       337.03 o
  -2   3   1       6678.87       6943.56       326.91 o
  -1   3   1         28.72        -37.98        72.42 o
   0   3   1        435.12        368.63       141.49 o
   1   3   1         16.77       -120.27       120.27 o
   2   3   1      16741.84      18400.11       744.94 o
   3   3   1        576.30        275.39       153.91 o
   4   3   1     283027.09     291612.69      9111.02 o
   5   3   1       1639.33       1490.21       314.66 o
   6   3   1      20763.29      19580.10      1169.75 o
   7   3   1      17052.15      16990.15      1158.93 o
   8   3   1       8206.34       9251.98       924.58 o
   9   3   1      12068.81      12852.10      1167.02 o
  10   3   1      25732.37      24871.27      2092.78 o
  11   3   1      10032.77       9190.72      1237.37 o
  12   3   1       7660.37       8271.22      1384.57 o
  13   3   1       4473.96       3082.70      1575.98 o
 -13   4   1         12.05       -336.42      1068.92 o
 -12   4   1      13493.31      17558.49      1704.38 o
 -11   4   1         45.58        466.52       836.96 o
 -10   4   1        296.33        756.81       685.22 o
  -9   4   1        158.35       -126.37       570.42 o
  -8   4   1       2398.30       2790.81       591.91 o
  -7   4   1        124.36        491.89       422.43 o
  -6   4   1      88722.98      83235.47      3687.30 o
  -5   4   1        562.96       1043.46       297.51 o
  -4   4   1     168363.97     167745.39      4975.40 o
  -3   4   1         23.10        245.42       192.99 o
  -2   4   1      45751.89      47015.93      1467.60 o
  -1   4   1        163.13        -94.34        94.34 o
   0   4   1     533202.81     515824.50     17083.70 o
   1   4   1          4.32        -87.13        87.13 o
   2   4   1     354020.00     351095.03     10836.80 o
   3   4   1       1120.26       1145.44       181.24 o
   4   4   1     381205.69     378089.34     11808.29 o
   5   4   1        275.68        375.14       276.48 o
   6   4   1      26007.12      26488.36      1442.27 o
   7   4   1         29.20        191.54       457.69 o
   8   4   1         48.20        -14.59       659.99 o
   9   4   1         60.13         64.81       618.23 o
  10   4   1      17961.25      17655.37      1496.89 o
  11   4   1        191.91        516.01       915.25 o
  12   4   1      29044.31      28332.78      2256.27 o
  13   4   1         70.39        552.66      1710.99 o
 -13   5   1      22859.42      19446.54      2299.04 o
 -12   5   1         12.64       -112.48       929.65 o
 -11   5   1      39352.55      43469.20      2662.38 o
 -10   5   1       5726.85       6152.57       935.30 o
  -9   5   1      15007.56      16437.24      1280.07 o
  -8   5   1      69297.63      75030.70      3456.22 o
  -7   5   1        349.19        404.78       479.61 o
  -6   5   1     171687.25     176795.50      7481.60 o
  -5   5   1       8693.94       7926.92       561.53 o
  -4   5   1      77960.44      76320.66      2347.94 o
  -3   5   1       5534.36       5614.43       325.17 o
  -2   5   1      26151.76      27261.54       883.93 o
  -1   5   1         54.32         96.87        95.66 o
   0   5   1        307.50        341.89       170.18 o
   1   5   1        700.74        327.94       184.24 o
   2   5   1      15219.66      14523.29       569.92 o
   3   5   1          5.94        -27.13       211.26 o
   4   5   1     178988.72     182824.58      6202.02 o
   5   5   1       2228.92       2403.02       334.78 o
   6   5   1       8649.30       9109.20       648.62 o
   7   5   1      21333.99      22755.84      1408.10 o
   8   5   1      13316.85      13594.99      1108.78 o
   9   5   1      10163.54      10095.69      1065.00 o
  10   5   1      19400.58      19500.98      1539.19 o
  11   5   1       7432.30       4855.37      1074.39 o
  12   5   1       5793.85       6545.69      1302.72 o
  13   5   1       5690.03       7504.22      2514.58 o
 -13   6   1       6141.38       5823.87      1777.36 o
 -12   6   1       9434.89       9590.11      1353.19 o
 -11   6   1      37462.10      35720.64      2304.41 o
 -10   6   1       1349.10       1377.24       738.39 o
  -9   6   1      38753.42      42393.59      2427.65 o
  -8   6   1      28450.48      29576.73      1738.78 o
  -7   6   1       4021.72       3981.72       589.09 o
  -6   6   1      40007.29      39380.31      1727.88 o
  -5   6   1       7625.29       8684.16       605.95 o
  -4   6   1       2125.11       1669.52       317.88 o
  -3   6   1       2511.26       2391.79       237.25 o
  -2   6   1         82.94         11.35       185.79 o
  -1   6   1         71.39        260.68       164.19 o
   0   6   1       5419.70       5049.88       230.00 o
   1   6   1       1973.73       1676.77       242.14 o
   2   6   1        674.98        800.14       150.23 o
   3   6   1       2216.92       2493.47       231.22 o
   4   6   1      21157.05      21376.46       934.57 o
   5   6   1      11879.95      11434.42       685.77 o
   6   6   1        375.86        390.52       297.74 o
   7   6   1      52701.62      49782.97      2421.54 o
   8   6   1       6021.71       7026.84       849.18 o
   9   6   1      26341.47      30106.86      1910.79 o
  10   6   1      29713.43      29829.10      2021.04 o
  11   6   1       3214.64       3318.31       997.97 o
  12   6   1      19726.14      24285.22      2418.28 o
  13   6   1        887.05       1051.73      2210.15 o
 -13   7   1       2623.15       2128.21      1484.22 o
 -12   7   1       1079.72       1948.15       988.03 o
 -11   7   1      21568.61      21321.47      1703.33 o
 -10   7   1       9596.76       9981.10      1127.39 o
  -9   7   1      54130.09      54872.48      2764.95 o
  -8   7   1      24910.42      26245.88      1882.99 o
  -7   7   1       8858.63       9551.48       832.54 o
  -6   7   1      11690.01      12571.01       941.34 o
  -5   7   1      53413.62      53772.74      2227.57 o
  -4   7   1       2631.64       2728.78       368.35 o
  -3   7   1     131934.67     133787.36      3974.11 o
  -2   7   1        669.40        737.54       146.63 o
  -1   7   1      32062.79      31533.44      1002.93 o
   0   7   1       3919.33       3716.25       249.65 o
   1   7   1      13201.90      13695.30       712.78 o
   2   7   1        855.32        554.66       229.30 o
   3   7   1       5234.43       5449.29       318.99 o
   4   7   1       5021.69       4640.37       442.63 o
   5   7   1     104030.42     103067.13      4007.43 o
   6   7   1        337.13        104.09       319.93 o
   7   7   1     208298.12     203855.58      8659.03 o
   8   7   1        121.61       -231.12       510.20 o
   9   7   1      63130.68      66632.77      3285.81 o
  10   7   1      15611.01      13889.94      2300.81 o
  11   7   1       4361.37       5596.14      1149.89 o
  12   7   1      29106.60      31429.00      2809.22 o
 -13   8   1      11783.62       9018.40      2762.66 o
 -12   8   1        645.61       1102.19      1074.99 o
 -11   8   1      33921.01      34750.62      2280.61 o
 -10   8   1       1040.24       1393.82       770.03 o
  -9   8   1       9125.24       9366.80      1816.91 o
  -8   8   1         84.04        132.09       519.26 o
  -7   8   1       2640.26       3059.87       564.20 o
  -6   8   1        477.62         96.85       472.42 o
  -5   8   1      53977.83      54922.42      2830.78 o
  -4   8   1       1302.25        834.25       318.67 o
  -3   8   1     654602.56     641817.44     18540.53 o
  -2   8   1        292.55        218.32       134.78 o
  -1   8   1    1162737.62    1169483.25     33644.84 o
   0   8   1        184.60        -19.45       151.95 o
   1   8   1     166129.11     163153.83      4757.94 o
   2   8   1        545.90        -42.93       228.14 o
   3   8   1      10355.00      10769.84       557.17 o
   4   8   1        157.67        204.95       220.41 o
   5   8   1     111946.36     110865.54      4273.16 o
   6   8   1       4889.29       5444.61       545.99 o
   7   8   1      14972.69      14910.44      1114.30 o
   8   8   1       1280.95       1845.99       866.86 o
   9   8   1        322.43       -629.90       829.40 o
  10   8   1       4673.35       5076.35      1128.74 o
  11   8   1       1887.92       2892.48      1154.30 o
  12   8   1         19.05       1520.34      1541.22 o
 -13   9   1       1477.62        833.92      1485.54 o
 -12   9   1       1339.60       1394.50      1289.18 o
 -11   9   1      11453.13      10660.55      1246.03 o
 -10   9   1       6717.50       6224.67       969.55 o
  -9   9   1      52733.57      52188.58      2705.43 o
  -8   9   1      18634.09      19398.63      1358.66 o
  -7   9   1      14011.07      14710.49      1067.62 o
  -6   9   1       4023.67       3726.95       498.05 o
  -5   9   1      37332.27      36604.73      1641.55 o
  -4   9   1       2186.29       1701.54       405.27 o
  -3   9   1     112366.48     116048.16      3456.39 o
  -2   9   1       3455.84       3254.96       251.20 o
  -1   9   1      43920.59      44540.64      1369.18 o
   0   9   1       2360.95       2612.84       193.61 o
   1   9   1         62.08        653.38       222.35 o
   2   9   1         22.36       -215.45       215.45 o
   3   9   1       4002.78       4480.53       359.47 o
   4   9   1       1024.11        625.07       257.84 o
   5   9   1     140998.64     143991.91      5487.94 o
   6   9   1       5242.55       4866.84       489.79 o
   7   9   1     153615.69     154462.25      6704.85 o
   8   9   1        168.68       -591.43       591.43 o
   9   9   1      37914.27      36656.30      4042.65 o
  10   9   1      12426.50      12823.12      1775.05 o
  11   9   1       1045.69       2356.32      1358.73 o
  12   9   1      28497.44      26060.25      5030.97 o
 -13  10   1       2149.23       -139.17      1507.50 o
 -12  10   1       2343.87       1567.60      1266.95 o
 -11  10   1      29963.58      28637.16      2336.83 o
 -10  10   1       3588.18       2747.57       804.80 o
  -9  10   1      26424.91      26238.21      1706.20 o
  -8  10   1      49242.24      48441.65      2900.96 o
  -7  10   1       1938.40       1932.25       594.07 o
  -6  10   1      29476.52      29770.51      1458.57 o
  -5  10   1      40140.23      39844.09      1732.00 o
  -4  10   1        236.43        311.52       298.81 o
  -3  10   1      14558.34      14871.21       587.80 o
  -2  10   1        688.58        650.33       176.64 o
  -1  10   1       2763.61       2635.11       227.29 o
   0  10   1        199.64        161.67       140.23 o
   1  10   1       1239.37       1588.17       178.90 o
   2  10   1        131.53        109.07       232.49 o
   3  10   1        161.84        197.06       348.76 o
   4  10   1       5010.97       4617.60       382.93 o
   5  10   1      20097.49      20406.40      1044.25 o
   6  10   1      19933.73      21047.28      1105.75 o
   7  10   1      42026.69      40909.89      1860.77 o
   8  10   1       1838.87       1834.40       985.69 o
   9  10   1      26432.47      25546.61      1696.72 o
  10  10   1      12723.54      11997.97      1436.96 o
  11  10   1        881.90        151.82       924.75 o
  12  10   1      22353.23      20611.85      2148.03 o
 -13  11   1      17886.32      22529.06      3947.55 o
 -12  11   1          0.59        129.69      1235.33 o
 -11  11   1      27354.44      27685.43      2446.60 o
 -10  11   1       3522.46       4446.72       937.36 o
  -9  11   1       6247.91       6431.60       915.81 o
  -8  11   1     117006.06     125132.88      5567.25 o
  -7  11   1       1152.35       1076.08       524.50 o
  -6  11   1     164002.69     161787.30      6207.04 o
  -5  11   1       2641.15       2235.60       427.30 o
  -4  11   1      90003.79      91555.69      3565.86 o
  -3  11   1       2290.52       2287.39       269.31 o
  -2  11   1       3661.99       3712.52       268.57 o
  -1  11   1        691.24        580.60       236.22 o
   0  11   1      24853.13      26616.81       895.43 o
   1  11   1       5873.38       5906.47       315.03 o
   2  11   1     111799.77     112952.69      4257.68 o
   3  11   1       1064.81       1187.78       420.52 o
   4  11   1     210069.56     210871.34      7178.43 o
   5  11   1       6107.11       7075.38       617.61 o
   6  11   1      75562.90      81215.70      3255.43 o
   7  11   1       7452.68       7976.08       981.96 o
   8  11   1       4493.05       3729.78       690.09 o
   9  11   1      16295.46      17337.40      1369.18 o
  10  11   1      21378.81      24416.69      2055.97 o
  11  11   1       6385.48       4535.21      1150.14 o
  12  11   1       5609.54       4737.74      1323.61 o
 -12  12   1      11040.19      10593.13      2104.40 o
 -11  12   1        427.70       1043.04      1226.63 o
 -10  12   1         11.89       -457.62       680.96 o
  -9  12   1        514.56        405.82       644.22 o
  -8  12   1       1326.80        908.24       575.75 o
  -7  12   1       8039.58       7525.31       800.99 o
  -6  12   1      23656.74      25782.00      1736.51 o
  -5  12   1       1122.58       1064.95       587.07 o
  -4  12   1     204981.69     205289.56      7739.29 o
  -3  12   1        205.89       -143.42       288.70 o
  -2  12   1       2996.40       3472.07       289.37 o
  -1  12   1        482.49        570.25       217.36 o
   0  12   1     368756.88     371706.06     10775.30 o
   1  12   1        348.06        208.23       168.44 o
   2  12   1     589107.06     559412.75     22526.28 o
   3  12   1       3083.67       2166.51       568.20 o
   4  12   1     331492.75     330890.00     15703.47 o
   5  12   1       5924.32       5820.45       481.40 o
   6  12   1      14711.05      16354.67      1054.37 o
   7  12   1        163.58          9.89       426.78 o
   8  12   1        883.31        960.05       580.36 o
   9  12   1         20.74       -240.54       712.73 o
  10  12   1      11177.02      10872.00      1376.46 o
  11  12   1       1716.60       1724.77      1044.73 o
  12  12   1      25953.40      24872.87      3873.70 o
 -12  13   1        123.52         59.79      1083.23 o
 -11  13   1      28681.04      30526.71      5944.63 o
 -10  13   1        375.45        766.38      1190.62 o
  -9  13   1       6353.60       4973.24       924.19 o
  -8  13   1      44031.78      45843.25      4620.80 o
  -7  13   1       2114.87       2052.37       541.71 o
  -6  13   1     120631.62     121500.25      4747.66 o
  -5  13   1       2945.29       3264.08       527.65 o
  -4  13   1      76730.52      73090.72      2880.34 o
  -3  13   1       6982.39       6614.49       520.79 o
  -2  13   1      29548.81      30463.77      1213.54 o
  -1  13   1       2720.83       2764.66       261.97 o
   0  13   1         63.06        365.92       235.56 o
   1  13   1        987.48        905.79       205.66 o
   2  13   1      53514.84      53742.98      2401.53 o
   3  13   1        805.53        735.32       379.10 o
   4  13   1     138276.86     131262.66      6490.74 o
   5  13   1        274.29        381.55       245.45 o
   6  13   1      11729.98      11391.22       760.42 o
   7  13   1      10149.86      11547.65       965.56 o
   8  13   1       8469.84       9021.90       928.76 o
   9  13   1      10942.71      11545.84      1338.25 o
  10  13   1      16045.27      18137.21      1798.82 o
  11  13   1       2566.05       1208.70      1030.89 o
  12  13   1       1337.88       3432.00      1273.09 o
 -12  14   1       7395.82       9153.20      1607.09 o
 -11  14   1      28824.92      29905.64      2489.71 o
 -10  14   1        610.79        977.29       965.00 o
  -9  14   1      21618.89      20070.02      1463.64 o
  -8  14   1      29865.57      32998.71      1915.42 o
  -7  14   1        125.46        175.09       409.56 o
  -6  14   1      34566.18      37492.43      1705.14 o
  -5  14   1       6868.27       6713.08       532.27 o
  -4  14   1       5857.02       5696.91       579.75 o
  -3  14   1       2148.19       1601.02       333.13 o
  -2  14   1       3758.85       3823.41       307.72 o
  -1  14   1       9803.14       9172.06       647.04 o
   0  14   1         86.68        261.96       408.52 o
   1  14   1        354.92        406.77       229.63 o
   2  14   1      14214.52      13450.54       604.34 o
   3  14   1       2704.49       1683.39       444.73 o
   4  14   1      13098.29      12227.20      1184.57 o
   5  14   1       1435.76        666.15       539.89 o
   6  14   1       3249.44       3517.78       431.25 o
   7  14   1      35065.56      38485.19      4029.95 o
   8  14   1       4218.26       4340.52       904.85 o
   9  14   1      23710.02      18388.15      1707.23 o
  10  14   1      21106.22      22808.34      2182.59 o
  11  14   1       4812.62       5343.51      1281.86 o
  12  14   1      12728.50      12263.60      1793.99 o
 -12  15   1        352.50       -498.30      1075.40 o
 -11  15   1      22279.90      21435.47      2067.06 o
 -10  15   1       6108.68       7544.47      1307.62 o
  -9  15   1      42559.02      40814.32      2933.94 o
  -8  15   1      18490.86      18497.72      1313.88 o
  -7  15   1       3766.91       3799.91       623.12 o
  -6  15   1       6853.76       6917.43       577.02 o
  -5  15   1      41211.56      41701.91      1827.32 o
  -4  15   1       4750.08       3581.43       546.03 o
  -3  15   1     114218.05     114876.16      4476.36 o
  -2  15   1       3378.54       3017.61       342.37 o
  -1  15   1      11815.02      11569.94      1047.64 o
   0  15   1       5429.62       5326.59       447.25 o
   1  15   1      19123.57      19837.99       875.29 o
   2  15   1       4672.08       4701.36       304.12 o
   3  15   1        242.94       -152.17       653.41 o
   4  15   1         81.49        359.43       539.18 o
   5  15   1      69568.96      63358.14      3446.93 o
   6  15   1         55.05        180.68       258.75 o
   7  15   1     147612.06     154462.20      6727.02 o
   8  15   1        192.41       1417.87       753.72 o
   9  15   1      66880.16      66129.77      4519.61 o
  10  15   1      12544.89      15741.02      1965.78 o
  11  15   1       3230.84       1451.13      1104.25 o
  12  15   1      19439.57      19983.66      5834.78 o
 -12  16   1       1427.58        527.56      1173.52 o
 -11  16   1      22896.85      21176.91      4462.80 o
 -10  16   1       1990.56        569.06       909.40 o
  -9  16   1       8322.79       7064.02      3192.49 o
  -8  16   1        416.44        467.32       547.58 o
  -7  16   1        842.92       1039.44       561.02 o
  -6  16   1       1706.21       1705.63       494.05 o
  -5  16   1      27121.43      26735.30      1501.28 o
  -4  16   1       4115.02       3840.55       595.67 o
  -3  16   1     374693.66     387282.78     14354.60 o
  -2  16   1       1861.20       1323.27       397.58 o
  -1  16   1     430471.47     452113.47     15143.20 o
   0  16   1        293.67        775.77       253.38 o
   1  16   1     163481.47     158727.70      5492.15 o
   2  16   1       2869.68       2939.14       289.94 o
   3  16   1      14851.01      11904.74      1500.39 o
   4  16   1        275.13         -7.77       871.24 o
   5  16   1      73611.12      66493.05      3610.64 o
   6  16   1       2222.66       2097.27       728.70 o
   7  16   1      10831.82      10839.18      1193.64 o
   8  16   1       7894.98       6382.79      1141.44 o
   9  16   1        156.74        796.27       873.86 o
  10  16   1       2179.43       3941.28      1099.02 o
  11  16   1        486.64       2581.98      1251.66 o
 -12  17   1       3288.70       3324.79      1347.77 o
 -11  17   1       7336.13       7111.14      1568.30 o
 -10  17   1       3407.48       2937.11      1091.82 o
  -9  17   1      36556.89      39306.76      2751.52 o
  -8  17   1       9296.60       9923.97      1261.65 o
  -7  17   1      14003.74      14582.58      1087.01 o
  -6  17   1       2429.64       2623.85       666.69 o
  -5  17   1       1655.88       1814.11       827.74 o
  -4  17   1        520.97       -114.90       350.97 o
  -3  17   1      48257.50      49940.27      2074.11 o
  -2  17   1       5544.91       5821.78       471.49 o
  -1  17   1      17482.00      16785.70      1577.83 o
   0  17   1       2564.04       2810.89       444.02 o
   1  17   1        524.14        278.78       298.32 o
   2  17   1        468.78        671.75       387.27 o
   3  17   1      23187.29      21326.78      1551.65 o
   4  17   1       1349.61       1817.85       652.70 o
   5  17   1      78320.93      77201.02      4114.86 o
   6  17   1       1177.81       2005.21      1126.52 o
   7  17   1      96296.27     101647.70      5356.70 o
   8  17   1        516.90        393.98       752.80 o
   9  17   1      24197.30      22701.05      2885.95 o
  10  17   1      14490.85      14482.99      1644.75 o
  11  17   1        385.85       -189.59      1073.99 o
 -11  18   1      19359.98      20829.95      3068.72 o
 -10  18   1       3594.00       3609.53      1119.65 o
  -9  18   1      26515.57      24176.99      2028.86 o
  -8  18   1      21009.65      19480.38      2364.09 o
  -7  18   1       2758.23       3282.66       581.21 o
  -6  18   1      12805.55      13287.72       997.88 o
  -5  18   1       7396.63       5793.99       702.92 o
  -4  18   1        126.77        823.50       390.71 o
  -3  18   1      10586.50      11201.35       713.27 o
  -2  18   1        456.77        367.50       298.58 o
  -1  18   1       2274.88       2367.44       460.22 o
   0  18   1       1001.40        639.91       431.41 o
   1  18   1       1935.81       1317.14       561.60 o
   2  18   1       1383.08       1472.00       273.52 o
   3  18   1       2064.38       2009.39       619.23 o
   4  18   1        485.65       -156.70       590.62 o
   5  18   1       9626.77      10068.12      1121.66 o
   6  18   1       2554.37       1359.60       748.29 o
   7  18   1      36151.59      36668.89      3304.69 o
   8  18   1        968.96        757.75       804.17 o
   9  18   1      12998.89      16399.20      1669.26 o
  10  18   1      12478.18      14225.92      1644.81 o
  11  18   1        300.01       1469.94      2017.02 o
 -11  19   1      18700.75      14391.61      3604.27 o
 -10  19   1       6226.57       5071.19      1225.92 o
  -9  19   1       6234.70       6730.85      1220.15 o
  -8  19   1      75367.98      76705.40      4305.09 o
  -7  19   1          3.96       1108.77       754.74 o
  -6  19   1     113833.84     113422.95      5027.84 o
  -5  19   1          8.56        -19.58       518.66 o
  -4  19   1      46870.16      49213.76      2151.99 o
  -3  19   1        838.26        845.94       334.42 o
  -2  19   1        144.07        119.99       272.59 o
  -1  19   1         34.18        309.60       387.73 o
   0  19   1      10579.62      11337.96       765.38 o
   1  19   1       6990.80       6890.17       594.07 o
   2  19   1      35193.88      37918.32      1632.23 o
   3  19   1       7367.18       7833.84      1532.23 o
   4  19   1     113689.51     105230.32      5465.33 o
   5  19   1       5873.22       5909.94      1101.89 o
   6  19   1      38209.23      36723.17      2445.14 o
   7  19   1       9135.98       7818.64      1451.09 o
   8  19   1       1696.33       1505.10       897.35 o
   9  19   1      11454.36      14170.20      1600.25 o
  10  19   1      15501.57      15311.52      1739.98 o
  11  19   1       4075.68       5668.35      3003.27 o
 -11  20   1        983.88      -1089.59      1089.59 o
 -10  20   1        414.99       -737.20       950.14 o
  -9  20   1       4724.30       4747.24      1127.93 o
  -8  20   1        804.16        587.64       871.42 o
  -7  20   1      10045.38       6898.41      1117.69 o
  -6  20   1      24070.17      23970.66      1484.12 o
  -5  20   1       6289.27       5499.53       669.76 o
  -4  20   1     103809.69     108786.09      5732.76 o
  -3  20   1         35.08        108.89       536.73 o
  -2  20   1        197.93        485.54       314.19 o
  -1  20   1        573.25        197.63       457.85 o
   0  20   1     146166.78     143298.78      5612.28 o
   1  20   1         94.56        584.44       349.41 o
   2  20   1     336574.16     341050.09     12723.50 o
   3  20   1       6560.60       5869.17       886.13 o
   4  20   1     168216.88     161289.16      8078.86 o
   5  20   1       4567.87       4005.34       881.43 o
   6  20   1       9891.07       8359.95      1129.03 o
   7  20   1       5320.38       4620.32       964.98 o
   8  20   1       1638.06       1356.77       876.45 o
   9  20   1        764.76       1525.88       912.15 o
  10  20   1       7904.66       6149.35      1691.56 o
  11  20   1       1204.38        987.82      1133.61 o
 -11  21   1      15093.61      17825.07      2041.32 o
 -10  21   1          9.86        475.59      1031.68 o
  -9  21   1       4057.41       3285.40      1084.17 o
  -8  21   1      22639.82      21461.83      1920.02 o
  -7  21   1       2691.54       2468.58       882.60 o
  -6  21   1      55055.07      55222.61      5466.25 o
  -5  21   1       4143.49       3953.45       611.35 o
  -4  21   1      73881.47      69382.77      3196.27 o
  -3  21   1       1660.18       1653.82       402.82 o
  -2  21   1      10104.05       9896.85       856.99 o
  -1  21   1        848.56        473.60       587.43 o
   0  21   1       1178.44        663.76       426.63 o
   1  21   1       1739.84       2701.32       467.94 o
   2  21   1      38401.80      38533.24      1691.40 o
   3  21   1       4825.26       3904.36       799.62 o
   4  21   1      42314.70      38042.22      2470.85 o
   5  21   1         63.28       -300.08       724.65 o
   6  21   1       6873.12       5058.18       992.00 o
   7  21   1       2636.91       3276.11       969.66 o
   8  21   1      10724.97      10824.52      1499.53 o
   9  21   1       7389.04       7078.47      1237.44 o
  10  21   1       9216.51       9304.83      1452.40 o
 -11  22   1      18216.34      16321.26      3325.27 o
 -10  22   1         14.36        852.89      1087.72 o
  -9  22   1       9417.14      10826.85      1549.03 o
  -8  22   1      24964.27      23601.05      2052.34 o
  -7  22   1        828.38       1002.72       825.28 o
  -6  22   1      18366.12      20378.73      1799.87 o
  -5  22   1       7592.82       7385.62      1044.22 o
  -4  22   1       2714.36       2289.47       533.50 o
  -3  22   1        385.48        192.15       359.12 o
  -2  22   1       1101.72       1211.67       436.70 o
  -1  22   1       5235.45       4937.94       720.33 o
   0  22   1       4546.63       3943.77       714.34 o
   1  22   1       4510.42       5089.09      1074.55 o
   2  22   1       7044.01       7295.89       518.62 o
   3  22   1       1087.90        370.98       639.31 o
   4  22   1      13571.88      13410.23      1383.51 o
   5  22   1       2217.28       2444.47       861.72 o
   6  22   1       6650.99       4159.47       998.66 o
   7  22   1      14612.28      16658.43      1662.33 o
   8  22   1       2778.11       3047.33      1007.26 o
   9  22   1      23650.08      21360.93      2125.35 o
  10  22   1      11255.68      12108.15      1648.90 o
 -10  23   1       3367.73       3583.75      1263.42 o
  -9  23   1      21863.12      23079.84      2130.23 o
  -8  23   1      10782.17      10421.86      1633.96 o
  -7  23   1        504.74        -94.28       790.18 o
  -6  23   1       4123.52       3582.47       989.94 o
  -5  23   1      47722.07      46998.08      2920.13 o
  -4  23   1       2664.58       3029.48       932.93 o
  -3  23   1     109535.70     112753.59      4926.57 o
  -2  23   1       7542.47       8479.51       720.75 o
  -1  23   1       4659.90       5109.03       786.94 o
   0  23   1       7054.46       6386.46      1630.12 o
   1  23   1       7929.08       7971.33      1110.56 o
   2  23   1       2965.13       3457.18       611.70 o
   3  23   1       4992.07       5334.13      1150.44 o
   4  23   1         14.66       -199.24       732.62 o
   5  23   1      46586.29      49887.99      3181.53 o
   6  23   1        356.80       -722.31       765.46 o
   7  23   1      93711.91      94159.24      5251.38 o
   8  23   1        207.42        334.68       898.02 o
   9  23   1      40936.29      47941.41      3896.60 o
  10  23   1       2634.85       2762.76      1211.79 o
 -10  24   1       2761.30       3390.22      1333.79 o
  -9  24   1       6823.85       7365.57      2335.51 o
  -8  24   1        436.25       1816.36      1188.56 o
  -7  24   1        237.19       -368.08       872.73 o
  -6  24   1       2480.13       2432.51       926.41 o
  -5  24   1      31315.86      30053.32      2194.97 o
  -4  24   1       4909.99       4813.86       907.64 o
  -3  24   1     188441.36     192558.83      8208.67 o
  -2  24   1       3118.09       3721.35       548.63 o
  -1  24   1     389851.66     415212.50     19725.33 o
   0  24   1        331.15       -203.67       605.90 o
   1  24   1     107594.09     109940.35      6512.20 o
   2  24   1       1165.50       1127.77       640.18 o
   3  24   1        459.83        172.52       924.45 o
   4  24   1         58.68        471.64       767.12 o
   5  24   1      27548.82      26815.54      3553.82 o
   6  24   1       3487.83       4072.64      1056.02 o
   7  24   1       5014.77       4956.52      1412.61 o
   8  24   1       9449.12      10056.57      1795.20 o
   9  24   1       1425.27       1683.31      1118.42 o
 -10  25   1       1795.93       2616.86      1341.28 o
  -9  25   1      14267.05      15609.90      2784.18 o
  -8  25   1       3108.56       3098.15      1149.48 o
  -7  25   1      13965.07      17488.12      1801.76 o
  -6  25   1        788.70       1005.48       932.51 o
  -5  25   1       3708.55       4426.32      1758.35 o
  -4  25   1       1088.87       2065.93       780.17 o
  -3  25   1      21342.70      21182.39      1314.35 o
  -2  25   1       2867.60       2165.45       605.09 o
  -1  25   1      13549.12      13911.52      1395.01 o
   0  25   1       3761.66       3334.85       842.77 o
   1  25   1       2082.12       1931.85       732.87 o
   2  25   1        376.37         87.03       888.42 o
   3  25   1       7576.89       7356.53      1083.43 o
   4  25   1         73.71        486.82       804.07 o
   5  25   1      52509.77      50162.46      5977.04 o
   6  25   1        458.46       1093.34       969.04 o
   7  25   1      43303.89      47128.75      4221.83 o
   8  25   1        189.01         78.07       961.20 o
   9  25   1       9286.45      10133.47      2149.32 o
  -9  26   1      12254.50      13344.26      1803.16 o
  -8  26   1      10900.71      12217.77      1654.74 o
  -7  26   1       2870.44       3577.23      1129.59 o
  -6  26   1       3552.89       3238.51      1040.44 o
  -5  26   1       6439.56       6911.68      1133.77 o
  -4  26   1        318.83       -371.18       691.51 o
  -3  26   1       6378.35       8540.11      1340.07 o
  -2  26   1       1151.15        887.07       462.06 o
  -1  26   1       1374.96        845.40       458.93 o
   0  26   1       2784.41       2548.46       779.36 o
   1  26   1       1997.93        294.13       734.87 o
   2  26   1       2918.30       2773.06       840.35 o
   3  26   1        623.78       1417.64       802.13 o
   4  26   1         44.38       -255.44      1278.08 o
   5  26   1       6065.82       4581.01      1284.59 o
   6  26   1        796.08        943.18       947.31 o
   7  26   1      19013.46      17119.45      1978.36 o
   8  26   1         18.75        844.96      1075.39 o
   9  26   1       9589.14       8043.28      2017.47 o
  -9  27   1       2524.55       1121.96      1169.53 o
  -8  27   1      40142.01      46264.82      4394.28 o
  -7  27   1        531.93        290.38      1020.07 o
  -6  27   1      72695.27      75453.73      4446.09 o
  -5  27   1        197.16       1037.61       914.47 o
  -4  27   1      16194.24      14949.15      2164.44 o
  -3  27   1        242.05        501.01       727.81 o
  -2  27   1        657.48        743.00       504.70 o
  -1  27   1         60.07       -120.60       434.72 o
   0  27   1       4822.83       4710.53      1067.27 o
   1  27   1       8618.87       7868.03      1760.80 o
   2  27   1       8916.10       7555.91      1120.69 o
   3  27   1       7044.89       7155.71      1117.54 o
   4  27   1      65843.98      66452.95      3967.10 o
   5  27   1       4203.77       4110.73      1138.93 o
   6  27   1      17596.85      20227.15      1957.86 o
   7  27   1       5109.25       6719.96      1305.37 o
   8  27   1        780.14       1597.05      1783.36 o
  -8  28   1        906.72        582.56      1153.32 o
  -7  28   1       7897.91       7761.67      1438.63 o
  -6  28   1      16861.54      14827.00      1745.76 o
  -5  28   1       6834.16       6987.21      1359.40 o
  -4  28   1      39029.26      38848.59      2664.01 o
  -3  28   1        273.38        460.01       775.78 o
  -2  28   1       2327.72       2755.99       849.90 o
  -1  28   1        525.98        690.38       506.56 o
   0  28   1      61251.54      64247.20      5342.40 o
   1  28   1        115.25        569.65       798.26 o
   2  28   1     118570.18     120093.65      6361.29 o
   3  28   1       4866.93       3707.38      1016.20 o
   4  28   1      66924.45      66044.00      3989.48 o
   5  28   1       6112.73       6405.53      1221.00 o
   6  28   1       7239.04       6373.70      1284.64 o
   7  28   1       2702.45        983.34      1444.50 o
   8  28   1        576.46       3613.35      1701.38 o
  -8  29   1       7399.20       6760.74      2053.51 o
  -7  29   1        655.09       -950.83       974.82 o
  -6  29   1      28006.35      29570.39      2478.79 o
  -5  29   1       2080.93       2058.58      1002.06 o
  -4  29   1      37768.73      42015.01      3255.32 o
  -3  29   1        630.73       2291.91       942.77 o
  -2  29   1       9541.64       7329.71      1126.72 o
  -1  29   1        101.20        487.64       490.76 o
   0  29   1       4456.79       4691.56       969.18 o
   1  29   1       2520.60       3473.18       993.22 o
   2  29   1       9244.46       7449.59      1870.90 o
   3  29   1       2133.61       1392.70       881.04 o
   4  29   1      13514.10       7489.31      1316.46 o
   5  29   1         83.95        696.06      1414.27 o
   6  29   1        238.55        101.05      1287.32 o
   7  29   1       1899.21       2629.18      1564.12 o
   8  29   1       7661.53       9087.08      2363.25 o
  -8  30   1       9870.02      10413.07      1934.11 o
  -7  30   1         67.75       -138.75      1171.54 o
  -6  30   1       9802.79      10408.98      1607.68 o
  -5  30   1       1581.76       1078.12      1045.36 o
  -4  30   1       1972.39       3286.49      1070.12 o
  -3  30   1         62.98        507.48       864.19 o
  -2  30   1        421.93       -258.18       858.48 o
  -1  30   1       4844.53       3002.74       991.75 o
   0  30   1       2519.05       1846.31       939.55 o
   1  30   1       2052.98       3207.31      1020.31 o
   2  30   1       3832.15       3432.98      1693.09 o
   3  30   1        264.90        -17.46      1530.97 o
   4  30   1       6851.86       5158.93      1251.30 o
   5  30   1        405.02        412.39      1218.61 o
   6  30   1       1714.02       -320.69      1271.37 o
   7  30   1       7007.11       8104.28      4230.89 o
  -7  31   1        232.38       1507.14      1272.79 o
  -6  31   1       2908.18       4122.87      1474.79 o
  -5  31   1      24258.62      27728.52      2392.03 o
  -4  31   1       4093.68       4124.87      1139.48 o
  -3  31   1      43383.38      40699.62      2825.25 o
  -2  31   1       6660.84       8037.26      1248.72 o
  -1  31   1       2298.39       2679.83      1071.70 o
   0  31   1       8159.51       5988.58      1796.07 o
   1  31   1       7097.08       5623.57      1166.07 o
   2  31   1       1178.81         87.35      1058.89 o
   3  31   1       2329.55        965.79      1310.18 o
   4  31   1          0.55         18.03      1154.65 o
   5  31   1      20308.15      29134.29      6231.93 o
   6  31   1         97.31       1945.82      2316.77 o
   7  31   1      50308.23      59171.70      6338.73 o
  -6  32   1       1169.36        374.60      1163.79 o
  -5  32   1      14448.38      15301.31      1827.16 o
  -4  32   1       5335.99       7964.67      1690.96 o
  -3  32   1      91030.73     102421.20      5724.86 o
  -2  32   1       1169.08       -690.52       993.60 o
  -1  32   1     168157.47     182572.42     10799.02 o
   0  32   1         68.51        535.68      1001.63 o
   1  32   1      55427.98      53794.44      6082.49 o
   2  32   1       1014.17      -1067.82      1245.50 o
   3  32   1        151.86       1675.19      1428.15 o
   4  32   1        115.92        924.00      1391.99 o
   5  32   1      12150.02      12854.11      2232.68 o
   6  32   1       4130.64       2442.58      3902.60 o
  -6  33   1         12.93       -883.39      1183.45 o
  -5  33   1        343.76       1090.92      1244.57 o
  -4  33   1       1267.67       2051.14      1798.40 o
  -3  33   1      12004.98      11633.40      1616.16 o
  -2  33   1       1713.83        371.87      1078.42 o
  -1  33   1       5367.53       4497.28      3087.23 o
   0  33   1       2159.14        517.17      1045.37 o
   1  33   1       1215.90       -315.17      1394.36 o
   2  33   1        419.95       1743.40      2225.35 o
   3  33   1       5438.29       5304.75      3140.58 o
   4  33   1          2.15       -765.61      1401.61 o
   5  33   1      20439.40      21963.57      2862.05 o
  -5  34   1       4388.14       4922.01      1405.93 o
  -4  34   1       1012.10       1143.40      1161.89 o
  -3  34   1       4888.55       5769.16      1414.35 o
  -2  34   1        410.83       1329.74      1160.27 o
  -1  34   1       2164.80        777.41      1737.74 o
   0  34   1       1493.64       3140.03      1783.42 o
   1  34   1        507.23       -152.42      1432.77 o
   2  34   1       3285.81       1240.18      1958.86 o
   3  34   1        190.57      -1269.26      1783.31 o
   4  34   1         45.14      -1154.46      1339.07 o
  -4  35   1       9174.55       6221.09      2027.95 o
  -3  35   1         48.46       -182.90      1981.45 o
  -2  35   1        678.31        655.42      1935.77 o
  -1  35   1        455.60       1691.88      1813.82 o
   0  35   1       2541.58       2301.78      1859.71 o
   1  35   1       5790.00      10306.10      2332.59 o
   2  35   1       8913.13       4711.55      1921.21 o
   3  35   1       4970.35       8242.46      2068.02 o
  -2  36   1        350.56       -762.10      1813.81 o
  -1  36   1        326.67      -1036.46      1783.32 o
   0  36   1      31172.86      33561.48      4242.88 o
   1  36   1        244.72       1905.25      1859.53 o
   2  36   1      55359.97      59933.62      6034.61 o
 -12   0   2      37968.56      42440.13      3801.73 o
 -10   0   2      27297.02      29974.40      2806.14 o
  -8   0   2       3786.43       1180.78       743.37 o
  -6   0   2      51013.46      53092.26      3464.16 o
  -4   0   2     639578.06     665371.56     27282.58 o
  -2   0   2     731645.31     707600.75     28896.06 o
   0   0   2     166812.00     173110.67      7129.08 o
   2   0   2      62916.79      65419.09      2865.87 o
   4   0   2     327571.38     328674.00     13549.48 o
   6   0   2     113567.23     115433.99      7154.79 o
   8   0   2       4312.63       4627.85      1165.61 o
  10   0   2        337.92       -427.67      1093.38 o
  12   0   2      13110.35      15503.36      2554.49 o
 -13   1   2         17.35       -226.65      1056.39 o
 -12   1   2       3372.37       3659.88      1055.15 o
 -11   1   2      18210.01      19424.47      1639.87 o
 -10   1   2      12560.85      12406.70      1218.30 o
  -9   1   2      25447.17      25076.19      1747.26 o
  -8   1   2        270.43        778.78       494.94 o
  -7   1   2       5234.20       4157.62       654.39 o
  -6   1   2      84600.27      83343.49      3695.48 o
  -5   1   2        394.64        290.25       424.61 o
  -4   1   2     404887.91     418269.50     12176.44 o
  -3   1   2       2115.31       1806.80       365.92 o
  -2   1   2      95795.04      94541.86      3261.25 o
  -1   1   2         27.69        237.67       146.05 o
   0   1   2        470.71        631.57        83.23 o
   1   1   2        661.57        722.16       261.07 o
   2   1   2        173.47        390.48       181.16 o
   3   1   2         70.43          5.08       176.60 o
   4   1   2     238681.41     253034.48      8685.38 o
   5   1   2        387.68        240.32       399.89 o
   6   1   2     198427.11     192855.61      8182.24 o
   7   1   2       2800.98       2237.29       582.62 o
   8   1   2      60962.44      58375.83      2900.17 o
   9   1   2      11861.19      14372.25      1312.03 o
  10   1   2       1120.50       1997.07       870.85 o
  11   1   2      29847.75      34591.46      2714.19 o
  12   1   2       2868.64       4092.75      1531.38 o
 -13   2   2       1724.62       2302.70      1339.59 o
 -12   2   2      20051.94      24182.76      2294.53 o
 -11   2   2       5848.39       6908.32      1320.87 o
 -10   2   2      24360.61      25687.72      1771.77 o
  -9   2   2      44268.78      44688.68      2413.27 o
  -8   2   2       1425.86       1258.60       539.89 o
  -7   2   2      39491.06      41621.77      2068.61 o
  -6   2   2      34057.07      32848.20      2085.18 o
  -5   2   2       2181.63       2897.70       389.30 o
  -4   2   2      37085.54      38130.83      1287.50 o
  -3   2   2       9167.16       8839.77       441.21 o
  -2   2   2        172.96        160.26       202.76 o
  -1   2   2       3806.37       3662.69       223.33 o
   0   2   2       4330.45       4228.93       205.68 o
   1   2   2        373.37        738.21       286.31 o
   2   2   2        923.06        839.54       212.55 o
   3   2   2       4323.82       4269.13       293.20 o
   4   2   2      25121.19      25610.97       988.62 o
   5   2   2        686.67        863.80       329.82 o
   6   2   2      22863.41      21266.57      1314.16 o
   7   2   2       6193.71       5208.16       702.88 o
   8   2   2      39480.24      37582.05      2166.20 o
   9   2   2      33027.30      36376.39      2235.33 o
  10   2   2         79.87        -72.94       767.93 o
  11   2   2      27819.75      24783.56      2005.56 o
  12   2   2      10240.74      10855.92      1577.39 o
 -13   3   2       2160.59       1886.72      1174.24 o
 -12   3   2      31484.49      29718.78      2635.04 o
 -11   3   2      10465.61       8380.39      1137.50 o
 -10   3   2       4285.03       5148.30       898.92 o
  -9   3   2      77401.52      80076.48      3779.92 o
  -8   3   2       8638.88       9645.95       918.48 o
  -7   3   2     165867.84     173306.25      7403.75 o
  -6   3   2      12946.60      13190.94       904.19 o
  -5   3   2     131205.36     135579.64      5190.54 o
  -4   3   2       6438.40       6034.67       388.86 o
  -3   3   2        307.65        434.46       199.48 o
  -2   3   2         11.14         46.58       171.10 o
  -1   3   2      13184.52      12849.08       464.03 o
   0   3   2       1520.96       1092.59       206.12 o
   1   3   2      22181.15      21229.97       740.35 o
   2   3   2        202.24        549.29       290.21 o
   3   3   2     107772.23     110690.90      3302.69 o
   4   3   2       4800.33       5025.12       462.61 o
   5   3   2      21533.49      22073.80      1105.46 o
   6   3   2       2893.18       2596.36       906.59 o
   7   3   2      49065.26      48584.63      2430.97 o
   8   3   2      17675.58      17859.19      1356.98 o
   9   3   2      59881.53      61540.73      3138.68 o
  10   3   2         92.22       1426.52       865.05 o
  11   3   2      21021.21      24208.84      2700.90 o
  12   3   2       8204.76       7886.00      1504.96 o
 -13   4   2       4893.09       5982.88      1339.36 o
 -12   4   2         58.26       -697.15       917.39 o
 -11   4   2        736.17        -95.15       784.80 o
 -10   4   2        664.22        123.17       683.52 o
  -9   4   2        961.66       2460.07       673.17 o
  -8   4   2         23.39        101.94       520.14 o
  -7   4   2       9104.78       9829.34       842.52 o
  -6   4   2        224.06         39.08       772.21 o
  -5   4   2      78263.93      81506.05      3242.83 o
  -4   4   2        890.26        890.91       225.36 o
  -3   4   2       5654.30       5495.73       432.81 o
  -2   4   2        274.55        246.35       198.53 o
  -1   4   2     231289.78     226505.77      7046.81 o
   0   4   2         23.83       -178.13       178.13 o
   1   4   2    1062277.25     998111.25     30442.98 o
   2   4   2        247.25        -68.57       172.07 o
   3   4   2     312186.91     323126.88      9385.23 o
   4   4   2       1205.57        528.31       276.11 o
   5   4   2      11307.31      12545.48       768.64 o
   6   4   2        800.45        449.52       453.85 o
   7   4   2       5579.13       5939.68       756.95 o
   8   4   2         63.32        877.86       626.29 o
   9   4   2       1355.04       1530.07       769.83 o
  10   4   2        727.14       2065.60       867.83 o
  11   4   2      28687.83      33173.21      4809.13 o
  12   4   2          7.71       -766.06      1321.64 o
 -13   5   2       2016.91       1820.86      1186.94 o
 -12   5   2      32191.03      35382.03      2443.91 o
 -11   5   2       7325.60       6411.62      1045.12 o
 -10   5   2       5683.70       6166.85      1514.05 o
  -9   5   2      64826.59      68776.51      3438.52 o
  -8   5   2       5380.52       5588.64       722.18 o
  -7   5   2     145731.73     148839.64      6420.85 o
  -6   5   2      14013.42      14347.01       983.83 o
  -5   5   2     158816.41     161190.06      6140.71 o
  -4   5   2       5113.60       5980.44       552.76 o
  -3   5   2       9299.88      10455.22       470.37 o
  -2   5   2         64.68        -52.93       134.30 o
  -1   5   2       3411.16       3533.59       199.96 o
   0   5   2       2824.39       2403.04       365.04 o
   1   5   2       9621.58      10180.60       638.86 o
   2   5   2        868.67        797.50       180.35 o
   3   5   2      52549.73      51749.27      1631.65 o
   4   5   2       1942.88       1857.54       440.53 o
   5   5   2       3821.35       4035.06       469.02 o
   6   5   2       6622.86       7209.48       600.29 o
   7   5   2      48775.88      46108.00      2384.46 o
   8   5   2      12484.43      10634.24      1070.06 o
   9   5   2      54635.43      54160.31      2897.17 o
  10   5   2        225.77        741.26       820.33 o
  11   5   2      14346.09      14031.64      2038.54 o
  12   5   2       8291.29       9085.68      3354.43 o
 -13   6   2       2084.41       2212.78      1158.65 o
 -12   6   2      22877.32      21089.70      1836.15 o
 -11   6   2       2157.36       4455.81       982.75 o
 -10   6   2      20354.74      21712.91      3374.05 o
  -9   6   2      44053.45      47480.67      2525.17 o
  -8   6   2        154.07       -331.47       479.08 o
  -7   6   2      48283.50      46977.63      2310.10 o
  -6   6   2      12582.96      11946.51       897.11 o
  -5   6   2       8672.83       9795.56       957.10 o
  -4   6   2      10287.06      11031.49       597.54 o
  -3   6   2        953.76        905.01       193.79 o
  -2   6   2        258.65        111.91       134.61 o
  -1   6   2      10045.26      10569.09       525.79 o
   0   6   2       8301.80       8247.75       549.53 o
   1   6   2         62.32        219.02       122.42 o
   2   6   2       1924.56       1926.23       166.22 o
   3   6   2        949.66        757.26       209.44 o
   4   6   2      10748.89      12230.53       648.32 o
   5   6   2        998.26        848.43       308.11 o
   6   6   2      16622.12      16227.53      1392.09 o
   7   6   2      15933.10      13576.66      1087.23 o
   8   6   2      25712.78      26549.47      1813.34 o
   9   6   2      33350.39      30799.79      2415.53 o
  10   6   2         53.15        542.25       879.99 o
  11   6   2      25548.44      25994.96      2932.58 o
  12   6   2       8243.63       8026.21      3018.98 o
 -13   7   2         79.05       1393.93      1439.58 o
 -12   7   2       3107.03       3052.54      1051.06 o
 -11   7   2      18256.67      20813.30      2030.20 o
 -10   7   2      12066.05      13315.14      1496.95 o
  -9   7   2      26800.59      27445.29      1759.10 o
  -8   7   2        791.49       1517.98       567.08 o
  -7   7   2      14005.11      14456.88      1064.32 o
  -6   7   2      61673.89      62006.80      3840.47 o
  -5   7   2        367.89        196.68       332.38 o
  -4   7   2     258922.05     260463.08      8830.94 o
  -3   7   2         31.65         -8.90       171.39 o
  -2   7   2      25768.34      25570.02       829.32 o
  -1   7   2        809.66        777.50       196.63 o
   0   7   2       5020.32       5354.68       284.00 o
   1   7   2        411.79        450.27       187.30 o
   2   7   2       3516.62       3431.02       286.02 o
   3   7   2        199.88        481.57       215.10 o
   4   7   2     134356.03     140664.58      4809.14 o
   5   7   2       2817.75       3143.54       531.77 o
   6   7   2     193216.50     194143.78      7387.58 o
   7   7   2       4155.78       3662.07       802.07 o
   8   7   2      72313.45      80296.43      5256.44 o
   9   7   2      20302.73      22064.36      1945.56 o
  10   7   2       1347.25       1315.92       958.02 o
  11   7   2      26302.28      23511.04      2444.66 o
  12   7   2       1182.78       4752.71      1377.55 o
 -13   8   2        146.65       -285.32      1346.17 o
 -12   8   2      35877.84      40123.55      3653.54 o
 -11   8   2        407.43        285.42       829.10 o
 -10   8   2      23482.86      23516.82      1699.82 o
  -9   8   2        245.95         73.78       611.56 o
  -8   8   2       6184.44       5274.94       742.26 o
  -7   8   2       2531.13       1946.35       546.82 o
  -6   8   2      48176.82      49745.20      2403.49 o
  -5   8   2       2852.08       2914.45       530.30 o
  -4   8   2     492390.06     499687.69     16763.61 o
  -3   8   2        292.28        229.81       177.40 o
  -2   8   2     357826.25     356186.84     11085.43 o
  -1   8   2         17.16        -28.52       146.18 o
   0   8   2     167868.69     172231.28      5718.52 o
   1   8   2        537.62        257.58       154.11 o
   2   8   2     107409.10     107022.85      3681.38 o
   3   8   2        488.17        493.55       207.05 o
   4   8   2     303378.66     308552.78     10474.90 o
   5   8   2       3773.04       4241.96       418.70 o
   6   8   2      82630.94      81001.77      3258.17 o
   7   8   2       3768.07       3987.80       816.70 o
   8   8   2         17.01        -77.83       568.00 o
   9   8   2       1362.07       2161.54       854.51 o
  10   8   2        148.00        421.80       753.44 o
  11   8   2         51.42       1344.66      1039.33 o
  12   8   2      13399.84      10259.34      2499.30 o
 -13   9   2        206.47        111.32      1538.71 o
 -12   9   2       2548.82       3236.68      1056.42 o
 -11   9   2      16994.19      16921.18      1520.09 o
 -10   9   2      10116.00      11439.12      1914.99 o
  -9   9   2      17839.56      18501.37      2039.77 o
  -8   9   2        749.88        569.58       547.55 o
  -7   9   2       4231.85       4706.84       670.69 o
  -6   9   2      47877.34      48642.28      2365.61 o
  -5   9   2       2593.04       2080.81       411.68 o
  -4   9   2     252399.86     257562.23      9653.43 o
  -3   9   2       8554.98       8731.17       483.54 o
  -2   9   2      84276.07      87969.84      2615.81 o
  -1   9   2        469.32        356.40       135.07 o
   0   9   2         81.12         44.69       142.06 o
   1   9   2        278.15        409.43       132.31 o
   2   9   2      19146.39      19478.08      1594.06 o
   3   9   2       2057.11       1651.78       407.08 o
   4   9   2     114068.11     106881.38      3817.12 o
   5   9   2        840.10        746.62       296.33 o
   6   9   2     150846.69     151164.80      5782.29 o
   7   9   2        595.12        635.19       404.52 o
   8   9   2      38461.59      43567.96      2908.18 o
   9   9   2      16944.83      17974.89      1425.04 o
  10   9   2         64.68        -90.51       785.67 o
  11   9   2      22114.37      21045.88      2054.85 o
  12   9   2       1128.73        873.67      1255.00 o
 -13  10   2        664.47        226.80      1375.80 o
 -12  10   2      19258.40      19324.45      2167.55 o
 -11  10   2       9072.09       8561.57      1163.84 o
 -10  10   2      22900.69      22984.88      1677.26 o
  -9  10   2      33482.09      36820.48      2675.80 o
  -8  10   2       1389.79       1033.94       563.47 o
  -7  10   2      36164.84      34194.95      1883.76 o
  -6  10   2      28895.29      30513.39      1687.81 o
  -5  10   2         10.73        -20.82       331.68 o
  -4  10   2      42686.08      43353.19      1832.80 o
  -3  10   2       8453.11       8405.90       461.80 o
  -2  10   2        863.80        808.01       232.62 o
  -1  10   2        147.03        140.59       138.46 o
   0  10   2       2628.81       2768.10       225.47 o
   1  10   2       2648.39       3060.32       298.94 o
   2  10   2       6090.46       5591.39       603.19 o
   3  10   2       2972.63       3241.94       589.15 o
   4  10   2      13398.21      13597.41      1036.14 o
   5  10   2       1124.55        987.83       302.64 o
   6  10   2      31842.48      32278.61      1515.90 o
   7  10   2       1680.10       1593.86       644.13 o
   8  10   2      23169.65      26294.18      1945.13 o
   9  10   2      33372.19      35222.18      3728.85 o
  10  10   2         30.27       1182.77       886.88 o
  11  10   2      25148.21      27822.39      2466.19 o
  12  10   2      10457.59      10319.55      1658.82 o
 -13  11   2       1522.84       1436.67      1538.86 o
 -12  11   2      20769.56      24681.77      2452.57 o
 -11  11   2       7978.84       9488.97      1436.35 o
 -10  11   2       1386.10       1191.16       756.84 o
  -9  11   2      62235.81      65083.46      3211.61 o
  -8  11   2       8600.09       7194.08       855.74 o
  -7  11   2     146314.89     145760.80      6710.47 o
  -6  11   2      10356.14      10948.31      1154.73 o
  -5  11   2      51361.39      52346.90      2174.24 o
  -4  11   2       2336.50       2371.64       480.68 o
  -3  11   2       8284.88       8770.49       568.37 o
  -2  11   2       2121.18       2304.19       295.96 o
  -1  11   2      20894.76      21846.21       815.01 o
   0  11   2       2894.42       3219.32       313.56 o
   1  11   2      18451.06      19233.21       745.46 o
   2  11   2       8192.51       7950.97       616.05 o
   3  11   2     200201.50     218416.62      8989.81 o
   4  11   2       3554.85       4200.24       754.81 o
   5  11   2      26196.08      27783.11      1529.10 o
   6  11   2       5858.71       6021.04       564.58 o
   7  11   2      18540.38      18327.67      1737.74 o
   8  11   2      12436.04      12912.50      1134.66 o
   9  11   2      57521.36      55129.70      3327.58 o
  10  11   2        979.87       1073.73       863.97 o
  11  11   2      16611.43      18045.70      1929.88 o
  12  11   2       4459.98       4818.30      1420.15 o
 -13  12   2       4759.32       4797.30      1822.93 o
 -12  12   2         80.24       3598.94      1445.53 o
 -11  12   2       1111.67       1888.51      1163.82 o
 -10  12   2       4808.87       3653.81       873.69 o
  -9  12   2       2067.02       4080.48       805.73 o
  -8  12   2       1971.02       2185.99       641.91 o
  -7  12   2       1801.65       3066.45       626.82 o
  -6  12   2       1262.04        953.77       461.26 o
  -5  12   2      22191.19      20982.69      1368.43 o
  -4  12   2        891.95       1441.21       333.13 o
  -3  12   2      25068.03      25913.23      1027.68 o
  -2  12   2       1452.79       1006.21       226.73 o
  -1  12   2     535144.44     559184.12     17296.64 o
   0  12   2         66.58       -187.66       187.66 o
   1  12   2     991817.88     945474.44     31379.19 o
   2  12   2       3704.34       3406.33       434.99 o
   3  12   2     394939.38     404471.81     16417.43 o
   4  12   2        789.32       1369.75       446.23 o
   5  12   2      12482.21      12254.69       774.88 o
   6  12   2        272.33        798.66       419.62 o
   7  12   2       2942.25       2492.54       620.13 o
   8  12   2       1447.89       1229.65       636.89 o
   9  12   2       3991.38       4357.30       968.96 o
  10  12   2       1726.62       1785.42       891.38 o
  11  12   2      19503.15      20564.23      2005.82 o
  12  12   2        577.95        652.20      1156.07 o
 -12  13   2      22435.70      25490.29      2576.01 o
 -11  13   2        892.58       1680.07      1159.56 o
 -10  13   2       1661.37       1743.35       820.49 o
  -9  13   2      34300.06      34442.12      2900.52 o
  -8  13   2       3976.72       4997.16       783.79 o
  -7  13   2     104808.38     108583.75      7088.88 o
  -6  13   2      15077.83      14993.84      1087.63 o
  -5  13   2      89248.89      85830.02      3416.33 o
  -4  13   2        439.23        267.09       269.61 o
  -3  13   2       4573.29       4343.93       395.48 o
  -2  13   2       1959.33       2615.60       273.26 o
  -1  13   2       7938.09       8102.04       599.74 o
   0  13   2       3384.08       3345.03       282.92 o
   1  13   2      17048.36      16923.70       739.67 o
   2  13   2        558.48        243.55       342.14 o
   3  13   2      50805.16      52634.80      2415.26 o
   4  13   2        700.86       -117.81       432.41 o
   5  13   2       4298.75       3663.10       682.51 o
   6  13   2       4830.68       5844.61       606.31 o
   7  13   2      30211.76      30380.46      2871.66 o
   8  13   2       6097.87       7721.89      1061.38 o
   9  13   2      34580.99      36582.43      2680.93 o
  10  13   2        103.39       -757.10       759.15 o
  11  13   2       7060.33       3758.95      1190.48 o
  12  13   2       8274.63       8401.61      2866.47 o
 -12  14   2      18810.39      18174.25      5712.77 o
 -11  14   2       1433.53       2265.37      1506.75 o
 -10  14   2       7720.83       6909.71      1356.11 o
  -9  14   2      29625.84      27243.28      2531.74 o
  -8  14   2         50.23       -105.96       565.11 o
  -7  14   2      51050.90      48237.15      2870.17 o
  -6  14   2      23722.04      22108.89      1384.32 o
  -5  14   2        977.97        776.85       344.07 o
  -4  14   2        347.76        537.50       262.81 o
  -3  14   2        773.99        530.28       297.20 o
  -2  14   2        492.52        456.74       255.10 o
  -1  14   2      16740.04      17007.30       691.84 o
   0  14   2      14607.06      15239.89       903.03 o
   1  14   2        759.09        672.72       216.00 o
   2  14   2        562.86        135.46       345.00 o
   3  14   2       2377.73       2248.96       462.45 o
   4  14   2       3370.92       3167.78       644.31 o
   5  14   2         73.09       -226.79       581.56 o
   6  14   2      14272.54      14338.68      1377.52 o
   7  14   2      10256.05      11809.05      1205.53 o
   8  14   2      23504.76      23451.01      1852.39 o
   9  14   2      24075.38      26860.26      2207.89 o
  10  14   2        673.60       2841.44       962.90 o
  11  14   2      16656.92      17635.10      1922.11 o
 -12  15   2       3248.83       4218.17      1337.46 o
 -11  15   2      15816.96      14559.76      1968.15 o
 -10  15   2       9891.57       8282.68      1696.22 o
  -9  15   2      17250.79      14728.29      1412.46 o
  -8  15   2       1263.98       1753.80       619.99 o
  -7  15   2      12593.01      10518.72      1285.77 o
  -6  15   2      76099.27      76206.48      3092.45 o
  -5  15   2        148.57        552.38       332.17 o
  -4  15   2     132089.75     128306.30      5488.86 o
  -3  15   2       1144.05        775.32       449.89 o
  -2  15   2      39228.78      40504.29      1560.06 o
  -1  15   2       3084.71       3166.65       319.19 o
   0  15   2      17195.89      17584.47       789.19 o
   1  15   2        338.57        167.00       212.99 o
   2  15   2       2181.78        956.92       501.68 o
   3  15   2        173.16        421.59       467.10 o
   4  15   2      90403.23      92007.55      4718.61 o
   5  15   2       2228.61       2633.05       809.43 o
   6  15   2     151082.88     146493.88      7325.40 o
   7  15   2       3301.93       2535.81       761.84 o
   8  15   2      63513.97      62953.03      3649.75 o
   9  15   2      15028.74      16258.61      2793.18 o
  10  15   2       1308.63       1679.71      1524.04 o
  11  15   2      20075.30      20514.41      2090.65 o
 -12  16   2      27265.51      26247.17      2432.67 o
 -11  16   2        349.09       1481.17      1029.28 o
 -10  16   2      14445.86      13380.54      1589.54 o
  -9  16   2         13.27       -423.56       834.76 o
  -8  16   2       7373.72       7739.92      1503.63 o
  -7  16   2       6674.17       8077.38       950.76 o
  -6  16   2      30058.85      29694.12      1464.76 o
  -5  16   2       4685.46       4953.24       682.86 o
  -4  16   2     247949.56     250106.00     10448.09 o
  -3  16   2       3628.19       4089.59       527.88 o
  -2  16   2     284554.88     292683.28      9827.04 o
  -1  16   2        130.44        488.78       245.39 o
   0  16   2      34689.27      36860.25      1980.94 o
   1  16   2        355.64        477.30       228.38 o
   2  16   2      35407.99      34831.58      1733.35 o
   3  16   2        514.49        861.97       411.27 o
   4  16   2     231946.50     230231.27     11173.47 o
   5  16   2       5541.42       5639.67      1124.44 o
   6  16   2      48329.89      52934.16      5184.62 o
   7  16   2       6498.09       7437.99      1028.67 o
   8  16   2        481.15         78.34       743.17 o
   9  16   2        979.54        -45.41       764.93 o
  10  16   2        155.61        237.00       922.26 o
  11  16   2          9.13        922.08      1072.07 o
 -12  17   2        572.09        635.43      1768.69 o
 -11  17   2      10270.26       8685.76      1502.99 o
 -10  17   2       8003.67       8648.93      1335.12 o
  -9  17   2      12029.09      13445.10      1543.99 o
  -8  17   2       2545.40       1656.81       708.49 o
  -7  17   2       4461.27       3643.26       712.84 o
  -6  17   2      23163.03      23627.34      1283.77 o
  -5  17   2       1386.23       1540.17       490.12 o
  -4  17   2      77369.57      79783.80      3312.46 o
  -3  17   2       8511.59       8687.22       633.40 o
  -2  17   2      70255.90      71508.69      2847.90 o
  -1  17   2       1295.64        936.52       284.39 o
   0  17   2       3203.09       3350.57       340.39 o
   1  17   2        104.99       -154.00       224.04 o
   2  17   2      14188.21      14199.10      1109.97 o
   3  17   2       2398.91       1647.64       482.19 o
   4  17   2      89951.43      85173.20      4486.23 o
   5  17   2         49.37        145.58       639.73 o
   6  17   2      65161.68      62734.15      3540.71 o
   7  17   2       1699.26       1569.43       768.01 o
   8  17   2      22014.26      23378.09      1890.46 o
   9  17   2      12762.75      14176.31      1551.39 o
  10  17   2          6.88       1776.63      1011.67 o
  11  17   2      17900.54      17820.02      1965.64 o
 -12  18   2      14767.15      19512.36      5850.90 o
 -11  18   2       6321.43       5308.83      1337.41 o
 -10  18   2      17414.60      20485.15      1970.76 o
  -9  18   2      24316.26      21729.54      1940.42 o
  -8  18   2        730.71        647.09       847.37 o
  -7  18   2      18363.00      17795.33      1277.96 o
  -6  18   2      19283.51      19415.74      1307.30 o
  -5  18   2         62.88        228.32       691.95 o
  -4  18   2      15867.18      16078.57       992.02 o
  -3  18   2       1035.46        515.90       338.63 o
  -2  18   2       3517.01       3079.31       401.38 o
  -1  18   2        115.97        -74.32       383.91 o
   0  18   2        554.91        662.38       267.01 o
   1  18   2       5476.97       5855.37       504.74 o
   2  18   2       5478.68       5143.34       580.61 o
   3  18   2         57.72        -11.11       579.69 o
   4  18   2      14376.25      16496.52      2511.04 o
   5  18   2         33.32       -471.77       585.41 o
   6  18   2      12294.71      12678.13      1293.56 o
   7  18   2       3891.77       3304.60      1705.97 o
   8  18   2      15437.65      17004.07      2181.48 o
   9  18   2      21625.98      21553.20      2561.78 o
  10  18   2        704.13       2010.89      1047.30 o
  11  18   2      23604.97      24678.90      3302.91 o
 -11  19   2       9341.49      11069.86      2224.63 o
 -10  19   2        712.89       1532.99      1017.79 o
  -9  19   2      52396.80      50735.29      3745.10 o
  -8  19   2       1817.73       1412.37      1069.44 o
  -7  19   2      91816.95      94150.77      4291.20 o
  -6  19   2       7161.72       5726.59       992.60 o
  -5  19   2      31405.59      31376.17      1645.03 o
  -4  19   2       1361.18        936.65       413.89 o
  -3  19   2       7072.23       6547.07       671.98 o
  -2  19   2       4626.79       4795.68       512.92 o
  -1  19   2      12561.99      11437.30       924.64 o
   0  19   2       6847.79       7291.63       804.73 o
   1  19   2       8719.60       8945.63       563.04 o
   2  19   2      14802.03      13889.35       947.91 o
   3  19   2      87005.29      88879.84      4730.75 o
   4  19   2       4445.31       3987.33       953.97 o
   5  19   2      16606.16      17491.36      2166.75 o
   6  19   2       5525.93       5494.25      1032.67 o
   7  19   2      17040.55      16526.38      2266.44 o
   8  19   2       6637.25       6112.01      1268.12 o
   9  19   2      38313.39      36864.24      4197.53 o
  10  19   2        342.54       -668.58       930.29 o
 -11  20   2        252.29       -720.49      1114.42 o
 -10  20   2       4869.19       5346.56      1264.93 o
  -9  20   2       1338.68       1487.29       968.90 o
  -8  20   2      12188.32      11800.28      1413.57 o
  -7  20   2       2129.52       1963.65       844.43 o
  -6  20   2        689.79       1374.90       567.62 o
  -5  20   2      10922.99      12591.37       987.14 o
  -4  20   2         55.25       -378.96       378.96 o
  -3  20   2       7885.19       7028.80       630.97 o
  -2  20   2       2502.70       3551.17       514.88 o
  -1  20   2     266123.56     265198.22     12586.51 o
   0  20   2         52.97         33.89       343.31 o
   1  20   2     463544.03     447824.69     21405.87 o
   2  20   2       2536.20       3388.00       700.15 o
   3  20   2     176838.30     172095.36      8565.54 o
   4  20   2       3492.08       2995.26       783.04 o
   5  20   2      10470.41      12389.83      1307.50 o
   6  20   2        284.30        929.39       726.31 o
   7  20   2       3146.45       2529.48       876.47 o
   8  20   2       1816.36       2254.26      1116.97 o
   9  20   2       4496.91       3725.29      1381.12 o
  10  20   2       4110.09       5787.13      1453.87 o
 -11  21   2        248.22       2515.64      1343.79 o
 -10  21   2        601.61       1244.72      1086.97 o
  -9  21   2      15364.40      13568.78      1623.52 o
  -8  21   2       3095.60       2893.83       936.48 o
  -7  21   2      71912.80      69830.88      3947.06 o
  -6  21   2       8111.33       8403.64       953.02 o
  -5  21   2      53239.50      52171.37      2569.51 o
  -4  21   2        316.89        770.88       432.00 o
  -3  21   2       5813.41       5669.38       593.45 o
  -2  21   2       2803.88       2944.74       446.04 o
  -1  21   2        691.11        878.43       370.62 o
   0  21   2       4494.64       4249.49       861.00 o
   1  21   2       1536.54       2132.37       418.32 o
   2  21   2       1045.36        368.81      1181.32 o
   3  21   2      31819.25      29993.09      2454.80 o
   4  21   2        252.85        361.13       782.08 o
   5  21   2        247.17       -239.53       642.05 o
   6  21   2       2844.97       1849.79       793.51 o
   7  21   2      17038.71      17566.64      1656.12 o
   8  21   2       2797.18       1365.39       912.75 o
   9  21   2      21825.18      23373.87      2076.47 o
  10  21   2         44.94       2050.49      1412.08 o
 -11  22   2       1050.62        580.34      1232.03 o
 -10  22   2       3151.44       2784.18      1345.09 o
  -9  22   2      15594.14      13969.85      1869.05 o
  -8  22   2       2897.92       3664.07      1008.54 o
  -7  22   2      30440.31      27967.20      2189.77 o
  -6  22   2      15478.44      13818.69      1441.46 o
  -5  22   2        319.36         19.97       521.05 o
  -4  22   2       1623.28       1076.66       471.51 o
  -3  22   2       7639.30       7659.91       692.56 o
  -2  22   2       4937.09       4857.97       554.82 o
  -1  22   2       6331.68       5812.61       592.14 o
   0  22   2       4042.30       3863.78       953.52 o
   1  22   2       8169.13       7871.11       668.88 o
   2  22   2        377.71        425.83       636.35 o
   3  22   2       2134.64       3462.06       856.29 o
   4  22   2        178.85       1670.00       745.20 o
   5  22   2        858.50        407.33       739.10 o
   6  22   2      12854.96      16677.59      1586.58 o
   7  22   2       2814.57       3451.81       965.43 o
   8  22   2      21073.75      23289.50      2023.88 o
   9  22   2      15727.82      15684.25      1757.41 o
  10  22   2       1681.46        645.68      1490.68 o
 -10  23   2       4023.47       2759.34      1256.40 o
  -9  23   2       8952.73      11038.10      1558.90 o
  -8  23   2       1978.16       1260.92       948.62 o
  -7  23   2       5051.72       3940.04      1049.43 o
  -6  23   2      69153.27      62777.14      5047.16 o
  -5  23   2       1281.94        848.65       532.06 o
  -4  23   2     118352.88     120169.48      5289.25 o
  -3  23   2        574.31        791.23       434.29 o
  -2  23   2      25412.10      25476.85      1421.44 o
  -1  23   2       6791.49       7257.68       816.53 o
   0  23   2       8737.84       8417.72       737.72 o
   1  23   2        239.41        755.30       627.51 o
   2  23   2       1075.02       2489.05       976.18 o
   3  23   2       1030.43       1044.18       731.10 o
   4  23   2      59060.68      57518.76      3468.10 o
   5  23   2       1170.25       1663.38      1138.45 o
   6  23   2     119081.09     122801.02      6485.64 o
   7  23   2       1223.26        890.52       867.36 o
   8  23   2      46580.18      50418.90      3330.88 o
   9  23   2       7029.49       9087.25      1990.65 o
 -10  24   2      10424.50       9644.37      1849.29 o
  -9  24   2         18.57       -352.61      1002.19 o
  -8  24   2       2148.53       3160.54      1055.12 o
  -7  24   2       4803.54       3109.12       986.51 o
  -6  24   2      18609.19      18639.68      1696.79 o
  -5  24   2      10147.54      10727.30      1672.96 o
  -4  24   2     145977.48     156657.91      6766.03 o
  -3  24   2       2460.99       2974.59       552.27 o
  -2  24   2     162992.73     164802.69      7019.46 o
  -1  24   2          2.13        365.17       404.44 o
   0  24   2      52421.77      51340.86      4660.76 o
   1  24   2         80.44       -399.67       798.59 o
   2  24   2      33058.36      34262.48      4205.26 o
   3  24   2        611.06       1565.76       843.28 o
   4  24   2      98516.92      95567.72      5290.19 o
   5  24   2       6138.89       6371.77      1120.95 o
   6  24   2      24159.82      27818.03      4240.42 o
   7  24   2       8603.71      10342.42      2015.23 o
   8  24   2         76.12       1261.81      3017.90 o
   9  24   2        962.35        666.28      1470.44 o
 -10  25   2       5157.24       6384.15      1803.00 o
  -9  25   2       8249.89       6521.42      1378.14 o
  -8  25   2       1490.87       3411.35      1114.35 o
  -7  25   2        574.79        608.90       927.88 o
  -6  25   2       6240.68       5325.33      1069.03 o
  -5  25   2       1054.15       1390.17       782.51 o
  -4  25   2      72606.30      76417.67      3558.28 o
  -3  25   2       3384.48       3631.59       597.10 o
  -2  25   2      25327.96      26498.74      1689.80 o
  -1  25   2       2118.87       2537.78       515.76 o
   0  25   2       9979.21       8324.55      1390.52 o
   1  25   2         26.30        825.19       660.08 o
   2  25   2      12434.63      10583.50      1312.57 o
   3  25   2        781.19       -763.94       763.94 o
   4  25   2      41380.48      38769.53      2680.78 o
   5  25   2         89.52        684.88       889.66 o
   6  25   2      45393.35      48905.90      3244.25 o
   7  25   2        437.52        281.36      1220.43 o
   8  25   2       5954.92       8145.79      2683.28 o
   9  25   2       5770.96       7238.44      1867.03 o
  -9  26   2      16753.08      21423.23      2173.94 o
  -8  26   2          1.09        477.28      1065.49 o
  -7  26   2       3934.23       3679.53      1133.93 o
  -6  26   2       8422.31      10432.18      1926.97 o
  -5  26   2         41.22       -318.67       746.84 o
  -4  26   2      15021.90      15010.87      1439.73 o
  -3  26   2        675.28        566.79       543.41 o
  -2  26   2       3346.42       3819.52       660.32 o
  -1  26   2        583.62        713.55       514.81 o
   0  26   2        920.48       1318.26       700.87 o
   1  26   2      11052.70       9591.95      1167.64 o
   2  26   2        503.49       2005.67       807.20 o
   3  26   2         40.62        670.00       782.03 o
   4  26   2       9252.07      10859.22      1425.31 o
   5  26   2         34.32        581.49       875.49 o
   6  26   2       9351.00       7776.21      1715.47 o
   7  26   2        600.26        898.09      1307.74 o
   8  26   2       7376.38       9064.51      4665.51 o
  -9  27   2      38404.45      41075.33      3945.71 o
  -8  27   2       1259.00       2191.93      1165.17 o
  -7  27   2      45902.13      51042.09      3428.97 o
  -6  27   2       1367.32       1897.94       976.77 o
  -5  27   2      20751.04      22124.17      1892.70 o
  -4  27   2       1092.33       1750.78       813.00 o
  -3  27   2       9698.99       9127.01       857.67 o
  -2  27   2       4472.83       4172.27       635.09 o
  -1  27   2       3776.52       3565.67       609.89 o
   0  27   2       9564.15       9579.66      1093.95 o
   1  27   2       3195.02       2562.32      1713.64 o
   2  27   2      10280.99       8824.84      1449.74 o
   3  27   2      40261.84      36970.85      2606.46 o
   4  27   2       3997.19       2959.10      1516.73 o
   5  27   2      10384.87       9966.11      1921.43 o
   6  27   2       2222.34       1627.73      1279.04 o
   7  27   2      10578.61      10177.53      4544.22 o
   8  27   2       2273.81       2517.50      1560.11 o
  -9  28   2        704.05       2304.70      2522.60 o
  -8  28   2       8767.24       8168.73      1503.61 o
  -7  28   2       2325.18       3454.53      1202.40 o
  -6  28   2        992.60        940.08      1874.22 o
  -5  28   2       6400.11       5888.80      1139.09 o
  -4  28   2        151.80        673.79       880.92 o
  -3  28   2       2000.89       1307.52       962.09 o
  -2  28   2       2632.28       2679.12       623.81 o
  -1  28   2      77744.59      85403.45      3915.14 o
   0  28   2        143.50       -399.09       719.14 o
   1  28   2     180783.59     178377.06     19146.52 o
   2  28   2       1828.98        424.87       808.05 o
   3  28   2      59341.96      54180.20      3424.16 o
   4  28   2       4812.14       3861.12      1478.81 o
   5  28   2       3549.38       2317.15      1229.28 o
   6  28   2         77.19       -681.51      1729.96 o
   7  28   2        851.73        329.63      1393.89 o
   8  28   2       1862.61       1374.10      1539.07 o
  -8  29   2       1084.04       1653.79      1203.34 o
  -7  29   2      37398.27      35387.47      2771.80 o
  -6  29   2       3173.07       3536.83      1147.26 o
  -5  29   2      36555.75      38126.69      2722.13 o
  -4  29   2         60.86         84.90       841.92 o
  -3  29   2       6683.46       6895.05      1090.20 o
  -2  29   2       1097.74       1090.61       765.63 o
  -1  29   2        146.91        685.38       561.00 o
   0  29   2       4039.08       2958.43       950.26 o
   1  29   2        429.59       1569.34       891.78 o
   2  29   2       1158.44        638.60      1037.93 o
   3  29   2       2397.96       1084.67      1151.26 o
   4  29   2        135.63        300.42      1157.93 o
   5  29   2       1059.81       -542.64      1103.97 o
   6  29   2        623.05       -843.94      1516.61 o
   7  29   2      13887.77      11732.18      2186.75 o
  -8  30   2       1358.55       3987.69      1418.66 o
  -7  30   2      13745.35      13741.09      2146.02 o
  -6  30   2       3000.59       3233.92      1213.92 o
  -5  30   2        786.38        749.01       970.47 o
  -4  30   2        210.97        -40.56      1122.10 o
  -3  30   2       3099.11       3924.88      1003.12 o
  -2  30   2       4182.41       4595.17      1467.57 o
  -1  30   2       5199.39       6426.64       845.67 o
   0  30   2       2417.80       2598.56      1011.67 o
   1  30   2       3135.10        667.66      1577.77 o
   2  30   2         37.30        527.26      2248.18 o
   3  30   2       1184.86       2429.49      1363.23 o
   4  30   2          4.53       -399.70      1086.36 o
   5  30   2        151.82       1228.08      2309.16 o
   6  30   2       4134.49       4461.07      3292.84 o
   7  30   2       2637.06        659.57      1675.58 o
  -7  31   2       3145.45       2967.06      1532.93 o
  -6  31   2      32054.91      34689.10      2781.28 o
  -5  31   2       2450.00       3270.69      1143.31 o
  -4  31   2      56457.41      63917.62      3863.80 o
  -3  31   2       2357.44       1774.69      1022.27 o
  -2  31   2       6474.05       6105.83      1145.50 o
  -1  31   2       4405.59       5088.66      1288.21 o
   0  31   2       4448.04       2027.60      1448.28 o
   1  31   2        114.55        -56.67      2431.09 o
   2  31   2         10.90       1139.31      2240.56 o
   3  31   2       1382.55       4490.77      1547.15 o
   4  31   2      28977.60      29717.38      3275.26 o
   5  31   2       1971.25       2229.23      3330.64 o
   6  31   2      62438.62      68021.18     11171.52 o
  -6  32   2       9948.89      12170.67      1708.52 o
  -5  32   2       6922.52       6746.75      1331.52 o
  -4  32   2      65911.29      68908.79      4142.13 o
  -3  32   2       2305.05       4170.70      1108.62 o
  -2  32   2      78629.71      93843.49      7434.44 o
  -1  32   2         49.36        777.34      1722.33 o
   0  32   2      22458.98      23964.06      3852.59 o
   1  32   2         44.75      -1020.85      1192.37 o
   2  32   2      14732.54      13310.65      2318.33 o
   3  32   2        220.08        148.79      1973.84 o
   4  32   2      45414.45      44237.32      4270.26 o
   5  32   2       7297.42       5378.78      1786.75 o
   6  32   2      12933.39      17842.67      2958.53 o
  -6  33   2       2954.55       3492.43      1788.93 o
  -5  33   2       1496.18       2486.12      1160.04 o
  -4  33   2      28214.51      28723.95      2385.66 o
  -3  33   2       1873.99       3551.65      1981.61 o
  -2  33   2      15940.35      12476.82      2516.72 o
  -1  33   2       1046.43       1615.71      1691.93 o
   0  33   2       4875.21       5122.40      1859.92 o
   1  33   2          1.73        -60.64      1267.89 o
   2  33   2       6253.71       6632.93      1772.32 o
   3  33   2        129.33       -297.46      1347.57 o
   4  33   2      20635.75      19786.53      2719.67 o
   5  33   2        112.78       1975.31      1521.06 o
  -5  34   2        512.21       1080.20      1837.18 o
  -4  34   2       9333.85       8554.12      2576.91 o
  -3  34   2        715.84       2103.44      1996.75 o
  -2  34   2       1180.58       2271.16      2012.03 o
  -1  34   2       1762.17       1127.99      1631.01 o
   0  34   2         36.03       1249.83      1661.37 o
   1  34   2       5402.78       5222.20      1806.98 o
   2  34   2        502.41        -97.99      2667.39 o
   3  34   2        435.29       1714.74      1576.14 o
   4  34   2       2811.25       2896.69      1766.09 o
  -4  35   2        660.65        731.63      2027.22 o
  -3  35   2       3961.64       4192.22      2240.93 o
  -2  35   2       2150.29       2972.44      2103.57 o
  -1  35   2       5761.50       5884.83      2164.89 o
   0  35   2       9451.25       8112.00      2271.97 o
   1  35   2       4678.88       4680.20      2042.82 o
   2  35   2       6279.84       7781.79      2652.80 o
   3  35   2      25361.59      27863.18      6210.09 o
  -2  36   2       1135.25       2911.34      2301.63 o
  -1  36   2      43732.46      50727.45      5665.23 o
   0  36   2         24.77        731.61      1844.27 o
   1  36   2      86214.30      96954.68      8918.36 o
 -13   0   3      29771.77      27650.22      3223.28 o
 -11   0   3      21584.35      16808.65      2129.69 o
  -9   0   3        262.92        925.61       887.94 o
  -7   0   3      15360.74      15351.43      2334.71 o
  -5   0   3     244800.16     250119.55     14783.38 o
  -3   0   3     155711.19     163891.47      7903.32 o
  -1   0   3      32890.30      33215.55      1505.80 o
   1   0   3     689501.62     710896.56     33216.09 o
   3   0   3     751789.56     755053.75     30938.78 o
   5   0   3     181885.16     190051.59     11487.45 o
   7   0   3       2586.19       1568.93       941.90 o
   9   0   3         21.54        407.18      1615.64 o
  11   0   3      25378.24      27110.06      3141.89 o
 -13   1   3          7.54       1930.35      1162.70 o
 -12   1   3      24311.66      23849.34      1995.63 o
 -11   1   3        580.51        394.63       765.32 o
 -10   1   3      35520.65      35880.03      2200.10 o
  -9   1   3       6761.77       8186.99      1269.90 o
  -8   1   3       3545.91       3675.49       657.81 o
  -7   1   3     118482.09     116705.91      5136.00 o
  -6   1   3       1414.19        999.62       481.52 o
  -5   1   3     378558.88     380574.78     15796.70 o
  -4   1   3      10743.19      10882.55       581.72 o
  -3   1   3      80363.27      84605.91      2774.96 o
  -2   1   3         85.88        119.43       212.12 o
  -1   1   3        316.84        197.12       146.91 o
   0   1   3         25.58         14.63        96.73 o
   1   1   3      23799.44      23388.39       948.32 o
   2   1   3          7.34         35.05       206.38 o
   3   1   3     154610.75     158578.58      5117.83 o
   4   1   3       3455.33       3501.82       537.79 o
   5   1   3     260496.34     255138.25     10766.28 o
   6   1   3       3085.83       2669.54       759.63 o
   7   1   3      44934.57      44742.58      2416.47 o
   8   1   3      27211.48      27117.93      1868.75 o
   9   1   3       3934.50       3676.16       948.09 o
  10   1   3       6312.79       6628.19      1206.36 o
  11   1   3       7531.45       7200.19      1724.35 o
  12   1   3       3739.40       3981.19      1484.33 o
 -13   2   3      10964.46      10195.51      1535.21 o
 -12   2   3       5827.79       6572.56      1236.40 o
 -11   2   3       9750.88      11265.98      1567.15 o
 -10   2   3      51826.72      47599.98      2636.28 o
  -9   2   3       8925.53      11129.01      1067.38 o
  -8   2   3      33307.20      34776.61      1963.14 o
  -7   2   3      52376.21      57148.40      2698.18 o
  -6   2   3       1980.97       2172.81       498.68 o
  -5   2   3      56194.59      54545.14      2529.76 o
  -4   2   3      33928.77      35408.21      1423.64 o
  -3   2   3         18.87       -244.68       244.68 o
  -2   2   3       4583.28       4088.20       359.80 o
  -1   2   3      12900.87      12211.32       454.74 o
   0   2   3       2882.19       2513.67       162.06 o
   1   2   3       7278.98       7181.97       381.61 o
   2   2   3       1322.25       1384.43       270.81 o
   3   2   3       5826.33       5616.33       522.07 o
   4   2   3       6684.18       6832.27       512.20 o
   5   2   3      24866.18      24984.31      1790.56 o
   6   2   3       8941.86       8367.46       895.11 o
   7   2   3      11074.46       9198.84       997.31 o
   8   2   3      55718.20      58738.84      3098.76 o
   9   2   3       2417.59       2521.97       871.75 o
  10   2   3      23954.68      24750.22      2006.31 o
  11   2   3      19316.42      19198.39      1914.24 o
  12   2   3       1801.77       3405.96      6043.87 o
 -13   3   3      18293.75      19124.11      1883.51 o
 -12   3   3       6725.64       6583.43      1174.96 o
 -11   3   3        352.53       -413.78      1042.16 o
 -10   3   3      54062.11      56564.76      2972.23 o
  -9   3   3      22819.80      21986.90      1537.86 o
  -8   3   3      96448.30      99145.91      4491.37 o
  -7   3   3      24708.77      26541.18      1563.26 o
  -6   3   3      65759.66      66236.50      3046.07 o
  -5   3   3       6654.14       7977.58       737.47 o
  -4   3   3      60270.83      66922.25      2648.29 o
  -3   3   3         18.98        362.78       289.20 o
  -2   3   3      40575.77      41368.00      1310.18 o
  -1   3   3        160.18        199.85       167.26 o
   0   3   3       2966.23       3017.93       385.67 o
   1   3   3       1470.73       1198.63       232.10 o
   2   3   3      38410.06      40144.36      2009.30 o
   3   3   3       1211.98        992.03       241.18 o
   4   3   3       1427.18       1732.39       397.67 o
   5   3   3       3199.16       3555.51       506.48 o
   6   3   3      70470.39      73066.67      4057.76 o
   7   3   3       2089.71       2126.80       716.79 o
   8   3   3     127911.74     127553.41      6045.87 o
   9   3   3       3616.25       3363.45      1379.65 o
  10   3   3      32953.74      30426.68      2217.24 o
  11   3   3      19437.03      21967.78      2334.02 o
  12   3   3        655.60       2448.54      2019.60 o
 -13   4   3          7.21         28.00      1072.72 o
 -12   4   3       6502.99       7618.72      1234.41 o
 -11   4   3        361.98        139.58       781.75 o
 -10   4   3      22631.28      23721.98      1729.58 o
  -9   4   3         15.93       -105.94       588.08 o
  -8   4   3       2579.44       3425.91       656.23 o
  -7   4   3         37.38        -93.78       488.40 o
  -6   4   3        530.47        889.38       423.10 o
  -5   4   3         88.28         72.59       388.22 o
  -4   4   3     115523.99     122904.09      4286.06 o
  -3   4   3       1733.92       1621.47       284.51 o
  -2   4   3     482970.38     472543.66     13658.18 o
  -1   4   3          0.90       -168.33       168.33 o
   0   4   3    1476830.38    1477583.25     42469.87 o
   1   4   3         47.70        -11.73       193.32 o
   2   4   3     166603.66     170339.83      5356.41 o
   3   4   3         46.24       -354.03       386.26 o
   4   4   3       6807.30       8587.67       861.50 o
   5   4   3        141.89        -65.43       338.16 o
   6   4   3      50496.87      52406.14      2625.39 o
   7   4   3        805.16       -377.15       695.04 o
   8   4   3         43.83       -308.74       818.22 o
   9   4   3         38.36         71.39       922.15 o
  10   4   3       6539.49       5692.49      1338.99 o
  11   4   3        219.19       2427.65      1332.06 o
  12   4   3       3239.20       4054.61      1814.56 o
 -13   5   3      20725.36      21756.63      2009.91 o
 -12   5   3       5803.36       6422.62      1190.86 o
 -11   5   3        467.29       -597.94       774.05 o
 -10   5   3      40530.36      41014.88      2767.03 o
  -9   5   3      16889.13      16149.23      1299.12 o
  -8   5   3     102397.24     101268.08      4883.35 o
  -7   5   3      25590.74      27846.39      2667.20 o
  -6   5   3      69681.13      68253.38      3099.42 o
  -5   5   3       7703.22       7919.11       706.22 o
  -4   5   3      10012.51      11045.51       865.49 o
  -3   5   3       1344.15        925.30       268.65 o
  -2   5   3      55127.91      56149.14      1714.92 o
  -1   5   3        991.74       1239.55       188.25 o
   0   5   3       1175.73       1566.23      1299.80 o
   1   5   3        121.01        331.90       265.59 o
   2   5   3        595.99        794.39       162.91 o
   3   5   3       3075.51       2887.95       561.39 o
   4   5   3       1937.56       2283.45       397.04 o
   5   5   3        514.84        153.69       350.70 o
   6   5   3      85115.82      84844.20      5588.03 o
   7   5   3       2927.82       2311.24       783.34 o
   8   5   3     104640.30     107712.30      4975.57 o
   9   5   3       7773.10       7589.23      1339.08 o
  10   5   3      27234.34      29324.41      2126.00 o
  11   5   3      21686.86      19617.96      2015.49 o
  12   5   3        254.34       1368.85      1243.38 o
 -13   6   3      12034.27      12179.49      1603.75 o
 -12   6   3       3904.00       3441.34      1436.84 o
 -11   6   3       6467.91       5036.80      1061.70 o
 -10   6   3      54271.21      52498.01      2848.23 o
  -9   6   3       1964.26       1936.43       710.81 o
  -8   6   3      45563.93      48211.43      2490.25 o
  -7   6   3      32263.44      32949.84      1812.97 o
  -6   6   3       8530.22       7095.99       714.02 o
  -5   6   3      25826.70      23756.25      1344.88 o
  -4   6   3      15967.26      16742.02       814.61 o
  -3   6   3       2318.26       2569.43       310.50 o
  -2   6   3       4786.61       4947.88       279.71 o
  -1   6   3       4288.54       4433.15       240.65 o
   0   6   3       1337.86       1191.67       194.76 o
   1   6   3       3044.73       2492.89       342.81 o
   2   6   3      12175.12      12802.46       537.53 o
   3   6   3       7804.50       7880.75       508.63 o
   4   6   3       3125.82       3329.29       392.34 o
   5   6   3       1416.86       1098.48       464.83 o
   6   6   3      26714.24      28064.88      2276.78 o
   7   6   3      11297.47      11009.47      1038.67 o
   8   6   3      46572.49      47160.74      2609.80 o
   9   6   3       6351.14       6494.05      1434.53 o
  10   6   3      19716.51      20867.02      1766.03 o
  11   6   3      17297.95      17652.29      1929.59 o
  12   6   3       1237.16       1745.11      1327.26 o
 -13   7   3         14.21       1495.30      1143.04 o
 -12   7   3      27276.38      29241.88      2216.37 o
 -11   7   3         35.67       -786.18       786.18 o
 -10   7   3      37457.32      41178.53      2417.60 o
  -9   7   3       8278.48       8334.03       974.90 o
  -8   7   3       8499.68       8074.46      1195.09 o
  -7   7   3     134746.56     136343.34      5917.73 o
  -6   7   3         76.41        294.21       423.68 o
  -5   7   3     220573.09     213177.55      8888.52 o
  -4   7   3       5156.68       5362.46       434.05 o
  -3   7   3      53722.09      51856.36      1735.80 o
  -2   7   3        461.96        381.52       158.07 o
  -1   7   3       2749.42       2738.25       206.47 o
   0   7   3          5.24         90.23       214.13 o
   1   7   3       2370.52       2683.62       252.86 o
   2   7   3       5085.18       5025.36       335.62 o
   3   7   3     195173.67     202228.28      7499.79 o
   4   7   3       1718.96       1444.42       358.47 o
   5   7   3     133188.27     125255.73      6448.66 o
   6   7   3      18936.91      18685.25      1170.06 o
   7   7   3      50903.87      50747.71      2631.45 o
   8   7   3      16992.43      16959.40      1397.55 o
   9   7   3       2158.90       1677.08       777.83 o
  10   7   3      12096.83      12351.58      1538.81 o
  11   7   3      10577.58      11449.82      1614.39 o
  12   7   3       1776.08       1936.22      1347.28 o
 -13   8   3      28820.08      32263.71      2643.92 o
 -12   8   3        446.13       -259.50       922.69 o
 -11   8   3      16809.62      19660.16      1684.13 o
 -10   8   3       2547.50       1612.68      1427.06 o
  -9   8   3       3034.63       3143.51       761.52 o
  -8   8   3        993.65        907.43       600.95 o
  -7   8   3      19779.20      19153.30      1411.65 o
  -6   8   3       2794.86       2489.90       536.82 o
  -5   8   3     185634.28     186232.48      7807.22 o
  -4   8   3        742.41        450.20       273.32 o
  -3   8   3     240158.22     238136.08      7457.95 o
  -2   8   3        404.72          7.52       150.95 o
  -1   8   3        102.30         99.91       444.24 o
   0   8   3         31.26        -90.87       225.41 o
   1   8   3     260591.55     255673.28      8425.59 o
   2   8   3        211.10         79.36       175.46 o
   3   8   3     607523.12     588409.44     19745.00 o
   4   8   3       1557.80       2322.19       339.35 o
   5   8   3     162383.78     172968.91      6667.93 o
   6   8   3       4456.99       4166.63       506.21 o
   7   8   3        824.65       1283.34       627.02 o
   8   8   3        548.46        378.14       929.77 o
   9   8   3       1883.85       2935.02      1557.73 o
  10   8   3         13.11       1741.58       964.27 o
  11   8   3      19484.64      22927.37      3207.63 o
  12   8   3        238.24       -432.76      1148.22 o
 -13   9   3         98.99       -870.59      1360.85 o
 -12   9   3      24536.05      25207.69      2029.19 o
 -11   9   3        503.66        595.95       850.97 o
 -10   9   3      24721.74      25732.39      1837.95 o
  -9   9   3       2532.51       1896.20       721.94 o
  -8   9   3       5043.99       5736.51       826.07 o
  -7   9   3     102573.10     110159.29      4851.37 o
  -6   9   3       6323.09       6025.84       678.29 o
  -5   9   3     192510.41     193585.89      8195.21 o
  -4   9   3      11024.77      11226.35       603.39 o
  -3   9   3     167697.28     166463.17      5636.65 o
  -2   9   3        265.43        377.67       169.14 o
  -1   9   3       3916.32       4099.32       285.30 o
   0   9   3        176.03         70.30       226.56 o
   1   9   3      23644.75      22445.45      1149.89 o
   2   9   3       1037.47       1215.65       390.85 o
   3   9   3      99561.48     100937.37      3564.82 o
   4   9   3         34.38        -51.18       258.70 o
   5   9   3     130776.92     125324.88      5463.54 o
   6   9   3       3043.16       2974.72       712.53 o
   7   9   3      25178.35      24371.29      1611.26 o
   8   9   3      14116.10      14132.62      1257.76 o
   9   9   3       4480.28       3861.95       939.80 o
  10   9   3      10812.36      11170.06      1480.05 o
  11   9   3       8063.99      10292.40      2145.42 o
  12   9   3       1507.68       2935.33      1668.59 o
 -13  10   3       9139.80       7148.28      1748.52 o
 -12  10   3      10236.25      11694.87      1438.31 o
 -11  10   3      10961.54      11073.39      1303.83 o
 -10  10   3      29836.83      34337.06      2513.30 o
  -9  10   3       4856.21       4645.87       837.35 o
  -8  10   3      35977.06      36441.59      2077.63 o
  -7  10   3      65265.45      64792.43      3082.86 o
  -6  10   3        830.20       1047.47       560.06 o
  -5  10   3      24430.91      26057.80      1490.18 o
  -4  10   3      18421.48      19436.88       874.01 o
  -3  10   3       2586.66       2942.55       288.95 o
  -2  10   3       1924.32       2164.05       327.36 o
  -1  10   3      19643.55      19002.35       721.87 o
   0  10   3       5223.58       4806.98       302.58 o
   1  10   3      21984.87      22449.83       867.75 o
   2  10   3       2021.06       1956.57       248.13 o
   3  10   3       5817.08       6368.92       373.26 o
   4  10   3        983.92       1315.63       219.98 o
   5  10   3      28362.65      24796.09      2229.13 o
   6  10   3       7330.04       6811.45       621.37 o
   7  10   3       9354.26      10061.53      1207.39 o
   8  10   3      47227.29      47129.56      5681.73 o
   9  10   3       2550.83       3603.09       933.23 o
  10  10   3      23842.12      21846.90      1988.51 o
  11  10   3      18392.02      20023.71      2461.68 o
 -13  11   3      12453.96      11985.01      2042.63 o
 -12  11   3       6105.78       5515.09      1510.58 o
 -11  11   3        405.04        507.98      1691.81 o
 -10  11   3      35237.90      37392.62      3288.30 o
  -9  11   3      11533.25      11403.34      1150.43 o
  -8  11   3      93204.05      96072.98      4398.61 o
  -7  11   3      32998.34      32663.95      2475.94 o
  -6  11   3       9038.65      10058.73       898.74 o
  -5  11   3        786.87       1288.49       589.63 o
  -4  11   3      52581.25      52328.04      2143.15 o
  -3  11   3       1122.60        956.38       323.56 o
  -2  11   3      86058.17      86698.77      2879.80 o
  -1  11   3       1447.58       1258.75       261.00 o
   0  11   3         37.73        552.70       243.12 o
   1  11   3       4010.37       4093.51       361.41 o
   2  11   3      71266.31      68601.61      3027.85 o
   3  11   3       2754.06       2105.06       464.30 o
   4  11   3        599.00        919.86       203.36 o
   5  11   3       3660.01       3367.95       648.08 o
   6  11   3      52667.50      50472.64      2257.72 o
   7  11   3       1285.23       1764.12       650.37 o
   8  11   3     111090.34     102380.59      5428.56 o
   9  11   3        430.94       -309.47       796.96 o
  10  11   3      29238.26      29343.57      2359.55 o
  11  11   3      12808.79      12518.11      1703.09 o
 -13  12   3        538.63        952.28      1529.42 o
 -12  12   3       6801.18       7323.68      1661.87 o
 -11  12   3       1945.99       2512.69      1172.69 o
 -10  12   3      19143.59      24114.78      1770.54 o
  -9  12   3       1498.68       1810.93      1082.48 o
  -8  12   3       4144.83       5991.36      1073.85 o
  -7  12   3         92.64        105.10       529.47 o
  -6  12   3       3804.05       3061.20       619.54 o
  -5  12   3       1123.91       1454.57       488.82 o
  -4  12   3      70777.58      65533.00      3034.56 o
  -3  12   3       2529.70       2457.03       279.85 o
  -2  12   3     751589.06     760826.44     23707.19 o
  -1  12   3        433.21        139.60       322.27 o
   0  12   3    1067779.62    1050396.75     37684.22 o
   1  12   3        712.92        565.82       291.12 o
   2  12   3     318025.12     312789.62     12792.93 o
   3  12   3       1067.61       1180.40       394.10 o
   4  12   3       1321.08       1459.57       646.86 o
   5  12   3         77.81        341.36       191.30 o
   6  12   3      26710.62      27199.48      1398.23 o
   7  12   3       1546.96       1573.52       642.71 o
   8  12   3        164.01       -121.42       923.41 o
   9  12   3       1988.56       3828.35       979.95 o
  10  12   3       7506.40       7702.84      1621.51 o
  11  12   3        760.60       2584.21      1196.17 o
 -12  13   3       1914.42       1761.12      1654.63 o
 -11  13   3         51.78        902.46       860.15 o
 -10  13   3      15829.60      14038.69      1366.52 o
  -9  13   3       9913.58      10593.11      1116.94 o
  -8  13   3      87012.49      87392.13      4073.28 o
  -7  13   3      19820.41      19956.87      1396.34 o
  -6  13   3      28339.92      29597.32      1712.40 o
  -5  13   3        636.09        712.82       468.93 o
  -4  13   3       6193.21       5909.70       726.21 o
  -3  13   3       3868.18       3615.31       354.25 o
  -2  13   3      57496.18      56913.83      1959.81 o
  -1  13   3       4386.07       4371.75       305.43 o
   0  13   3       1322.88        930.04       327.23 o
   1  13   3        172.80        409.01       167.88 o
   2  13   3       8869.40       8888.64       630.29 o
   3  13   3         38.23       -143.37       323.40 o
   4  13   3       4334.84       4130.09       552.81 o
   5  13   3       1837.34       1832.52       516.34 o
   6  13   3      46546.88      47665.43      2763.21 o
   7  13   3       1154.52       1366.90       646.13 o
   8  13   3      70708.44      64639.93      4021.60 o
   9  13   3       2116.94       2156.69      1740.83 o
  10  13   3      12356.65      13989.73      3753.92 o
  11  13   3      15825.50      16475.86      1910.33 o
 -12  14   3       2654.09       1047.96      1420.90 o
 -11  14   3       2671.04       2739.67      1461.35 o
 -10  14   3      36105.71      39897.74      2441.05 o
  -9  14   3       2797.29       3576.63       817.59 o
  -8  14   3      38614.99      36678.05      2143.12 o
  -7  14   3      27510.51      27042.35      1691.61 o
  -6  14   3       1259.43       1024.63       538.28 o
  -5  14   3       8251.57       7653.90       746.43 o
  -4  14   3      17005.59      17939.60      1081.45 o
  -3  14   3       6341.35       6106.16       449.01 o
  -2  14   3      11225.77      12074.78       580.33 o
  -1  14   3       6292.31       5879.07       410.35 o
   0  14   3       1240.01       1286.81       299.01 o
   1  14   3       2212.59       2386.24       241.76 o
   2  14   3       1670.44       1412.22       503.24 o
   3  14   3        934.62       1254.63       394.07 o
   4  14   3       1833.71       1609.36       666.68 o
   5  14   3       3826.80       2491.29       774.71 o
   6  14   3      12795.63      12792.28      1235.50 o
   7  14   3       9774.38       7831.43      1137.54 o
   8  14   3      40762.35      41546.99      3467.33 o
   9  14   3       1313.78       1307.86       863.38 o
  10  14   3      11905.05      13991.87      3423.72 o
  11  14   3      13028.88      11866.52      1635.99 o
 -12  15   3      22984.28      23570.89      2521.17 o
 -11  15   3         24.84        153.19      1166.11 o
 -10  15   3      22274.53      25747.83      1852.72 o
  -9  15   3       7070.19       5998.93      1524.87 o
  -8  15   3      10900.30      10979.91      1092.95 o
  -7  15   3     125709.61     130197.11      6702.73 o
  -6  15   3        887.31        974.33       523.41 o
  -5  15   3     140763.62     142437.86      6105.27 o
  -4  15   3         34.12       -222.78       344.55 o
  -3  15   3      37729.52      37658.05      1572.27 o
  -2  15   3        508.46        557.69       236.20 o
  -1  15   3         39.82        225.37       206.01 o
   0  15   3         67.72        214.13       378.31 o
   1  15   3       1082.42       1172.94       260.06 o
   2  15   3       5739.85       6057.89       592.06 o
   3  15   3     101374.11     101214.11      6954.47 o
   4  15   3       2642.75       3364.59       590.99 o
   5  15   3     125904.80     118487.68      6028.00 o
   6  15   3       9933.28       8703.46       966.42 o
   7  15   3      36473.39      38074.95      2416.87 o
   8  15   3      12587.65      12384.12      1373.18 o
   9  15   3        804.20       1611.85       848.68 o
  10  15   3       8754.52       8237.54      3235.43 o
  11  15   3      11301.23      10418.84      1571.68 o
 -12  16   3         41.40        216.42      1157.72 o
 -11  16   3      12130.05       9480.24      1905.35 o
 -10  16   3        945.28       3220.84      1287.95 o
  -9  16   3       2892.04       2869.38       878.53 o
  -8  16   3       3935.21       4329.95       787.76 o
  -7  16   3      22257.45      22039.45      1475.70 o
  -6  16   3       5610.43       4432.91       821.92 o
  -5  16   3      90295.73      91759.77      4070.22 o
  -4  16   3        990.05       1147.96       497.23 o
  -3  16   3     178927.48     167794.44      7059.06 o
  -2  16   3         26.37        -21.12       233.64 o
  -1  16   3        551.92        383.60       227.64 o
   0  16   3        956.01       1052.13       301.08 o
   1  16   3     175592.72     173009.52      6884.91 o
   2  16   3       1132.25       1096.00       378.57 o
   3  16   3     287430.59     286934.00     11765.73 o
   4  16   3       3620.15       4090.02      1078.24 o
   5  16   3     121974.44     114275.62      5861.80 o
   6  16   3       4659.48       5807.41       843.49 o
   7  16   3        383.71        365.88       671.10 o
   8  16   3        694.13       1848.07       886.51 o
   9  16   3       2187.53       2006.55      1115.12 o
  10  16   3        494.50       1208.41      1272.80 o
  11  16   3      13920.08       9618.53      2059.23 o
 -12  17   3      17364.73      15062.00      2946.38 o
 -11  17   3        177.93       1849.82      1136.83 o
 -10  17   3      18085.26      18417.35      3021.41 o
  -9  17   3        363.90       -287.73       682.00 o
  -8  17   3       4809.41       4998.46      1111.27 o
  -7  17   3      52281.03      54043.47      2726.82 o
  -6  17   3       3984.57       3852.04       677.25 o
  -5  17   3     111434.08     106871.14      4717.13 o
  -4  17   3       6998.96       7609.18       684.08 o
  -3  17   3      68083.62      71357.70      3130.84 o
  -2  17   3       2044.73       2025.64       320.77 o
  -1  17   3       9772.17       8839.06       491.88 o
   0  17   3        606.85        416.69       273.80 o
   1  17   3       4763.61       5630.16       668.82 o
   2  17   3        387.36        728.98       359.72 o
   3  17   3      52423.00      53880.96      2540.92 o
   4  17   3        575.19        852.67      1239.69 o
   5  17   3      55425.21      53905.14      3593.50 o
   6  17   3       5386.66       5538.48       879.63 o
   7  17   3       7078.10       8767.78      1398.12 o
   8  17   3       6554.89       6088.62      1285.33 o
   9  17   3       2702.84       2798.09       994.65 o
  10  17   3       8824.33       6449.59      1249.26 o
 -12  18   3       8506.38       7789.37      1768.64 o
 -11  18   3       8381.39       7479.37      1558.05 o
 -10  18   3      23564.33      21275.30      2041.77 o
  -9  18   3        858.18       1332.69      1047.03 o
  -8  18   3      22243.24      21809.40      1533.42 o
  -7  18   3      31874.57      32326.42      1920.34 o
  -6  18   3         52.47         24.02       518.37 o
  -5  18   3      21916.93      20968.39      1294.22 o
  -4  18   3       2610.41       3196.00       503.12 o
  -3  18   3       2152.40       1574.53       383.63 o
  -2  18   3          6.68        -72.58       265.88 o
  -1  18   3      10107.57       9742.50       536.64 o
   0  18   3       7838.60       7499.27       820.11 o
   1  18   3       7955.07       7821.08       501.75 o
   2  18   3       3998.78       4010.31       527.52 o
   3  18   3       9298.34       9824.50      1556.33 o
   4  18   3        347.52        284.34       584.94 o
   5  18   3       9919.96       9377.78      1027.06 o
   6  18   3       7874.47       6522.78      1215.64 o
   7  18   3       2878.91       1687.08       766.68 o
   8  18   3      28916.64      25898.05      2033.43 o
   9  18   3       3368.73       4255.98      1123.97 o
  10  18   3      17691.82      17083.52      2469.09 o
 -11  19   3        344.23       1283.62      1279.74 o
 -10  19   3      27760.98      26276.99      2289.22 o
  -9  19   3       6979.68       8550.00      1582.11 o
  -8  19   3      62454.15      61448.15      3209.07 o
  -7  19   3      19554.60      19559.17      1407.72 o
  -6  19   3       5988.83       5662.59       755.34 o
  -5  19   3       2293.34       2072.75       538.06 o
  -4  19   3      22011.50      22752.98      1303.06 o
  -3  19   3       4721.38       4908.11       528.91 o
  -2  19   3      39921.93      38550.10      1623.30 o
  -1  19   3       4850.40       5152.47       464.96 o
   0  19   3       1721.45       1835.93       334.36 o
   1  19   3       5708.14       5023.19       827.38 o
   2  19   3      25137.29      25376.82      1487.46 o
   3  19   3       4227.61       3666.69       571.65 o
   4  19   3       2477.09       2841.59       709.49 o
   5  19   3        683.91       1212.27       603.29 o
   6  19   3      41989.73      39999.12      2531.97 o
   7  19   3        280.55       -219.50       701.53 o
   8  19   3      82666.44      88111.75      4961.46 o
   9  19   3        808.06       1290.52       912.26 o
  10  19   3      23724.57      22800.42      2893.11 o
 -11  20   3       3329.57       4292.32      1350.40 o
 -10  20   3      13345.67       9711.02      1550.25 o
  -9  20   3       4292.49       3984.42      1148.22 o
  -8  20   3       2757.49       2991.83      1123.68 o
  -7  20   3         24.42       -525.41       525.41 o
  -6  20   3       2841.14       3677.45       671.32 o
  -5  20   3       1489.89       1246.48       688.65 o
  -4  20   3      32913.27      34196.66      1775.16 o
  -3  20   3       2232.95       2325.75       445.30 o
  -2  20   3     328279.94     336945.12     13910.70 o
  -1  20   3        186.53        904.85       370.64 o
   0  20   3     502122.66     535041.81     19451.99 o
   1  20   3       1074.76        584.74       352.20 o
   2  20   3     134977.81     128947.17      6516.97 o
   3  20   3       2073.93       1947.39       826.20 o
   4  20   3       1375.95       1793.10       698.99 o
   5  20   3        125.18       -144.47       637.87 o
   6  20   3      13533.33      13066.13      2363.25 o
   7  20   3       4122.05       2907.23       875.60 o
   8  20   3        211.25        -52.30       776.72 o
   9  20   3       5313.02       4325.98      1625.80 o
  10  20   3       5543.73       5082.88      1769.55 o
 -11  21   3        106.62       1971.74      1254.50 o
 -10  21   3       9784.45       8904.93      1506.79 o
  -9  21   3       7117.46       6897.86      1329.78 o
  -8  21   3      50831.23      50660.13      3323.99 o
  -7  21   3      10378.05      10942.29      1057.98 o
  -6  21   3      29916.43      30452.23      1801.31 o
  -5  21   3        106.91       -266.05       451.05 o
  -4  21   3       2952.51       2713.34       532.34 o
  -3  21   3       2647.37       2634.58       498.29 o
  -2  21   3      15074.31      15373.79      1139.29 o
  -1  21   3       5385.81       5548.02       544.40 o
   0  21   3       5119.17       5779.05       520.63 o
   1  21   3       1101.27       1478.67       506.72 o
   2  21   3       2209.22       2696.77       516.41 o
   3  21   3          2.04        777.06       700.40 o
   4  21   3       2367.15       2556.42       766.63 o
   5  21   3        402.27        587.49       720.48 o
   6  21   3      33363.12      33478.89      4044.05 o
   7  21   3       1032.09       1417.93       797.66 o
   8  21   3      34011.41      33086.75      3341.82 o
   9  21   3        626.62        218.40      1783.35 o
  10  21   3       6621.13       3491.36      1783.79 o
 -11  22   3       1678.77       2769.41      1376.70 o
 -10  22   3      19389.24      18334.01      2757.27 o
  -9  22   3       8169.49       8381.42      2475.07 o
  -8  22   3      23028.73      21704.43      1982.30 o
  -7  22   3      16771.21      16617.36      1641.98 o
  -6  22   3          9.12        734.20       601.70 o
  -5  22   3       3347.72       2807.07      1225.62 o
  -4  22   3      14223.46      13947.82      1182.37 o
  -3  22   3       2620.51       2181.08       475.80 o
  -2  22   3      17734.01      17623.77      1079.16 o
  -1  22   3       9662.92      10224.32       957.56 o
   0  22   3         51.12        154.28       504.32 o
   1  22   3        352.76        358.62       436.65 o
   2  22   3       1070.06       1360.09       749.32 o
   3  22   3        187.26        991.86       783.36 o
   4  22   3       1812.28       1769.09       796.19 o
   5  22   3       5217.68       3811.22      1358.42 o
   6  22   3       3708.64       4066.58       891.56 o
   7  22   3       7741.73       5474.71      1438.34 o
   8  22   3      23249.63      21541.77      2631.48 o
   9  22   3        135.50       -255.87      1352.89 o
 -10  23   3      11041.88      11457.72      1624.45 o
  -9  23   3       9884.96       9906.64      1477.29 o
  -8  23   3       3894.95       2457.49       998.35 o
  -7  23   3      68932.43      67113.30      3888.62 o
  -6  23   3        285.55       -209.33       904.20 o
  -5  23   3     122279.55     123219.34      5424.72 o
  -4  23   3        204.33        583.69       477.83 o
  -3  23   3      20524.48      20847.54      1319.36 o
  -2  23   3         10.90       -324.00       394.14 o
  -1  23   3       1021.86        419.19       409.42 o
   0  23   3        328.26       1255.80       785.89 o
   1  23   3        677.35        523.15       602.11 o
   2  23   3       4468.82       3181.41       874.99 o
   3  23   3      56982.11      53619.60      3275.13 o
   4  23   3       4764.47       4369.69       943.52 o
   5  23   3     133247.53     136585.98      7130.58 o
   6  23   3       3560.61        651.59      1080.08 o
   7  23   3      25744.05      23976.23      2726.61 o
   8  23   3       5974.68       4667.81      1867.63 o
   9  23   3         21.11         97.27      1304.26 o
 -10  24   3        817.90       -467.34      1100.66 o
  -9  24   3        952.36       2990.18      1175.35 o
  -8  24   3       6728.95       6187.17      1277.62 o
  -7  24   3       5819.77       5274.29      1140.04 o
  -6  24   3       4534.23       3988.08       992.83 o
  -5  24   3      52679.98      53692.55      2679.21 o
  -4  24   3       4038.82       3882.36       641.37 o
  -3  24   3      71060.73      75414.00      3446.35 o
  -2  24   3        340.91        331.21       437.04 o
  -1  24   3        739.72        654.86       470.81 o
   0  24   3         36.96       1381.27      1683.53 o
   1  24   3     123370.15     108790.80      8779.01 o
   2  24   3        356.57        969.84       820.45 o
   3  24   3     172803.47     166547.98      8558.57 o
   4  24   3       8364.20       6676.18      1087.13 o
   5  24   3      69264.73      71732.89      5492.43 o
   6  24   3       2959.91       4315.51      1446.53 o
   7  24   3        178.63       -611.27      1112.92 o
   8  24   3       1522.69       1767.79      2301.68 o
   9  24   3       1105.55      -1207.00      1360.93 o
 -10  25   3       7085.22       7811.61      1655.11 o
  -9  25   3          2.29       -518.56      1080.39 o
  -8  25   3       2048.45       2050.28      1087.95 o
  -7  25   3      22060.40      22659.81      2036.29 o
  -6  25   3       2694.55       2067.49       917.20 o
  -5  25   3      60122.16      61796.79      3497.10 o
  -4  25   3       3449.39       4107.18       649.95 o
  -3  25   3      44666.67      44175.29      2246.07 o
  -2  25   3        536.58        746.99       487.16 o
  -1  25   3       9794.39      11275.68      1113.26 o
   0  25   3        193.40       -173.35       959.20 o
   1  25   3       3072.90       2750.30      1054.90 o
   2  25   3        130.38        817.02       790.16 o
   3  25   3      42611.81      41619.95      2813.13 o
   4  25   3        258.98       1709.73      1103.50 o
   5  25   3      22826.84      25004.05      2749.74 o
   6  25   3       1970.86       3588.56      1396.73 o
   7  25   3       5044.18       3072.97      1544.45 o
   8  25   3       2693.29       3059.65      1527.78 o
  -9  26   3        362.43        630.23      1134.22 o
  -8  26   3       7312.18       6774.69      2313.17 o
  -7  26   3      21439.34      20982.92      1946.11 o
  -6  26   3         54.44       1233.17       869.18 o
  -5  26   3      16907.09      14648.51      2501.62 o
  -4  26   3        763.81       1264.30       609.18 o
  -3  26   3        407.69       1625.94       519.64 o
  -2  26   3       1630.52       1735.22       498.87 o
  -1  26   3        692.24       1238.58       495.67 o
   0  26   3       7082.36       6646.28       906.49 o
   1  26   3       7493.97       4548.97       951.12 o
   2  26   3       6413.98       8504.51      1213.48 o
   3  26   3       2826.45        887.54      1001.92 o
   4  26   3        150.61       -480.57      1032.55 o
   5  26   3       6505.37       5930.36      3026.46 o
   6  26   3       3715.82       3487.96      1410.74 o
   7  26   3       2625.56       4436.97      3063.97 o
   8  26   3      12368.14      12235.20      5695.85 o
  -9  27   3       4396.53       5457.55      1432.85 o
  -8  27   3      31794.69      33957.51      2741.73 o
  -7  27   3       5979.74       6535.49      1238.99 o
  -6  27   3       3457.46       2948.21       981.05 o
  -5  27   3       4969.04       5599.90      1043.16 o
  -4  27   3      11046.98       8845.02      1110.07 o
  -3  27   3       2265.72       2006.13       728.28 o
  -2  27   3      22596.76      24170.99      1457.85 o
  -1  27   3      11147.90      12027.80       968.46 o
   0  27   3       3141.69       2930.29       874.51 o
   1  27   3       5077.50       5006.90      1361.73 o
   2  27   3      10229.61       9386.13      4346.21 o
   3  27   3       1796.83        762.21      1102.28 o
   4  27   3       3263.53       2297.20      2492.44 o
   5  27   3        121.31        990.97      3162.71 o
   6  27   3      24282.33      20549.69      5279.49 o
   7  27   3          5.56        790.94      2271.04 o
   8  27   3      49841.48      45884.62      4480.42 o
  -9  28   3       3322.49       2362.82      2347.57 o
  -8  28   3       2237.97       2604.11      1291.75 o
  -7  28   3        145.41        988.07      1074.33 o
  -6  28   3        104.34        724.17       923.83 o
  -5  28   3       1919.26       3856.85       966.64 o
  -4  28   3      16812.71      17168.75      1579.82 o
  -3  28   3       2717.14       4160.61       680.52 o
  -2  28   3      94575.22     104815.84      4691.06 o
  -1  28   3         50.78         10.43       538.20 o
   0  28   3     192188.05     206512.91     17083.72 o
   1  28   3        597.68       1489.02      2705.51 o
   2  28   3      40785.59      35923.33      8797.13 o
   3  28   3       3007.30       1497.44      1402.46 o
   4  28   3        804.43      -1079.76      1079.76 o
   5  28   3        329.21       2176.59      2141.51 o
   6  28   3       7430.08       6049.40      1791.84 o
   7  28   3       3914.48       4190.73      1648.02 o
  -8  29   3      25688.51      29314.14      2582.14 o
  -7  29   3       3076.61       2352.06      1159.36 o
  -6  29   3      24708.26      26060.48      2196.27 o
  -5  29   3          0.27        228.79       871.32 o
  -4  29   3         27.76        737.51       867.19 o
  -3  29   3       2229.55       2476.24       874.93 o
  -2  29   3       2849.44       2349.18       763.50 o
  -1  29   3       3478.81       4092.58       877.06 o
   0  29   3       4862.14       5705.98       975.71 o
   1  29   3       1275.83        431.51      2286.42 o
   2  29   3         83.80       -381.46      1234.60 o
   3  29   3         56.49       -623.53      1023.58 o
   4  29   3       5080.53       3932.43      1405.28 o
   5  29   3          7.48       1456.25      1714.71 o
   6  29   3      17075.80      14871.15      2424.27 o
   7  29   3        305.00        535.79      1632.68 o
  -8  30   3      12089.31      14430.33      2165.20 o
  -7  30   3       5599.76       6389.33      1396.39 o
  -6  30   3        355.68         65.22      1037.06 o
  -5  30   3        489.01       1182.60      1008.04 o
  -4  30   3       8322.27      10311.42      1320.35 o
  -3  30   3       2801.91       2960.06      1056.99 o
  -2  30   3       5497.45       4394.32       978.07 o
  -1  30   3       2351.49       3693.52      2019.78 o
   0  30   3       1043.64       1255.66       876.45 o
   1  30   3        276.23        458.57      2667.36 o
   2  30   3          1.31        510.35      1320.28 o
   3  30   3        350.15      -1002.31      1215.88 o
   4  30   3        677.84       -916.08      1184.67 o
   5  30   3       1167.78        825.88      1332.71 o
   6  30   3       3120.70       2325.78      1653.96 o
  -7  31   3      33915.28      31417.63      4438.49 o
  -6  31   3        677.42        882.57      1061.57 o
  -5  31   3      54284.66      60111.58      6172.66 o
  -4  31   3        100.02        161.56      1437.82 o
  -3  31   3       8136.76      10053.33      1853.20 o
  -2  31   3        611.13       2194.89      1707.14 o
  -1  31   3       2293.67       3506.78       893.70 o
   0  31   3       1002.03       1121.92       758.32 o
   1  31   3        118.43      -1924.85      2522.54 o
   2  31   3       4303.81       5839.69      1609.62 o
   3  31   3      27684.53      25612.50      9789.93 o
   4  31   3       5686.32       4924.68      1731.51 o
   5  31   3      61145.94      58161.76     15664.21 o
   6  31   3       2703.38       2257.99      4252.96 o
  -6  32   3       6032.83       8493.11      2206.12 o
  -5  32   3      27718.24      31317.91      6066.00 o
  -4  32   3       2349.36       1727.16      1533.38 o
  -3  32   3      25706.51      30488.73      4043.80 o
  -2  32   3         97.75        198.15      1646.13 o
  -1  32   3        798.59        289.61      1539.48 o
   0  32   3         56.22        937.99      2072.90 o
   1  32   3      55657.64      45430.35     19062.49 o
   2  32   3        349.96        -16.90      1920.51 o
   3  32   3      89165.23      93175.39     16357.91 o
   4  32   3       6610.65       8356.02      2462.27 o
   5  32   3      28165.32      27130.25      8385.42 o
  -6  33   3        924.95         28.04      1821.26 o
  -5  33   3      30941.91      31836.52      3548.15 o
  -4  33   3       2600.74       3216.40      2347.51 o
  -3  33   3      22702.54      22504.37      3554.93 o
  -2  33   3         52.80       1920.48      1737.58 o
  -1  33   3       4874.82       3064.29      1798.93 o
   0  33   3         53.49       -343.41      1661.37 o
   1  33   3       3635.66       4176.95      1768.34 o
   2  33   3        386.41        967.32      3658.11 o
   3  33   3      12937.50      14163.80      3111.09 o
   4  33   3         89.36        328.97      1485.34 o
  -5  34   3      10859.38      12580.29      3202.26 o
  -4  34   3       1419.93       2225.45      2240.69 o
  -3  34   3         74.42       2301.53      2149.11 o
  -2  34   3       2340.96       3170.63      2195.05 o
  -1  34   3       1160.42        853.59      1737.66 o
   0  34   3       6530.70       4360.42      1982.01 o
   1  34   3       2485.80       -259.14      1554.84 o
   2  34   3       2053.01       1575.26      1629.07 o
   3  34   3       2433.08       3026.13      1657.09 o
  -4  35   3      12922.59      14472.38      3248.28 o
  -3  35   3       3279.51       2881.11      2195.13 o
  -2  35   3      10799.41      11619.67      2607.56 o
  -1  35   3       6723.78       4451.91      2210.71 o
   0  35   3        186.01       2332.02      1844.28 o
   1  35   3       5443.50       6982.40      2225.83 o
   2  35   3      12964.48      10047.46      2140.78 o
  -1  36   3        176.45      -1371.78      1707.10 o
   0  36   3      90386.12     108245.61      9807.13 o
 -12   0   4       6098.42       6766.30      1685.92 o
 -10   0   4          4.23        346.40      1034.81 o
  -8   0   4       1682.49       3181.62       954.78 o
  -6   0   4      51805.75      49334.96      3403.93 o
  -4   0   4       4554.18       3478.79       677.17 o
  -2   0   4      75495.55      79992.34      3434.25 o
   0   0   4     907784.25     945361.12     38451.02 o
   2   0   4    1121018.00    1225324.50     67246.46 o
   4   0   4     207009.14     201964.75     13762.04 o
   6   0   4       3852.56       2668.02      2088.68 o
   8   0   4        350.46       1798.57      2469.23 o
  10   0   4      11775.72      14152.38      4239.61 o
  12   0   4      25869.43      27709.35      4028.23 o
 -13   1   4      29138.19      24496.57      2118.19 o
 -12   1   4        184.96        -64.85       949.32 o
 -11   1   4      28339.03      28818.08      2036.78 o
 -10   1   4      15364.25      13406.88      1280.98 o
  -9   1   4         27.08       -238.94       625.72 o
  -8   1   4      81956.80      80731.40      3769.10 o
  -7   1   4       9468.85       9917.34       908.97 o
  -6   1   4     152920.59     155764.34      6705.05 o
  -5   1   4      27050.39      30987.87      2662.09 o
  -4   1   4      86522.17      88220.52      3484.86 o
  -3   1   4        174.90       -249.18       292.87 o
  -2   1   4      14490.01      14980.98       596.13 o
  -1   1   4         23.13         63.80       143.24 o
   0   1   4       5233.48       5340.16       251.00 o
   1   1   4         74.20        197.82       134.65 o
   2   1   4      60963.15      63796.56      3720.83 o
   3   1   4       4730.22       4287.72       453.39 o
   4   1   4     142756.02     135259.98      6004.51 o
   5   1   4       4328.42       2747.71       757.07 o
   6   1   4      15909.72      14822.01      1252.76 o
   7   1   4       9412.35      10322.90      1477.20 o
   8   1   4      26585.10      23216.24      2191.73 o
   9   1   4       1422.17       2129.97      1445.26 o
  10   1   4      28842.12      26811.46      2689.11 o
  11   1   4         93.82        338.01      1353.55 o
  12   1   4       4187.39       4983.00      1948.28 o
 -13   2   4       8275.79       7182.24      1337.77 o
 -12   2   4       4905.66       5795.90      1191.13 o
 -11   2   4      26842.99      27496.17      1947.86 o
 -10   2   4      11350.92      11130.81      1170.48 o
  -9   2   4      25990.35      27483.02      1776.90 o
  -8   2   4      56661.92      59213.59      2896.41 o
  -7   2   4       1816.77       1784.84       571.68 o
  -6   2   4      27181.64      27243.00      1684.53 o
  -5   2   4      41517.64      41396.25      2056.66 o
  -4   2   4        919.83       1589.33       530.07 o
  -3   2   4       6186.26       6468.44       568.59 o
  -2   2   4      15882.91      15969.86       626.55 o
  -1   2   4       2413.80       2627.36       202.60 o
   0   2   4      24079.15      23484.95       788.39 o
   1   2   4      38954.62      39330.52      1339.52 o
   2   2   4       1046.05        654.05       222.54 o
   3   2   4       7531.20       7657.19       533.75 o
   4   2   4       7006.63       6446.08       724.97 o
   5   2   4      14528.25      14466.76      1477.78 o
   6   2   4         79.31         74.22       556.99 o
   7   2   4      31132.99      29116.17      1947.51 o
   8   2   4      13879.38      15621.51      1461.27 o
   9   2   4      15879.48      17352.17      2470.37 o
  10   2   4      25605.08      25067.33      2099.06 o
  11   2   4        288.52       1367.35      1122.00 o
  12   2   4      13927.41      16104.83      3080.66 o
 -13   3   4       2816.63       1858.43      1170.69 o
 -12   3   4       1989.37       1035.21       950.60 o
 -11   3   4      13948.63      15275.16      1476.02 o
 -10   3   4      31683.90      35783.31      2232.09 o
  -9   3   4      36068.63      35997.74      2447.19 o
  -8   3   4      31279.15      30659.10      1844.55 o
  -7   3   4        533.09        445.06       507.53 o
  -6   3   4       2553.46       2241.27       553.01 o
  -5   3   4      73488.94      73616.72      3359.33 o
  -4   3   4       5395.09       4701.32       537.58 o
  -3   3   4     165574.41     168246.75      5013.04 o
  -2   3   4        322.35        925.62       317.65 o
  -1   3   4      16482.52      17711.91       608.90 o
   0   3   4        713.61        697.70       137.17 o
   1   3   4       1572.03       1327.77       303.98 o
   2   3   4         25.63        157.99       205.02 o
   3   3   4       7076.18       7278.66       843.52 o
   4   3   4       1061.23        604.40       479.00 o
   5   3   4      79181.17      73301.89      3560.02 o
   6   3   4       1145.44        656.96       625.28 o
   7   3   4     153385.95     148596.45      6711.28 o
   8   3   4      10254.88      12906.54      2152.79 o
   9   3   4      30850.82      32144.88      2253.25 o
  10   3   4      18335.76      21083.62      1908.25 o
  11   3   4        321.55       1044.55      1190.20 o
 -13   4   4      16424.66      12728.90      1632.65 o
 -12   4   4        320.59       -200.97      1152.80 o
 -11   4   4      39235.88      39321.24      2474.58 o
 -10   4   4          7.00       -548.59       679.11 o
  -9   4   4      19091.19      18453.39      1423.93 o
  -8   4   4          6.84       -139.28       601.20 o
  -7   4   4      17573.92      15977.83      1447.21 o
  -6   4   4        574.15        365.02       451.99 o
  -5   4   4     109495.61     107031.65      5340.46 o
  -4   4   4       1774.18       2212.75       457.70 o
  -3   4   4     470514.16     471422.94     13638.75 o
  -2   4   4          6.74         -4.40       215.72 o
  -1   4   4     507181.94     501092.03     14462.95 o
   0   4   4         10.59          7.41       180.03 o
   1   4   4      62040.58      57532.33      2159.38 o
   2   4   4        174.07       -158.57       158.57 o
   3   4   4     108136.31     109628.00      4813.13 o
   4   4   4         66.91         96.22       302.42 o
   5   4   4     115298.37     108687.01      4943.87 o
   6   4   4        806.85       1172.47       571.78 o
   7   4   4      20978.48      21491.64      1958.24 o
   8   4   4         37.84       -442.36       691.07 o
   9   4   4       1550.33       2274.03       900.24 o
  10   4   4          3.94        928.63       956.23 o
  11   4   4        541.28       1004.95      1182.93 o
 -13   5   4       2003.34       1394.97      1152.81 o
 -12   5   4       1540.06       1813.11       963.19 o
 -11   5   4      10673.42      10238.12      1249.17 o
 -10   5   4      27034.37      28912.79      1930.45 o
  -9   5   4      35692.91      36716.39      2155.69 o
  -8   5   4      33038.21      32663.03      1946.95 o
  -7   5   4       5533.76       5550.34       955.16 o
  -6   5   4       1972.53       2800.43       557.53 o
  -5   5   4      30857.58      32802.88      1720.53 o
  -4   5   4       5247.21       5617.38       611.92 o
  -3   5   4     135533.31     136578.62      5107.81 o
  -2   5   4       4328.84       4037.65       302.85 o
  -1   5   4       5063.41       4717.82       272.14 o
   0   5   4       3239.99       3434.85       266.21 o
   1   5   4      11445.05      11495.97       920.27 o
   2   5   4       2135.35       2376.64       247.33 o
   3   5   4       6652.22       8206.82       922.35 o
   4   5   4         35.92        423.23       475.19 o
   5   5   4      83747.56      80460.80      3638.68 o
   6   5   4        851.01       1007.37       536.44 o
   7   5   4     125877.16     128655.83      5872.35 o
   8   5   4      13782.49      12963.10      1291.58 o
   9   5   4      23040.27      21559.25      1786.53 o
  10   5   4      22066.78      24998.90      2040.51 o
  11   5   4        343.76        597.53      1129.13 o
 -13   6   4       5164.53       2629.98      1436.91 o
 -12   6   4       1894.65       2196.75      1069.28 o
 -11   6   4      34156.80      35680.11      3182.14 o
 -10   6   4       7431.89       6681.40      1017.55 o
  -9   6   4      31134.64      31493.91      1967.02 o
  -8   6   4      42537.01      43942.67      2633.87 o
  -7   6   4        291.10       -453.38       510.40 o
  -6   6   4      19848.93      18891.09      1872.88 o
  -5   6   4      19838.18      18287.66      1187.35 o
  -4   6   4        482.51        386.33       467.42 o
  -3   6   4      17381.53      17336.49       883.01 o
  -2   6   4      12149.47      11756.61       506.47 o
  -1   6   4        187.55         34.83       158.93 o
   0   6   4       3215.32       3400.67       296.12 o
   1   6   4      27493.58      29099.63      1818.63 o
   2   6   4        243.05        350.78       294.15 o
   3   6   4       6280.52       6337.23       423.52 o
   4   6   4        100.90       -245.43       302.25 o
   5   6   4      23791.90      24372.89      1811.31 o
   6   6   4       1181.80        427.84       772.25 o
   7   6   4      24226.78      19935.58      1546.59 o
   8   6   4      11912.93      10529.47      1466.13 o
   9   6   4      10126.52      11000.63      1318.74 o
  10   6   4      29894.13      30146.95      2484.69 o
  11   6   4         40.35          5.37      1108.03 o
 -13   7   4      27998.02      27625.61      2665.20 o
 -12   7   4       2365.85       2396.60      1644.53 o
 -11   7   4      30392.21      29622.24      2071.08 o
 -10   7   4      18194.68      19196.28      1548.41 o
  -9   7   4       1572.71        623.42       667.06 o
  -8   7   4     109546.74     111605.05      6609.83 o
  -7   7   4       9090.74       8657.77       885.73 o
  -6   7   4     138096.28     139906.39      6074.03 o
  -5   7   4      11229.14      10081.42       842.27 o
  -4   7   4      39913.08      39961.80      1706.84 o
  -3   7   4       3287.52       3078.41       371.82 o
  -2   7   4         77.87        -31.48       215.54 o
  -1   7   4         25.40         26.65       148.40 o
   0   7   4       4358.74       4735.59       351.75 o
   1   7   4       4967.47       5054.10       602.43 o
   2   7   4      43171.45      43550.93      2307.23 o
   3   7   4       5443.11       5459.07       581.94 o
   4   7   4     108408.33     109960.96      4246.66 o
   5   7   4      13670.44      14911.70      2377.90 o
   6   7   4       7636.43       7376.52       902.84 o
   7   7   4       6187.56       5208.05      1446.21 o
   8   7   4      22983.68      24859.92      3634.45 o
   9   7   4       1509.80       1178.83       861.05 o
  10   7   4      31558.20      33122.50      2633.85 o
  11   7   4         57.34       1159.50      1602.54 o
 -13   8   4         12.83        170.66      1096.14 o
 -12   8   4       5991.52       5200.71      1480.99 o
 -11   8   4        726.03        765.58       855.42 o
 -10   8   4         17.56        979.60       741.48 o
  -9   8   4       2706.51       2669.94       766.08 o
  -8   8   4       2569.42       2844.76       713.39 o
  -7   8   4       2608.18       3217.80       637.51 o
  -6   8   4      23902.86      22024.06      2133.40 o
  -5   8   4       1308.71       1258.32       515.06 o
  -4   8   4      46339.75      46526.91      1931.69 o
  -3   8   4        120.86        324.70       341.88 o
  -2   8   4      42247.24      43156.44      1593.03 o
  -1   8   4         15.83        665.63       410.90 o
   0   8   4     592880.94     575076.12     23902.19 o
   1   8   4         32.61       -224.40       224.40 o
   2   8   4     605115.38     556092.88     28382.60 o
   3   8   4       1384.01       1780.52       265.22 o
   4   8   4     183018.34     187089.41      6443.35 o
   5   8   4       4037.68       3741.15       918.40 o
   6   8   4       1627.25       1704.28       692.35 o
   7   8   4         12.12        299.11       600.47 o
   8   8   4        309.91       -126.43       672.11 o
   9   8   4         31.76       -131.47       802.76 o
  10   8   4      11417.29       8921.39      1426.08 o
  11   8   4        855.08       2623.57      1430.33 o
 -13   9   4      26625.22      26639.02      2544.24 o
 -12   9   4       1092.26       1741.89      1019.19 o
 -11   9   4      26007.27      24314.18      1893.92 o
 -10   9   4       6240.02       7187.70      1038.33 o
  -9   9   4        217.74        166.83       657.19 o
  -8   9   4      77990.34      81715.03      4423.13 o
  -7   9   4      13289.37      14248.35      1127.83 o
  -6   9   4     138197.80     135804.23      5861.18 o
  -5   9   4      16796.04      17688.87      1152.34 o
  -4   9   4      68805.58      63737.03      2502.62 o
  -3   9   4       1555.19       1199.45       292.43 o
  -2   9   4        897.76       1436.72       253.44 o
  -1   9   4       1888.54       1754.56       205.67 o
   0   9   4        228.64        332.26       445.72 o
   1   9   4       1946.28       1805.30       551.95 o
   2   9   4      30046.76      27773.02      1460.89 o
   3   9   4        357.15        577.86       236.09 o
   4   9   4      84639.29      87573.52      3350.49 o
   5   9   4        599.34        845.14       392.23 o
   6   9   4       2472.06       2893.99       515.57 o
   7   9   4       7911.99       8417.36      1287.55 o
   8   9   4      24712.29      23815.09      1780.75 o
   9   9   4       1310.23        126.42       838.78 o
  10   9   4      25597.21      25947.41      4260.84 o
  11   9   4         20.87       -725.68      1012.68 o
 -13  10   4       7361.81       7902.72      1777.18 o
 -12  10   4       4331.27       4937.85      1685.51 o
 -11  10   4      22669.51      24275.87      1901.54 o
 -10  10   4       7965.14       6921.16      1404.16 o
  -9  10   4      13086.85      11469.29      1139.54 o
  -8  10   4      42640.62      45370.84      2444.08 o
  -7  10   4       1935.71       2388.22       625.84 o
  -6  10   4      33675.76      32205.93      1786.16 o
  -5  10   4      47450.82      47953.29      2286.34 o
  -4  10   4       2709.39       2471.11       394.26 o
  -3  10   4       2030.93       2076.96       329.98 o
  -2  10   4      25475.37      26579.52      1185.64 o
  -1  10   4       6833.38       6548.22       357.74 o
   0  10   4      24048.13      26178.45      1267.45 o
   1  10   4      11083.87       8955.48       749.00 o
   2  10   4       1727.02       1528.10       257.34 o
   3  10   4       8282.71       7704.61       472.72 o
   4  10   4       8474.91       8091.82       777.55 o
   5  10   4       5281.44       4510.33       598.60 o
   6  10   4         75.91        362.83       544.69 o
   7  10   4      35033.26      30258.31      3427.92 o
   8  10   4      12239.78       9092.82      1688.90 o
   9  10   4      18638.88      19576.93      1811.58 o
  10  10   4      19358.53      18569.60      1919.77 o
  11  10   4        949.48       1152.92      1506.64 o
 -13  11   4       3126.42       1525.07      1584.36 o
 -12  11   4       2472.98       4696.98      1143.57 o
 -11  11   4       9428.04      11323.50      1309.39 o
 -10  11   4      28423.34      28094.00      1966.93 o
  -9  11   4      30340.87      29570.91      1930.19 o
  -8  11   4      24512.80      27031.59      2963.27 o
  -7  11   4       2096.49       1781.25       789.90 o
  -6  11   4       1937.88       1907.06       580.02 o
  -5  11   4     113226.58     106455.16      4679.63 o
  -4  11   4        367.22       -258.19       291.09 o
  -3  11   4     144051.38     145539.50      5410.68 o
  -2  11   4         51.81       -215.85       215.85 o
  -1  11   4      40430.20      41045.82      1469.85 o
   0  11   4       5679.22       5000.43       521.64 o
   1  11   4      26329.67      25875.18      2425.69 o
   2  11   4         18.41        106.69       228.35 o
   3  11   4       8403.06       7789.40       949.87 o
   4  11   4       1261.93       1555.31       247.29 o
   5  11   4      80492.62      82818.00      3333.48 o
   6  11   4       2459.97       2731.12       722.78 o
   7  11   4     141231.17     143287.59      7310.05 o
   8  11   4       2853.64       2934.74       848.49 o
   9  11   4      37518.92      33330.16      4256.94 o
  10  11   4      13114.46      15642.65      1747.72 o
  11  11   4         32.33        372.57      1089.66 o
 -13  12   4      14734.00      14283.89      2134.43 o
 -12  12   4       1273.78       1942.87      1037.79 o
 -11  12   4      32083.95      36104.00      2406.49 o
 -10  12   4        160.19       1396.42       800.35 o
  -9  12   4      15396.64      15270.52      1371.31 o
  -8  12   4         16.96        327.85       622.30 o
  -7  12   4      19792.34      19878.90      1398.42 o
  -6  12   4       2430.36       2256.00       582.88 o
  -5  12   4      65787.79      64913.80      2976.01 o
  -4  12   4       4783.40       4038.59       620.38 o
  -3  12   4     551988.62     580579.69     23777.96 o
  -2  12   4        134.69        555.84       247.52 o
  -1  12   4     534904.75     533127.06     17747.00 o
   0  12   4        122.83        132.96       302.78 o
   1  12   4      99937.64      97399.48      6372.45 o
   2  12   4        508.51        540.28       392.08 o
   3  12   4      43655.91      44507.06      1869.50 o
   4  12   4        151.94        198.24       328.31 o
   5  12   4     102953.16     105191.37      4098.47 o
   6  12   4       4761.85       4871.89       655.78 o
   7  12   4       6945.89       7748.78      1086.06 o
   8  12   4       2046.45       3411.73       900.91 o
   9  12   4       1935.54        644.62       861.46 o
  10  12   4        315.35       -206.27       944.79 o
  11  12   4        541.18        -58.84      1109.50 o
 -12  13   4        634.75      -1109.24      1246.74 o
 -11  13   4       4517.68       2054.16      1037.54 o
 -10  13   4      21433.97      19994.02      1629.52 o
  -9  13   4      32492.22      30106.18      1969.36 o
  -8  13   4      19094.98      19707.49      1493.21 o
  -7  13   4       2427.47       2080.18       668.88 o
  -6  13   4         24.80        -97.74       504.25 o
  -5  13   4      26663.44      24170.83      1438.40 o
  -4  13   4       6210.18       5548.03       588.72 o
  -3  13   4     131540.86     134610.55      5012.97 o
  -2  13   4       8911.82       9356.13       522.98 o
  -1  13   4      18492.06      19022.66       831.47 o
   0  13   4       2206.56       1839.31       374.09 o
   1  13   4       6215.21       5511.20       840.82 o
   2  13   4        204.02        307.31       507.32 o
   3  13   4       6109.09       6546.45       550.12 o
   4  13   4        285.72        149.16       413.60 o
   5  13   4      75990.65      72479.67      6050.50 o
   6  13   4        898.06       1812.55       880.53 o
   7  13   4      74897.81      73633.16      4147.67 o
   8  13   4       3933.46       4813.49       993.03 o
   9  13   4      15832.51      16412.66      1851.57 o
  10  13   4      18703.35      20903.28      2043.36 o
  11  13   4         89.89       1152.69      4008.63 o
 -12  14   4        481.58       -161.51      1269.53 o
 -11  14   4      24344.96      24322.68      1899.61 o
 -10  14   4       9012.97      10020.24      1261.14 o
  -9  14   4      23774.44      25201.17      1794.13 o
  -8  14   4      26635.57      25219.81      1736.48 o
  -7  14   4        592.12        796.41       595.33 o
  -6  14   4      11057.38      10932.72       983.75 o
  -5  14   4      23228.19      20247.08      1277.23 o
  -4  14   4       3702.65       3077.16       494.48 o
  -3  14   4      29091.43      28396.97      1243.17 o
  -2  14   4       9047.19       9459.01       628.64 o
  -1  14   4         39.22         -2.52       212.82 o
   0  14   4        872.48        604.84       368.83 o
   1  14   4       7281.86       7227.37       829.80 o
   2  14   4       1334.10       1511.34       556.65 o
   3  14   4       3262.38       3855.82       442.04 o
   4  14   4        439.37        547.30       534.61 o
   5  14   4      20736.17      21172.45      1547.35 o
   6  14   4         15.07        -51.28       574.34 o
   7  14   4      18635.07      16299.06      2196.13 o
   8  14   4       4692.83       5408.86      2090.58 o
   9  14   4       9644.59      10874.75      1390.82 o
  10  14   4      19526.75      18757.93      1954.87 o
  11  14   4         15.72       1630.88      1691.85 o
 -12  15   4       3532.94       3564.38      1728.93 o
 -11  15   4      19125.57      22750.97      2706.27 o
 -10  15   4      16000.17      18822.69      1592.29 o
  -9  15   4       2730.81       2382.85       799.90 o
  -8  15   4     102158.43     103142.88      7783.08 o
  -7  15   4       8106.54       7724.29       926.80 o
  -6  15   4     104116.70     103535.03      4637.13 o
  -5  15   4       3481.66       4047.81       607.41 o
  -4  15   4      27030.65      24008.66      1327.44 o
  -3  15   4       3162.12       3693.00       369.82 o
  -2  15   4       1674.42       1787.48       295.34 o
  -1  15   4       1066.25       1043.99       210.11 o
   0  15   4       5171.19       5081.18       358.41 o
   1  15   4       5325.49       5415.90       504.62 o
   2  15   4      36862.17      34280.56      2145.80 o
   3  15   4       6680.14       6520.24       684.50 o
   4  15   4      88784.49      86578.42      3870.09 o
   5  15   4       9289.59       8980.10      1305.38 o
   6  15   4       9427.58      12585.50      2249.10 o
   7  15   4       2042.56       2081.22       723.86 o
   8  15   4      16810.13      17318.30      1621.12 o
   9  15   4       3629.78       3493.38      1876.19 o
  10  15   4      29062.01      24562.38      2985.53 o
 -12  16   4       4932.88       3507.98      1598.32 o
 -11  16   4       1450.44       2806.94      1315.34 o
 -10  16   4          5.74       -572.44       725.35 o
  -9  16   4       3477.14       3707.59      1375.23 o
  -8  16   4       3813.55       4449.85      1821.96 o
  -7  16   4       5348.62       5380.61       933.81 o
  -6  16   4      15876.82      15854.50      1199.14 o
  -5  16   4       1056.12       1578.37       494.39 o
  -4  16   4      48188.59      47003.10      2214.51 o
  -3  16   4        222.20       -115.60       258.56 o
  -2  16   4      26751.96      25140.26      1100.75 o
  -1  16   4        609.29        681.30       229.98 o
   0  16   4     267839.97     264593.97      9660.85 o
   1  16   4        416.90        331.55       186.83 o
   2  16   4     347746.75     323390.62     18100.87 o
   3  16   4       5320.48       6198.37       858.40 o
   4  16   4     110796.40     104085.52      8244.76 o
   5  16   4       2489.70       3492.32       661.19 o
   6  16   4        633.22       1099.11       782.81 o
   7  16   4        219.08       -405.49       630.05 o
   8  16   4         54.63       -609.24       701.24 o
   9  16   4       1233.94       -704.59      1054.14 o
  10  16   4       8078.04       6489.62      2561.53 o
 -12  17   4       1149.58        551.64      1562.95 o
 -11  17   4      17894.61      17483.51      2646.58 o
 -10  17   4       3241.12       3506.73      1897.90 o
  -9  17   4       1975.88       1780.48       834.14 o
  -8  17   4      46238.26      46833.64      2591.97 o
  -7  17   4       9283.06      10244.48      1018.28 o
  -6  17   4      86660.96      83665.77      3863.86 o
  -5  17   4       8702.22       7957.54       768.88 o
  -4  17   4      61809.55      59787.01      2731.84 o
  -3  17   4       1813.36       2018.37       345.71 o
  -2  17   4       5207.80       5405.88       423.03 o
  -1  17   4       1906.39       1894.57       275.48 o
   0  17   4        125.26        -22.63       362.41 o
   1  17   4       1130.18       1529.46       472.64 o
   2  17   4      13630.62      11933.02       755.34 o
   3  17   4        516.46        129.74       334.44 o
   4  17   4      20784.06      21639.08      1527.77 o
   5  17   4       2390.99       1516.07       593.48 o
   6  17   4         65.51       1176.40      1498.75 o
   7  17   4       1968.93       1195.29       750.80 o
   8  17   4      19094.58      19977.11      1783.36 o
   9  17   4       1671.39        522.07      1214.71 o
  10  17   4      16359.66      12261.16      2188.74 o
 -12  18   4       3876.78       2776.28      1327.67 o
 -11  18   4      17678.85      12606.56      1757.01 o
 -10  18   4       3192.77       4002.97      1216.25 o
  -9  18   4      12321.00      13136.32      1252.79 o
  -8  18   4      30678.57      32826.46      2545.03 o
  -7  18   4        424.25         86.02       604.24 o
  -6  18   4      19447.39      19181.71      1342.76 o
  -5  18   4       7096.31       6918.02       754.43 o
  -4  18   4        280.83        118.52       388.96 o
  -3  18   4         70.88         45.03       377.93 o
  -2  18   4      16188.56      16758.21       840.25 o
  -1  18   4       5982.24       6234.70       420.03 o
   0  18   4      13214.65      12810.43       934.22 o
   1  18   4      10805.82      11224.55       672.15 o
   2  18   4       2554.20       3012.76       536.88 o
   3  18   4        755.58        426.62       477.42 o
   4  18   4       1831.54       1344.64       689.09 o
   5  18   4       6040.48       7774.03       890.55 o
   6  18   4        483.96       1164.99       910.49 o
   7  18   4      14264.77      14410.33      2096.75 o
   8  18   4      12248.86      10611.07      3217.89 o
   9  18   4      15941.30      15800.39      2315.77 o
  10  18   4      15170.24      14625.18      2454.92 o
 -11  19   4       9348.74       8990.93      1542.15 o
 -10  19   4      15986.54      12366.72      1660.68 o
  -9  19   4      17335.25      18526.96      1848.54 o
  -8  19   4      23349.73      23274.14      2522.71 o
  -7  19   4       1103.07       1182.52       645.09 o
  -6  19   4       2968.29       2189.32       750.32 o
  -5  19   4      44885.84      37757.07      2300.74 o
  -4  19   4        850.23        988.09       510.42 o
  -3  19   4      83604.96      84475.48      3710.30 o
  -2  19   4       2327.20       2481.48       360.73 o
  -1  19   4       2108.75       2249.54       318.68 o
   0  19   4       1938.26       1945.78       350.10 o
   1  19   4       6986.08       6984.28       797.93 o
   2  19   4        991.16       1148.73       396.02 o
   3  19   4        170.54        567.31       476.79 o
   4  19   4        393.48        530.41       610.02 o
   5  19   4      69638.45      67678.69      3819.87 o
   6  19   4       2467.41       4433.42      1343.19 o
   7  19   4      89997.02      88373.17      6499.51 o
   8  19   4       3489.33       2802.03      1350.52 o
   9  19   4      35471.51      42682.89      4808.69 o
  10  19   4       9199.40       9423.12      2210.93 o
 -11  20   4      22202.58      20902.84      3009.49 o
 -10  20   4        635.64        608.06      1060.09 o
  -9  20   4      15119.40      15788.36      1719.02 o
  -8  20   4         31.63         62.41       660.73 o
  -7  20   4       9560.94       9280.54      1005.43 o
  -6  20   4       4038.98       4624.92       875.79 o
  -5  20   4      46690.81      43986.56      2228.46 o
  -4  20   4       2647.96       2932.10       529.01 o
  -3  20   4     256522.22     271586.75     11271.54 o
  -2  20   4        838.37        897.08       333.04 o
  -1  20   4     288594.19     299058.62     10938.27 o
   0  20   4       1095.16       1273.75       362.95 o
   1  20   4      45832.75      47034.56      3228.31 o
   2  20   4        811.66        746.80       591.83 o
   3  20   4      23099.89      23189.45      2059.05 o
   4  20   4       1850.02       1954.52       623.15 o
   5  20   4      68733.17      64235.65      4918.35 o
   6  20   4       5113.60      12745.50      4329.81 o
   7  20   4       5479.51       4622.40      1411.95 o
   8  20   4      10202.80       5500.48      2401.71 o
   9  20   4        567.14       -701.82      1958.63 o
 -11  21   4       3167.78       3549.75      1638.91 o
 -10  21   4       9774.96      10196.82      1555.94 o
  -9  21   4      19949.70      18904.78      1925.12 o
  -8  21   4      10203.60      14211.76      1561.05 o
  -7  21   4       5982.90       5704.60      1169.23 o
  -6  21   4        143.64        739.32       625.61 o
  -5  21   4      11989.82      11569.09       966.73 o
  -4  21   4       7260.57       6799.56       772.17 o
  -3  21   4      59383.48      62596.75      2849.95 o
  -2  21   4       5826.66       6563.24       534.35 o
  -1  21   4      24727.28      25991.85      1192.12 o
   0  21   4       1372.20       2305.84       565.44 o
   1  21   4       1149.63       2562.30      1199.50 o
   2  21   4         66.81        597.50       800.42 o
   3  21   4       8885.13      10278.33      1710.89 o
   4  21   4       1633.91       2203.69      1169.23 o
   5  21   4      33378.79      30994.50      3059.13 o
   6  21   4        476.04       -531.12       920.26 o
   7  21   4      41348.85      40998.86      7811.44 o
   8  21   4       1460.52        -46.67      1281.12 o
   9  21   4       6152.30       4026.59      1555.08 o
 -11  22   4      15202.02      17472.94      2259.88 o
 -10  22   4       7123.35       8690.66      1553.99 o
  -9  22   4      13214.08      13175.27      1685.39 o
  -8  22   4      22603.36      20964.69      3200.74 o
  -7  22   4        765.13         43.85       637.03 o
  -6  22   4       2202.94       1655.88       635.58 o
  -5  22   4      23536.74      23660.31      1464.22 o
  -4  22   4       2516.90       2385.21       529.89 o
  -3  22   4      16392.37      17208.83      1233.17 o
  -2  22   4       4765.83       4375.23       684.51 o
  -1  22   4        293.30        424.84       684.20 o
   0  22   4        252.71        466.52       551.85 o
   1  22   4       4254.72       4313.27       763.58 o
   2  22   4       5619.55       5473.65      1340.44 o
   3  22   4       2432.06       1734.08      1227.14 o
   4  22   4       2662.73       3109.68      1150.92 o
   5  22   4      10058.39       4389.96      3637.05 o
   6  22   4        301.76        466.96      1092.70 o
   7  22   4      12930.75       9838.05      3568.74 o
   8  22   4       1164.64        969.41      1350.82 o
   9  22   4       5591.90       5965.41      1883.47 o
 -10  23   4      12118.15      13654.83      1832.32 o
  -9  23   4        544.07        575.37      1051.05 o
  -8  23   4      62960.36      63282.41      3939.93 o
  -7  23   4       3360.81       3413.02      1011.25 o
  -6  23   4      60606.00      59647.96      2959.78 o
  -5  23   4       1639.45       1717.29       579.49 o
  -4  23   4      19272.46      20836.26      1316.59 o
  -3  23   4        413.62        476.49       436.19 o
  -2  23   4      10439.74      10524.42       822.86 o
  -1  23   4       2357.31       2416.12       488.45 o
   0  23   4         96.55        786.80       555.01 o
   1  23   4       6048.30       7568.75      1773.87 o
   2  23   4      27350.35      22137.66      2417.84 o
   3  23   4       8843.23       8065.62      2195.88 o
   4  23   4      91494.30      85229.96      7986.34 o
   5  23   4       4144.10       4803.90      1413.08 o
   6  23   4      15559.41      13579.63      2027.14 o
   7  23   4       2178.50       1298.35      1256.15 o
   8  23   4      10224.96       7716.56      2317.80 o
 -10  24   4          7.59       1162.77      1237.78 o
  -9  24   4       5390.19       5243.57      1343.72 o
  -8  24   4         22.79       -549.16       998.83 o
  -7  24   4       6361.95       6718.11      1795.50 o
  -6  24   4       7294.94       7675.30       927.23 o
  -5  24   4        761.37       1257.01       560.18 o
  -4  24   4      12508.62      12841.77      1384.71 o
  -3  24   4         67.65        550.75       461.50 o
  -2  24   4      19989.12      18786.48      1172.40 o
  -1  24   4        828.94        493.93       456.56 o
   0  24   4     203879.34     202713.75      8525.89 o
   1  24   4        896.98       1218.36      1095.31 o
   2  24   4     245361.92     208527.55     33819.75 o
   3  24   4       5488.18       3063.99      2408.91 o
   4  24   4      68903.34      67736.52      5329.37 o
   5  24   4       3444.26       3735.44      1405.70 o
   6  24   4       1990.45        431.36      1137.73 o
   7  24   4         33.74        125.93      1493.71 o
   8  24   4        215.05         87.64      1221.72 o
 -10  25   4        453.90        300.44      1218.72 o
  -9  25   4        254.32       -248.22      1088.37 o
  -8  25   4      17468.40      16584.43      1780.66 o
  -7  25   4       3196.39       3350.97      1197.15 o
  -6  25   4      50879.77      55489.63      4752.31 o
  -5  25   4       4244.00       4275.80       733.16 o
  -4  25   4      31603.98      32793.33      1800.35 o
  -3  25   4        146.43         -1.78       463.66 o
  -2  25   4       6914.01       6797.73       935.34 o
  -1  25   4       1434.06        851.92       492.19 o
   0  25   4         56.86        403.06       630.09 o
   1  25   4       1557.70       3619.21      2454.15 o
   2  25   4       8228.90       5346.99      1385.80 o
   3  25   4         72.33        900.63      1280.32 o
   4  25   4      14578.11      10885.20      1805.43 o
   5  25   4        180.97        420.82      1016.77 o
   6  25   4        100.98       2202.35      1267.91 o
   7  25   4       1550.97        525.82      1276.69 o
   8  25   4       9581.96       6051.47      4482.93 o
  -9  26   4       3898.93       4698.85      1650.09 o
  -8  26   4      18357.33      17429.37      1873.91 o
  -7  26   4        295.05        310.42       928.60 o
  -6  26   4      15406.26      14309.71      1498.03 o
  -5  26   4       1689.83       1197.14       651.41 o
  -4  26   4        132.78         64.43       532.15 o
  -3  26   4        427.07        661.07       518.83 o
  -2  26   4       7987.76       7920.83       773.67 o
  -1  26   4      10959.33      10600.08      1065.99 o
   0  26   4       3184.68       2801.19       769.70 o
   1  26   4       5116.01       3761.48      1539.84 o
   2  26   4       4678.98       5387.01      1339.37 o
   3  26   4        434.59        537.60      1615.67 o
   4  26   4        342.34        727.20      1059.25 o
   5  26   4       1450.58        607.25      1356.62 o
   6  26   4         74.35      -1141.84      1141.84 o
   7  26   4       7454.11       7132.14      1863.05 o
  -9  27   4       6863.57       8384.30      1549.37 o
  -8  27   4      10815.47      11278.19      1627.49 o
  -7  27   4         79.33       -131.85       933.64 o
  -6  27   4       3259.23       3607.18      1065.27 o
  -5  27   4      29147.21      29545.96      2173.53 o
  -4  27   4       2884.42       2743.04       641.79 o
  -3  27   4      33433.39      34280.36      1859.97 o
  -2  27   4       2869.99       2051.26       710.84 o
  -1  27   4        179.22       1007.26      1204.12 o
   0  27   4       3151.10       3782.29       876.55 o
   1  27   4       4792.85       3609.35      1364.37 o
   2  27   4        418.84       -800.97       940.85 o
   3  27   4        301.30       1144.80      1238.19 o
   4  27   4       2047.11       2657.57      1287.76 o
   5  27   4      36752.11      38590.15      3855.05 o
   6  27   4       1078.80       1849.94      2454.06 o
   7  27   4      55197.75      52050.73      4722.11 o
  -8  28   4        291.75        879.36      1128.83 o
  -7  28   4       3545.73       4774.84      1281.05 o
  -6  28   4       2866.39       3786.52      1072.52 o
  -5  28   4      25179.68      23428.92      1932.24 o
  -4  28   4       4701.94       5696.40      1422.48 o
  -3  28   4      86173.88      94209.55      5017.68 o
  -2  28   4        522.63         32.90       644.28 o
  -1  28   4     120715.48     130407.15      8091.56 o
   0  28   4        898.60        722.65       723.77 o
   1  28   4      16273.43      18477.68      6727.06 o
   2  28   4        587.61       1626.37      1221.34 o
   3  28   4      13239.60      15559.27      3416.33 o
   4  28   4       1351.55       1556.08      1197.24 o
   5  28   4      28714.08      26651.83      3156.18 o
   6  28   4       5500.93       5683.02      1817.45 o
   7  28   4       5390.98       3107.59      1780.75 o
  -8  29   4       3743.64       2930.31      1252.62 o
  -7  29   4       7384.67       8201.84      1462.04 o
  -6  29   4          2.09        247.95      1447.16 o
  -5  29   4       1451.45       2943.17      1460.20 o
  -4  29   4       4990.11       3955.31      1439.12 o
  -3  29   4      22351.35      26682.16      1945.28 o
  -2  29   4       3250.56       4067.97       947.48 o
  -1  29   4      13745.49      14631.36      1534.12 o
   0  29   4       2093.11       3250.15       862.18 o
   1  29   4       4445.62       3214.80      3079.52 o
   2  29   4          5.34      -1141.34      1141.34 o
   3  29   4       6133.06        360.22      2248.82 o
   4  29   4         35.27        689.24      1592.78 o
   5  29   4      16071.56      13702.61      2285.76 o
   6  29   4         11.38      -2102.20      3635.19 o
  -7  30   4          9.97       1832.63      1683.89 o
  -6  30   4        732.09       3078.19      1708.28 o
  -5  30   4      11667.15      13149.20      2156.58 o
  -4  30   4       1760.62       1837.05      1448.09 o
  -3  30   4       6600.71       4102.23      2630.04 o
  -2  30   4       1421.04       2218.69       886.00 o
  -1  30   4        509.97       1054.52       845.94 o
   0  30   4        303.56        171.79       713.13 o
   1  30   4       1996.65       1432.87      1295.68 o
   2  30   4       2727.55       1545.86      1302.49 o
   3  30   4       2271.73       2676.71      1486.76 o
   4  30   4         53.78       1045.57      1451.01 o
   5  30   4       4711.41       6003.84      1808.49 o
   6  30   4        105.10       -548.71      1554.68 o
  -7  31   4        340.37        -99.37      1791.57 o
  -6  31   4      33130.70      35330.05      3603.15 o
  -5  31   4        401.30       1256.22      1499.56 o
  -4  31   4       5072.23       5446.74      1626.09 o
  -3  31   4        347.06      -1173.64      1722.36 o
  -2  31   4       3572.02       3765.20       999.41 o
  -1  31   4       1354.99       1724.37       906.95 o
   0  31   4        875.53       1149.83       773.85 o
   1  31   4       8688.31       8798.06      2165.21 o
   2  31   4      17007.21      16925.70      4614.21 o
   3  31   4       6884.12       5727.76      2431.82 o
   4  31   4      44169.78      48205.44     13308.80 o
   5  31   4       3583.46       3250.11      1636.56 o
  -6  32   4       3223.53       1866.58      1951.23 o
  -5  32   4       1499.21       2503.48      1639.22 o
  -4  32   4       4574.13       5884.55      2362.97 o
  -3  32   4        234.07       2835.02      2042.43 o
  -2  32   4       9147.28       5413.10      1967.01 o
  -1  32   4        255.04       -262.36       758.75 o
   0  32   4      92561.67      96205.08      6179.60 o
   1  32   4        571.84       1226.07      1554.71 o
   2  32   4     116778.04     116221.48     10249.43 o
   3  32   4       4519.62       5204.15      1838.51 o
   4  32   4      36399.97      37593.83      7251.13 o
  -5  33   4       1829.94       2012.08      2210.24 o
  -4  33   4      23911.21      34405.95      4653.58 o
  -3  33   4          4.30       2149.10      2057.65 o
  -2  33   4       2230.16        472.54      1844.45 o
  -1  33   4        875.46       3277.13      1966.28 o
   0  33   4        230.89        663.29      1554.69 o
   1  33   4       1084.95        706.99       874.79 o
   2  33   4       3438.50       2548.20      1574.88 o
   3  33   4        363.13       1286.06      1644.69 o
  -4  34   4         61.04       1341.29      2301.53 o
  -3  34   4       1286.10       2560.77      2149.22 o
  -2  34   4       3317.40       5640.30      2286.61 o
  -1  34   4       6336.85      11099.12      2530.84 o
   0  34   4       5392.76       7926.93      1328.36 o
   1  34   4       3152.47        912.15      1387.20 o
   2  34   4       1338.51       4228.61      2858.01 o
  -3  35   4      21693.99      26621.31      4088.55 o
  -2  35   4       4074.03       7683.23      2484.85 o
  -1  35   4        570.58       1219.38      1829.07 o
   0  35   4       2732.70       1371.93      1874.97 o
   1  35   4       4855.71       5426.24      1183.95 o
 -13   0   5        850.79       2540.00      1675.96 o
 -11   0   5       2578.99       1755.82      1294.82 o
  -9   0   5       5718.75       6907.49      2027.85 o
  -7   0   5       5144.60       6390.17      1936.42 o
  -5   0   5        711.38       1005.91       691.68 o
  -3   0   5     213970.34     217068.39     10370.28 o
  -1   0   5     960453.31     994743.69     40468.61 o
   1   0   5    1073206.00    1108540.88     51542.35 o
   3   0   5     201491.84     194313.02     15559.92 o
   5   0   5       1913.15       2860.99       785.37 o
   7   0   5      13173.28      12262.55      1752.94 o
   9   0   5       2632.38       5019.03      1526.52 o
  11   0   5      17289.33      16279.04      2647.57 o
 -13   1   5       2395.63        847.44      1082.50 o
 -12   1   5      14745.12      14257.24      1613.69 o
 -11   1   5       6250.99       6438.97      1068.03 o
 -10   1   5        214.18       -137.45       663.55 o
  -9   1   5      60129.61      59433.03      2967.32 o
  -8   1   5      34221.57      33150.99      2301.78 o
  -7   1   5      89567.68      96852.89      4392.47 o
  -6   1   5       9256.95       9182.13       869.29 o
  -5   1   5      32683.01      37081.59      1919.10 o
  -4   1   5       2442.11       1686.78       510.11 o
  -3   1   5      11733.37      12367.92       703.08 o
  -2   1   5       5615.83       4830.70       382.08 o
  -1   1   5      32222.78      33458.96      1136.84 o
   0   1   5          7.04        -20.67       150.28 o
   1   1   5      13388.07      15559.88       857.58 o
   2   1   5       2495.83       1822.78       301.47 o
   3   1   5      67838.27      65029.80      5002.38 o
   4   1   5       3621.13       2906.77       994.66 o
   5   1   5        173.34        140.91       794.20 o
   6   1   5       1487.72        458.53       682.06 o
   7   1   5      53378.24      54822.02      3513.01 o
   8   1   5        839.07        -24.85       717.09 o
   9   1   5      56633.75      58764.16      3398.30 o
  10   1   5       1315.87       2030.70       974.97 o
  11   1   5       9442.64      10335.37      1638.48 o
 -13   2   5        320.01       -334.84      1053.94 o
 -12   2   5      21768.44      23366.65      2563.36 o
 -11   2   5       4936.29       3160.80      1093.66 o
 -10   2   5      10000.71       8256.63      1615.65 o
  -9   2   5      53344.82      51518.88      3142.48 o
  -8   2   5       5054.31       4372.21       858.27 o
  -7   2   5      25252.68      26411.31      1628.65 o
  -6   2   5      31547.26      33639.15      2379.56 o
  -5   2   5       2614.69       2867.36       584.53 o
  -4   2   5      19888.27      21937.90      1336.64 o
  -3   2   5      35330.64      37312.32      1472.93 o
  -2   2   5      25793.80      27781.07      1092.55 o
  -1   2   5       7349.63       7595.92       492.91 o
   0   2   5      38131.89      40340.01      1327.29 o
   1   2   5        651.01       1149.19       408.39 o
   2   2   5      11532.37      11300.54       917.78 o
   3   2   5        205.51        261.21       305.80 o
   4   2   5      12084.95      11597.38      1360.82 o
   5   2   5       4734.97       4473.17       705.91 o
   6   2   5      11435.63       9787.91      1029.07 o
   7   2   5      16507.40      16464.80      1424.64 o
   8   2   5      11824.15      10934.15      1268.86 o
   9   2   5      32662.96      33467.18      2378.69 o
  10   2   5        603.62       1429.77      1000.15 o
  11   2   5      14035.78      15271.93      1914.72 o
 -13   3   5       6082.82       5443.54      1251.40 o
 -12   3   5       1036.16       1221.62       943.65 o
 -11   3   5      31594.64      35556.69      2294.70 o
 -10   3   5       2467.35       2033.00       827.30 o
  -9   3   5      20443.53      20101.50      1986.73 o
  -8   3   5       4167.97       3692.77       909.77 o
  -7   3   5        643.36        182.08       537.73 o
  -6   3   5      96989.52      94096.41      4243.60 o
  -5   3   5       9223.51       9470.91      1129.47 o
  -4   3   5     247911.17     264017.22      9768.99 o
  -3   3   5       4685.73       4657.72       504.27 o
  -2   3   5      19309.85      17437.60       783.38 o
  -1   3   5         36.16       -105.40       174.05 o
   0   3   5       2842.23       2787.48       221.06 o
   1   3   5        180.12        794.14       895.85 o
   2   3   5        243.92        310.87       212.10 o
   3   3   5        232.07        325.21       217.46 o
   4   3   5     115974.52     112237.05      6889.86 o
   5   3   5       3883.07       3888.82      1377.87 o
   6   3   5     127990.98     124670.56      6942.43 o
   7   3   5      11484.70      10463.14      1155.58 o
   8   3   5      29852.76      32079.47      4355.24 o
   9   3   5      16824.59      17217.38      2147.37 o
  10   3   5        776.97       1748.79      1325.45 o
  11   3   5      15110.46      14987.96      2219.11 o
 -13   4   5         20.41       1259.27      1117.16 o
 -12   4   5      36188.19      39360.53      2569.83 o
 -11   4   5         80.27       -492.82       759.07 o
 -10   4   5      37074.20      40307.17      2407.08 o
  -9   4   5        279.38        322.17       670.45 o
  -8   4   5      11689.84      12652.26      1126.45 o
  -7   4   5        240.97         59.13       574.73 o
  -6   4   5      80276.70      81433.95      3735.83 o
  -5   4   5       1286.55       1776.71       520.00 o
  -4   4   5     266974.34     267519.59      9874.27 o
  -3   4   5          3.71        659.20       413.43 o
  -2   4   5     241544.94     238859.03      7974.33 o
  -1   4   5         71.13        324.47       189.51 o
   0   4   5      28876.90      26712.24       928.69 o
   1   4   5          9.67       -108.62       191.90 o
   2   4   5     177212.08     184330.30      6844.85 o
   3   4   5         66.60        192.57       333.17 o
   4   4   5     228783.67     216107.66     10611.68 o
   5   4   5        531.91        208.11       675.42 o
   6   4   5      55662.64      52526.79      3560.44 o
   7   4   5         36.36        263.47       829.41 o
   8   4   5       1739.53        926.41       932.68 o
   9   4   5          3.22       2497.23      1210.27 o
  10   4   5          5.82       1512.17      1943.34 o
  11   4   5        113.39       1158.34      1990.27 o
 -13   5   5       5725.85       4738.75      1258.12 o
 -12   5   5        721.46       1029.04       991.45 o
 -11   5   5      29838.54      30068.91      2096.69 o
 -10   5   5       3058.96       1935.39       800.58 o
  -9   5   5      21797.39      20889.81      1547.40 o
  -8   5   5        710.57        599.98       595.65 o
  -7   5   5        802.14       1546.04       655.85 o
  -6   5   5      62762.28      65811.03      3786.45 o
  -5   5   5      12953.81      13733.11      1442.53 o
  -4   5   5     188875.94     185847.03      6925.43 o
  -3   5   5       7810.60       8911.43      1287.73 o
  -2   5   5      36754.52      36661.89      1520.89 o
  -1   5   5       2388.28       2340.71       254.00 o
   0   5   5       3368.59       3246.27       236.17 o
   1   5   5        961.65        872.55       369.80 o
   2   5   5       3520.08       3968.25       854.49 o
   3   5   5        433.87        316.30       224.60 o
   4   5   5      76864.10      72696.33      7282.74 o
   5   5   5       4066.66       3863.76       899.42 o
   6   5   5     105768.80     101099.48      5890.37 o
   7   5   5      15542.25      14198.49      1721.24 o
   8   5   5      21790.78      20863.59      2216.51 o
   9   5   5      17368.86      16647.28      2104.32 o
  10   5   5        849.56       1433.56      1275.66 o
  11   5   5      12471.70      12821.23      2350.72 o
 -13   6   5         84.11       -530.64      1075.70 o
 -12   6   5      21654.81      22994.78      3026.47 o
 -11   6   5       7748.49       8315.23      1186.17 o
 -10   6   5      19508.29      18282.03      1517.06 o
  -9   6   5      41496.96      39182.36      2760.87 o
  -8   6   5        851.81       1188.44       629.58 o
  -7   6   5      22910.55      23238.11      1513.30 o
  -6   6   5      28608.65      28717.07      1685.48 o
  -5   6   5        217.93        -22.26       481.80 o
  -4   6   5      16904.58      14935.74       902.53 o
  -3   6   5      14776.37      14814.02      1151.71 o
  -2   6   5       2503.68       2079.75       352.20 o
  -1   6   5       3517.89       3257.02       283.24 o
   0   6   5      35204.50      34927.17      1402.94 o
   1   6   5       4266.39       4154.91       280.88 o
   2   6   5      11539.79      12664.32       793.77 o
   3   6   5       2247.97       1954.62       412.46 o
   4   6   5       9432.70       9402.87      1359.66 o
   5   6   5       7219.61       5378.59      1201.51 o
   6   6   5      10348.48       8707.55      1017.62 o
   7   6   5      18276.44      16711.20      2373.99 o
   8   6   5       3375.80       3156.09       910.29 o
   9   6   5      34623.77      37111.66      2806.86 o
  10   6   5        590.84        606.62      3993.48 o
  11   6   5      16498.27      15333.90      2609.97 o
 -13   7   5       4805.05       3439.26      1221.37 o
 -12   7   5      16184.39      13113.63      2305.08 o
 -11   7   5      13987.34      15117.34      2421.62 o
 -10   7   5        309.66       -140.96       736.39 o
  -9   7   5      64550.11      61404.13      3142.40 o
  -8   7   5      19220.74      17793.00      1355.19 o
  -7   7   5      92496.59      93789.56      4297.64 o
  -6   7   5      20072.16      19010.70      1295.17 o
  -5   7   5      29572.16      28495.60      1748.69 o
  -4   7   5       3442.06       4555.77       506.89 o
  -3   7   5       9730.74      10589.16       686.44 o
  -2   7   5          7.28        554.30       365.20 o
  -1   7   5      14025.25      15385.34       901.00 o
   0   7   5       2425.46       2491.62       684.06 o
   1   7   5       9521.46      10737.89       702.01 o
   2   7   5       2696.01       2841.96       530.66 o
   3   7   5      44244.77      45459.54      2601.85 o
   4   7   5       6892.02       6435.38       693.86 o
   5   7   5         27.91         85.23       741.53 o
   6   7   5        466.95        844.26      1085.10 o
   7   7   5      55205.83      57430.36      3554.96 o
   8   7   5        109.99        210.00       932.79 o
   9   7   5      65526.63      63182.62      3928.16 o
  10   7   5       1524.67       2533.09      1146.59 o
  11   7   5      12053.54      13630.90      3835.30 o
 -13   8   5        753.31        813.01      1102.31 o
 -12   8   5        726.15        812.42       960.02 o
 -11   8   5       2065.21       3512.32       994.49 o
 -10   8   5       2194.49       3397.39       865.19 o
  -9   8   5       3451.29       4930.63       885.19 o
  -8   8   5       2152.00       2213.71       695.11 o
  -7   8   5        185.58       -455.37       602.80 o
  -6   8   5        277.03        782.09       514.38 o
  -5   8   5        209.12       -371.69       429.86 o
  -4   8   5        539.65        583.29       374.53 o
  -3   8   5      90589.10      89714.34      3450.22 o
  -2   8   5         73.16        485.35       274.25 o
  -1   8   5     562815.75     564070.00     20778.84 o
   0   8   5        120.83        -93.71       337.25 o
   1   8   5     670844.69     673934.56     32151.14 o
   2   8   5        464.25        184.29       212.04 o
   3   8   5     111935.83     114310.40      5985.29 o
   4   8   5       1708.37       1834.77       525.35 o
   5   8   5       3542.27       3722.61       429.77 o
   6   8   5        307.86        906.50      1203.41 o
   7   8   5      12339.58      11523.94      2522.87 o
   8   8   5        787.66        843.19       739.54 o
   9   8   5       1398.36       1122.46       883.57 o
  10   8   5        684.30       2856.31      1125.21 o
  11   8   5      14216.31      13541.82      2293.68 o
 -13   9   5       2340.98       2895.37      1184.90 o
 -12   9   5      18519.50      23727.78      3194.61 o
 -11   9   5       5976.81       5826.98      1099.50 o
 -10   9   5        398.74        188.61       786.02 o
  -9   9   5      42109.09      41833.95      3790.55 o
  -8   9   5      23879.16      22000.55      1551.83 o
  -7   9   5     105679.84     105326.38      4774.12 o
  -6   9   5      12437.14      11425.98       984.19 o
  -5   9   5      41441.20      39680.99      2019.33 o
  -4   9   5        133.77        122.92       348.17 o
  -3   9   5       3431.27       3433.85       413.52 o
  -2   9   5       3442.53       3686.16       425.03 o
  -1   9   5      10603.05       8907.71       660.74 o
   0   9   5       4507.91       3891.19       411.56 o
   1   9   5        776.68        542.04       759.04 o
   2   9   5        765.83        710.92       304.48 o
   3   9   5      28210.05      27869.85      1294.04 o
   4   9   5        884.22       1000.74       303.29 o
   5   9   5        360.10        371.14       301.94 o
   6   9   5        437.21        889.09       639.85 o
   7   9   5      49075.68      48365.29      3011.99 o
   8   9   5       1400.75       1620.29       833.94 o
   9   9   5      45488.52      46631.91      3920.33 o
  10   9   5       3528.39       3179.51      1157.29 o
  11   9   5       6912.29       8624.29      1932.14 o
 -13  10   5       1583.61       1253.25      1156.25 o
 -12  10   5      15174.78      13873.70      1597.72 o
 -11  10   5       5629.08       7851.20      1544.80 o
 -10  10   5       4090.19       4893.32       963.09 o
  -9  10   5      38797.87      40574.35      2381.63 o
  -8  10   5       6864.10       5511.93       961.78 o
  -7  10   5      25928.53      25999.99      1758.47 o
  -6  10   5      32352.23      31640.88      1836.47 o
  -5  10   5       2570.63       1984.20       528.90 o
  -4  10   5      10747.10      11086.91       750.20 o
  -3  10   5      43406.42      41078.73      1705.02 o
  -2  10   5      16823.50      16078.34       796.17 o
  -1  10   5      16171.61      16769.46       983.58 o
   0  10   5      22481.62      22555.61      1155.89 o
   1  10   5        419.81        238.56       343.21 o
   2  10   5       2134.81       1992.02       444.67 o
   3  10   5        151.97         54.13       302.56 o
   4  10   5       9159.05       9270.79       981.32 o
   5  10   5       4591.48       4937.18       468.90 o
   6  10   5       9506.24       9668.82       788.70 o
   7  10   5      13158.45      10961.54      1674.11 o
   8  10   5      17685.31      17692.40      2027.09 o
   9  10   5      22022.93      22652.18      3967.93 o
  10  10   5        146.50        158.20      1356.63 o
  11  10   5      10378.39      10490.97      2394.02 o
 -13  11   5       5337.23       5543.89      1690.73 o
 -12  11   5        813.25       2191.82      1043.71 o
 -11  11   5      27470.25      28786.18      2114.97 o
 -10  11   5       1745.20       1345.29       844.14 o
  -9  11   5      15793.15      15245.00      1635.97 o
  -8  11   5       6014.55       5827.92       881.98 o
  -7  11   5        527.25       1282.59       617.28 o
  -6  11   5     122803.25     121179.82      5363.64 o
  -5  11   5       4757.65       5438.76       671.22 o
  -4  11   5     192377.97     194554.25      7256.63 o
  -3  11   5        552.60        340.03       313.96 o
  -2  11   5      26972.42      27710.81      1186.73 o
  -1  11   5         62.23       -107.25       382.80 o
   0  11   5        141.90        375.75       289.32 o
   1  11   5          3.10         18.26       261.98 o
   2  11   5       1664.73       1546.81       234.37 o
   3  11   5        750.25       1034.21       416.81 o
   4  11   5     140396.31     135364.97      7413.75 o
   5  11   5       6591.21       6509.58       756.71 o
   6  11   5     137038.83     133791.89      8449.18 o
   7  11   5       6208.76       7595.02      1073.46 o
   8  11   5      37197.13      38207.69      4005.31 o
   9  11   5      12469.67      11368.96      1502.68 o
  10  11   5        520.59       1273.68      1058.23 o
 -13  12   5        983.29       1417.55      2042.49 o
 -12  12   5      37548.46      37337.61      2594.56 o
 -11  12   5         24.30       -528.62       862.77 o
 -10  12   5      19625.53      22601.16      3047.74 o
  -9  12   5        447.90       -602.52       602.52 o
  -8  12   5      11082.77       9842.88      1047.00 o
  -7  12   5       5055.13       5161.38       819.26 o
  -6  12   5      42637.39      45007.35      3006.97 o
  -5  12   5       2652.37       3311.84       571.70 o
  -4  12   5     208063.59     212926.91      7935.12 o
  -3  12   5        588.01        844.93       316.81 o
  -2  12   5     248737.84     252404.03      9256.14 o
  -1  12   5        217.86        528.05       335.41 o
   0  12   5       6506.33       6870.16       545.26 o
   1  12   5         27.06        280.87       345.40 o
   2  12   5     123975.42     114507.25      7063.18 o
   3  12   5       1323.84       1365.13       312.97 o
   4  12   5     222833.50     218041.39      7569.87 o
   5  12   5       4085.89       4933.09       533.80 o
   6  12   5      33206.74      33624.09      2249.71 o
   7  12   5       1080.16        634.34       700.37 o
   8  12   5       1985.69       1110.83       844.79 o
   9  12   5         75.69       -372.00       859.31 o
  10  12   5         10.86       2089.72      1418.48 o
 -12  13   5        245.78        136.19      1194.60 o
 -11  13   5      20672.01      20412.09      2598.46 o
 -10  13   5       3902.92       1517.16       825.82 o
  -9  13   5      14304.30      14267.20      1325.41 o
  -8  13   5        567.21       -353.59       688.61 o
  -7  13   5         90.00        274.28       611.88 o
  -6  13   5      69773.98      68157.42      3253.22 o
  -5  13   5      11905.89      12813.47       997.16 o
  -4  13   5     128589.79     125712.73      4790.58 o
  -3  13   5      11452.90      10619.07       715.02 o
  -2  13   5      75619.84      71814.70      2742.72 o
  -1  13   5        507.27        832.85       328.67 o
   0  13   5       3215.99       2534.87       429.10 o
   1  13   5        600.16        373.76       269.09 o
   2  13   5       7248.40       7214.09      1250.23 o
   3  13   5          2.53       -247.18       262.54 o
   4  13   5      71972.62      72770.25      2698.29 o
   5  13   5       2333.35       2309.53       497.26 o
   6  13   5      73450.84      73533.64      4162.80 o
   7  13   5       7744.05       6687.43      1021.83 o
   8  13   5      14682.69      13736.83      1507.78 o
   9  13   5      11361.58       9949.65      1867.86 o
  10  13   5        973.84        702.00      1364.83 o
 -12  14   5      17846.49      20004.74      3805.54 o
 -11  14   5       6824.07       6301.56      1151.00 o
 -10  14   5      11491.00      13325.57      1391.22 o
  -9  14   5      29121.45      30376.11      2187.86 o
  -8  14   5        863.97        826.26       808.72 o
  -7  14   5       8254.01       6790.20       891.34 o
  -6  14   5      40172.59      40216.34      2177.37 o
  -5  14   5       1611.63       1138.78       527.11 o
  -4  14   5      25209.19      25774.06      1580.18 o
  -3  14   5      12283.46      13871.92       754.75 o
  -2  14   5       1144.66       1110.75       252.10 o
  -1  14   5         40.19       -238.50       305.57 o
   0  14   5      13062.85      12537.14       780.53 o
   1  14   5       5983.88       6286.15       846.25 o
   2  14   5       9718.22       9858.82      1062.81 o
   3  14   5       2721.68       2451.47       394.99 o
   4  14   5       8771.98       8791.85      1943.63 o
   5  14   5       1864.06       1586.81      1009.96 o
   6  14   5       9534.16       9345.33      2235.06 o
   7  14   5       9640.47       9544.98      1685.47 o
   8  14   5       4061.47       2244.24      1799.45 o
   9  14   5      25853.46      27667.53      3141.39 o
  10  14   5        535.97        -39.79      1291.96 o
 -12  15   5      15428.82      12952.83      2470.63 o
 -11  15   5      16126.77      17160.54      2153.15 o
 -10  15   5        733.00        128.16       783.44 o
  -9  15   5      57129.41      57223.36      3076.69 o
  -8  15   5      11663.61      11314.53      1747.28 o
  -7  15   5      64222.85      60609.36      3093.62 o
  -6  15   5      14229.78      13419.62      1103.26 o
  -5  15   5      13658.65      14720.68      1092.01 o
  -4  15   5       3242.01       2723.35       494.96 o
  -3  15   5      12620.90      10958.57       653.85 o
  -2  15   5       2589.70       2491.86       311.22 o
  -1  15   5      12829.14      11946.44       802.13 o
   0  15   5       3565.54       3838.42       433.37 o
   1  15   5      11112.39      11424.11      1349.64 o
   2  15   5       7091.84       7280.03       915.63 o
   3  15   5      46288.03      46300.44      4123.91 o
   4  15   5       2628.49       2433.53       550.70 o
   5  15   5        223.57         43.92       840.24 o
   6  15   5        177.47       -263.72       571.18 o
   7  15   5      39138.40      41928.70      4166.54 o
   8  15   5         73.28       -114.75      1478.47 o
   9  15   5      57776.17      63065.79      6112.51 o
  10  15   5        922.74       2120.20      1958.66 o
 -12  16   5       1614.99       3887.42      1557.84 o
 -11  16   5       1241.79       1053.81      1237.01 o
 -10  16   5       3587.68       3645.86       998.22 o
  -9  16   5       1742.53       2199.54       828.93 o
  -8  16   5       3709.19       3989.25       870.04 o
  -7  16   5         53.95        294.01       635.91 o
  -6  16   5         70.78       -721.20       721.20 o
  -5  16   5       1478.43       2009.67       550.93 o
  -4  16   5        997.88        866.65       433.81 o
  -3  16   5      51494.19      52393.64      2086.73 o
  -2  16   5       1302.53        908.62       260.40 o
  -1  16   5     290265.38     296294.69     11002.69 o
   0  16   5        108.00        281.54       305.41 o
   1  16   5     335576.91     343546.84     16489.48 o
   2  16   5       2592.29       2449.63       660.10 o
   3  16   5      68007.42      67928.16      3749.13 o
   4  16   5       1109.81       1312.55       775.65 o
   5  16   5       2923.72       2966.73      1252.61 o
   6  16   5        343.06       -237.90      1011.71 o
   7  16   5      10090.04       9295.04      1656.48 o
   8  16   5       2577.20       1765.50      2477.10 o
   9  16   5       1496.54       1447.81      1285.53 o
  10  16   5       1739.83       2828.37      1691.97 o
 -12  17   5      19728.13      22804.89      3128.29 o
 -11  17   5       3449.65       2458.48      1425.04 o
 -10  17   5        346.43        320.95       821.92 o
  -9  17   5      28325.76      30078.36      2720.77 o
  -8  17   5       9765.77       8563.67      1081.93 o
  -7  17   5      76919.38      74489.59      4217.55 o
  -6  17   5      10107.75      10348.77       981.77 o
  -5  17   5      37483.86      37405.14      1929.75 o
  -4  17   5        270.09        308.95       400.57 o
  -3  17   5        883.22        295.45       308.49 o
  -2  17   5       5268.77       5430.74       420.75 o
  -1  17   5       6940.12       6630.53       513.76 o
   0  17   5       3621.57       4211.71       474.88 o
   1  17   5        616.51        568.32       366.47 o
   2  17   5         22.06       -678.26       678.26 o
   3  17   5       5442.84       4808.65       583.73 o
   4  17   5        181.27         62.11       488.32 o
   5  17   5       6223.80       5051.27       806.06 o
   6  17   5        258.54        234.30      1249.85 o
   7  17   5      32048.94      31200.72      4373.60 o
   8  17   5          0.26       -197.60      2431.08 o
   9  17   5      28807.27      25940.95      6234.16 o
 -11  18   5       3324.29       3054.28      1547.70 o
 -10  18   5       2307.58       2687.23      1867.33 o
  -9  18   5      26687.90      30416.20      2561.15 o
  -8  18   5        691.63        792.48       691.94 o
  -7  18   5      23756.05      21867.42      2142.69 o
  -6  18   5      13312.92      15082.36      1228.52 o
  -5  18   5        100.91        200.35       486.77 o
  -4  18   5        451.47        832.44       437.48 o
  -3  18   5      25457.51      24323.21      1135.15 o
  -2  18   5       8865.44       9041.55       560.04 o
  -1  18   5       7504.33       7792.13       590.49 o
   0  18   5       8833.90       8202.40       642.71 o
   1  18   5        635.07        785.23       308.66 o
   2  18   5       1144.77        363.79      1288.03 o
   3  18   5        893.91       1237.77       825.59 o
   4  18   5       1234.24       1496.24       907.73 o
   5  18   5       6997.69       5641.18      2020.30 o
   6  18   5       5847.26       4471.62      1337.91 o
   7  18   5       9885.38       9791.27      1731.18 o
   8  18   5       7597.55       7066.05      1682.66 o
   9  18   5      16516.23      14169.99      2315.31 o
 -11  19   5      22199.62      20990.71      4398.45 o
 -10  19   5        424.38        227.52      1037.99 o
  -9  19   5      13281.03      11082.07      1224.37 o
  -8  19   5       4580.64       5028.52      1288.77 o
  -7  19   5       1905.55       2111.56       732.07 o
  -6  19   5      73623.48      73880.59      3487.84 o
  -5  19   5         96.25       1224.89       524.53 o
  -4  19   5      79965.47      78912.02      3500.52 o
  -3  19   5         32.60       -286.50       300.35 o
  -2  19   5      12507.96      13418.08       724.73 o
  -1  19   5        152.52        223.24       219.70 o
   0  19   5       4988.76       5501.38       550.47 o
   1  19   5         62.95       -224.68       434.89 o
   2  19   5       2416.91       2199.98       952.75 o
   3  19   5       4639.43       3950.75      1130.95 o
   4  19   5      73660.05      70348.09      7200.22 o
   5  19   5       7432.40       6869.85      2066.07 o
   6  19   5     103377.55      92795.03     10586.06 o
   7  19   5       6280.38       8401.63      1959.16 o
   8  19   5      24712.73      19723.99      2566.23 o
   9  19   5       9473.91      12181.42      3781.52 o
 -11  20   5         18.10        564.58      1214.73 o
 -10  20   5      16585.03      15936.00      3109.01 o
  -9  20   5       1846.55       3077.81      1158.47 o
  -8  20   5       8626.09       9240.58      1108.00 o
  -7  20   5       6003.05       5854.68       898.01 o
  -6  20   5      28089.95      30554.99      1859.60 o
  -5  20   5       4482.04       4900.92       701.13 o
  -4  20   5     125383.51     124964.98      5424.04 o
  -3  20   5        761.54        761.77       414.25 o
  -2  20   5     127291.36     131706.08      5562.57 o
  -1  20   5        553.62        329.65       371.75 o
   0  20   5       5204.00       5394.79       640.20 o
   1  20   5         23.38       -225.46       492.93 o
   2  20   5      78382.45      62559.30     16834.55 o
   3  20   5       2793.38       3360.26      1730.22 o
   4  20   5     130501.16     107695.15     12171.05 o
   5  20   5       7392.38       4329.34      1358.67 o
   6  20   5      25676.91      27768.37      6104.38 o
   7  20   5       5158.06       5629.98      1513.60 o
   8  20   5        461.07        159.04      1242.60 o
   9  20   5        846.01       1018.80      1684.29 o
 -11  21   5      12708.55      11570.55      2384.14 o
 -10  21   5       4050.07       3429.28      1315.50 o
  -9  21   5       6244.27       7229.68      1371.00 o
  -8  21   5        701.37        947.58       743.64 o
  -7  21   5        194.97       -241.31       645.90 o
  -6  21   5      29027.65      35796.33      2038.23 o
  -5  21   5      11178.94      12449.18      1007.02 o
  -4  21   5      93411.30      91220.27      4067.55 o
  -3  21   5       7326.83       8985.68       752.79 o
  -2  21   5      44985.00      44453.47      2105.42 o
  -1  21   5        208.99        -50.96       378.94 o
   0  21   5       6475.73       6537.55       724.14 o
   1  21   5        522.51        356.79       738.62 o
   2  21   5       2459.17       1632.17      1027.73 o
   3  21   5        244.76       1083.19       951.48 o
   4  21   5      38996.00      32276.13      5582.27 o
   5  21   5        202.46          2.54      1669.00 o
   6  21   5      31044.50      25105.42      2825.77 o
   7  21   5       3607.38       3762.07      1450.10 o
   8  21   5       5762.48       4260.20      1540.95 o
 -10  22   5       7846.77       8769.29      2162.93 o
  -9  22   5      15434.82      15629.81      2206.41 o
  -8  22   5       1833.25       2646.36      1064.76 o
  -7  22   5       3079.19       3746.09      1630.43 o
  -6  22   5      27291.18      29198.07      1790.47 o
  -5  22   5       4397.16       3400.16       651.50 o
  -4  22   5      20394.55      20883.21      1289.07 o
  -3  22   5       6187.19       5835.38       968.33 o
  -2  22   5       1733.09       1554.92       448.23 o
  -1  22   5        201.45       1037.41       525.23 o
   0  22   5       9091.59       9043.93       869.77 o
   1  22   5       6575.28       3883.74      1203.07 o
   2  22   5       9472.16       7794.51      1451.66 o
   3  22   5       1190.37       1404.52      1280.40 o
   4  22   5       7910.26       5810.87      1373.83 o
   5  22   5        173.79       -968.81       968.81 o
   6  22   5       5576.14       3891.55      1469.23 o
   7  22   5       3672.44       1955.34      2134.21 o
   8  22   5       4236.38       1290.88      1958.94 o
 -10  23   5        424.12         95.69      1185.60 o
  -9  23   5      32213.12      32511.27      4173.18 o
  -8  23   5       7961.40       7605.37      1365.68 o
  -7  23   5      35488.94      38849.83      2291.51 o
  -6  23   5       5608.15       5202.76      1111.30 o
  -5  23   5       2389.62       1937.36       600.94 o
  -4  23   5       2293.03       1837.27       538.69 o
  -3  23   5      17888.80      17451.36      1180.35 o
  -2  23   5       2785.11       3111.31       520.17 o
  -1  23   5       9956.36      10716.54       990.49 o
   0  23   5       5933.88       5334.81       726.29 o
   1  23   5      13083.20      10782.71      7649.27 o
   2  23   5      10715.54       9419.15      1591.25 o
   3  23   5      47360.64      44485.90      5821.40 o
   4  23   5       1262.17       2397.88      1234.67 o
   5  23   5       2010.11        823.64      1160.52 o
   6  23   5        330.06       1324.92      1219.21 o
   7  23   5      21769.37      19728.17      2643.20 o
   8  23   5        266.14       -939.68      1630.90 o
 -10  24   5       3909.42       3201.27      1382.80 o
  -9  24   5       4140.14       4200.21      1557.58 o
  -8  24   5       3570.20       4384.62      1187.25 o
  -7  24   5         69.39       -129.72       887.50 o
  -6  24   5         21.74        670.44       653.50 o
  -5  24   5        609.33        173.87       558.61 o
  -4  24   5       1565.37       1387.69       789.86 o
  -3  24   5      42866.75      45871.68      2227.78 o
  -2  24   5       2208.94       2841.13       899.61 o
  -1  24   5     220176.72     234098.02     11526.88 o
   0  24   5        374.92        675.01       937.39 o
   1  24   5     256850.25     265736.12     21674.77 o
   2  24   5       2258.50       1223.18      1118.08 o
   3  24   5      52971.68      44740.56      9780.92 o
   4  24   5        846.23        445.32      1943.42 o
   5  24   5        346.11       3317.77      1370.72 o
   6  24   5        116.84       1051.69      1251.86 o
   7  24   5       3999.33       4847.87      1672.64 o
   8  24   5       4107.16       1265.29      1600.67 o
  -9  25   5      10977.24      10999.85      1685.06 o
  -8  25   5       6207.63       6960.92      1273.88 o
  -7  25   5      37798.84      35960.33      2616.77 o
  -6  25   5       3853.15       4218.37       802.47 o
  -5  25   5      28212.09      31300.61      1833.78 o
  -4  25   5        332.32        149.52      1085.65 o
  -3  25   5        225.13       1514.14       646.45 o
  -2  25   5       2973.50       3487.89       727.15 o
  -1  25   5       1894.72       2877.01       681.77 o
   0  25   5       3663.15       4404.74      2888.89 o
   1  25   5        927.35       1295.62      1219.41 o
   2  25   5        264.29        796.06      2339.66 o
   3  25   5       1618.65       2274.78      1266.63 o
   4  25   5         54.21       -515.53      1707.09 o
   5  25   5       2589.39       2735.04      1363.78 o
   6  25   5         18.30       -466.19      2362.49 o
   7  25   5      19334.95      14918.29      2449.60 o
  -9  26   5      16875.86      15412.93      1916.59 o
  -8  26   5       2138.61       3541.71      1205.86 o
  -7  26   5      12117.90      11917.75      1482.32 o
  -6  26   5       2173.41       2323.82      1327.77 o
  -5  26   5         15.80        403.51       734.65 o
  -4  26   5         54.09        353.89       796.76 o
  -3  26   5      12682.16      14935.58      1345.13 o
  -2  26   5       7842.95       6720.76       922.16 o
  -1  26   5       7859.38       8463.77      1142.57 o
   0  26   5       8539.56       9912.75      1684.96 o
   1  26   5         50.59       -426.77      1051.69 o
   2  26   5         13.15        -68.85      1081.86 o
   3  26   5         14.01       1040.47      1189.83 o
   4  26   5        495.22        672.13      1170.29 o
   5  26   5       3477.58        764.05      1295.43 o
   6  26   5       2699.38       1163.51      1458.11 o
   7  26   5       6174.13       7482.43      2637.53 o
  -9  27   5      10123.60      13178.63      2574.52 o
  -8  27   5       5490.54       5941.61      1864.88 o
  -7  27   5       1301.81       2059.06      1504.41 o
  -6  27   5      33321.40      38793.23      3740.02 o
  -5  27   5        335.82        125.29       794.32 o
  -4  27   5      48660.77      48598.58      3020.97 o
  -3  27   5        258.51        584.62       702.47 o
  -2  27   5       1597.64       3236.92       773.10 o
  -1  27   5        353.25        955.69       746.94 o
   0  27   5       3825.05       2640.57      1227.20 o
   1  27   5        783.03      -1082.21      1173.67 o
   2  27   5        692.82       -137.66      1821.46 o
   3  27   5       3295.80       4036.01      1395.60 o
   4  27   5      33741.27      30997.88      3294.62 o
   5  27   5       6809.75       3982.67      1592.48 o
   6  27   5      60985.47      52832.13      4767.35 o
  -8  28   5       4811.32       3287.21      2782.21 o
  -7  28   5       5869.71       4364.05      1834.01 o
  -6  28   5      15526.83      17086.16      2920.87 o
  -5  28   5       4474.33       3379.47      1684.58 o
  -4  28   5      62504.56      69976.47      4466.12 o
  -3  28   5        848.54         87.46      1464.88 o
  -2  28   5      47158.18      47284.40      3349.41 o
  -1  28   5        586.66       3232.38      1966.26 o
   0  28   5       5251.42       4827.28       999.85 o
   1  28   5          7.17       -693.51       693.51 o
   2  28   5      38220.06      40498.95     13192.73 o
   3  28   5       1715.49        710.42      1684.36 o
   4  28   5      60915.96      60978.00      8887.44 o
   5  28   5       7772.69      10637.34      2843.57 o
   6  28   5      13490.36      11180.50      2516.35 o
  -8  29   5        649.16       1203.17      1677.44 o
  -7  29   5        169.29        411.48      1590.31 o
  -6  29   5       7173.54       7625.76      1774.08 o
  -5  29   5       5517.85       3065.87      1489.55 o
  -4  29   5      47006.26      48096.89      3045.35 o
  -3  29   5       4491.06       4437.22      1059.20 o
  -2  29   5      24786.71      27590.27      2328.92 o
  -1  29   5        483.68        588.77       814.24 o
   0  29   5       5879.77       6042.36      1113.60 o
   1  29   5        177.36        112.41      1234.60 o
   2  29   5       3401.60       4129.28      1519.51 o
   3  29   5        168.19        581.69      1335.84 o
   4  29   5      12065.44       7518.20      1947.71 o
   5  29   5        213.18        510.57      1402.26 o
  -7  30   5        798.90       1691.43      1721.95 o
  -6  30   5      11481.40      15592.68      2653.41 o
  -5  30   5       1122.13       2848.85      1508.83 o
  -4  30   5      10159.87      12177.94      1968.89 o
  -3  30   5       2011.31       5612.57      1144.89 o
  -2  30   5        174.71       -252.57       830.69 o
  -1  30   5        770.92        865.77       811.68 o
   0  30   5       6015.46       6311.32      1142.78 o
   1  30   5       5114.66       6090.02      1120.50 o
   2  30   5       5611.91       4227.21      1959.08 o
   3  30   5        804.21        648.11      1415.67 o
   4  30   5       3723.68       3029.44      5053.49 o
   5  30   5        213.90       -553.01      1486.10 o
  -6  31   5       1944.08       3145.29      1764.13 o
  -5  31   5       1220.96       3273.16      1966.31 o
  -4  31   5       1928.11       3002.90      2134.04 o
  -3  31   5       9855.23      10536.80      2485.53 o
  -2  31   5       2845.51       3388.93      1623.47 o
  -1  31   5       3304.24       2739.49      2439.06 o
   0  31   5       7324.33       8234.84      1307.83 o
   1  31   5       6425.35       5888.03      1139.09 o
   2  31   5       7445.72       5829.43      1806.58 o
   3  31   5      25037.26      24802.91     13900.45 o
   4  31   5       1254.89       1807.42      1599.03 o
  -6  32   5         34.78      -1550.97      2553.02 o
  -5  32   5        435.66       3033.19      2316.81 o
  -4  32   5        609.24       3536.21      1951.01 o
  -3  32   5      22152.12      23388.56      3585.33 o
  -2  32   5       1349.56        464.26       884.84 o
  -1  32   5     104099.79     116372.99      7346.34 o
   0  32   5        365.52       1526.39       941.43 o
   1  32   5     119453.09     125789.69      7886.07 o
   2  32   5       1481.08       1615.74      1691.96 o
   3  32   5      26662.79      26436.41     11055.28 o
  -5  33   5      13600.85      18956.47      3629.64 o
  -4  33   5        348.29      -1844.29      1859.54 o
  -3  33   5        176.31        502.99      1783.31 o
  -2  33   5       2130.81       4390.06      2027.36 o
  -1  33   5       2305.93       1735.89       961.30 o
   0  33   5       2206.05       2338.27      1112.76 o
   1  33   5        246.16       1611.16       949.55 o
   2  33   5        239.48      -1463.23      1463.23 o
  -3  34   5       7818.77       9590.30      2652.96 o
  -2  34   5       6894.15       5503.93      2256.46 o
  -1  34   5       4961.90       6113.28      2332.50 o
   0  34   5       2439.05       3511.63      1140.12 o
   1  34   5        911.50         15.40       955.58 o
 -12   0   6       7797.62       8518.76      1852.91 o
 -10   0   6      30316.95      29954.84      2789.69 o
  -8   0   6      14740.83      17510.42      2013.75 o
  -6   0   6      28885.87      34033.87      2645.00 o
  -4   0   6     190907.62     205455.38     12316.18 o
  -2   0   6     810674.25     815558.00     37954.68 o
   0   0   6     737037.62     768739.31     35799.21 o
   2   0   6      42665.49      43847.02      2749.65 o
   4   0   6      40489.12      32817.09      8047.02 o
   6   0   6      51678.02      40996.73     10426.04 o
   8   0   6        117.34        760.84      1113.18 o
  10   0   6       7803.23       7016.44      2370.93 o
 -13   1   6       4232.60       2562.79      1136.43 o
 -12   1   6       3365.80       3373.14      1001.62 o
 -11   1   6       3189.42       3013.33      1010.70 o
 -10   1   6      25388.15      27915.78      1880.05 o
  -9   1   6      36318.39      39180.36      2256.05 o
  -8   1   6      44236.34      46152.91      2434.91 o
  -7   1   6      23797.11      24703.40      1556.63 o
  -6   1   6       1410.89        617.68       550.05 o
  -5   1   6        153.83        833.57       503.85 o
  -4   1   6      73596.59      76557.85      3474.72 o
  -3   1   6       4030.55       4135.90       498.59 o
  -2   1   6      73310.40      70748.47      2488.24 o
  -1   1   6       2273.29       2593.92       320.44 o
   0   1   6       4685.46       4904.70       402.34 o
   1   1   6        946.19       1480.37       248.82 o
   2   1   6       7319.98       7670.98       475.85 o
   3   1   6       2193.79       1419.36       333.86 o
   4   1   6       6470.17       4263.67      1162.10 o
   5   1   6        152.20        -46.58       829.64 o
   6   1   6      88729.46      80024.72     10365.43 o
   7   1   6        133.48        400.06       635.68 o
   8   1   6      79429.65      76856.07      5484.18 o
   9   1   6       8948.06       8560.78      1239.95 o
  10   1   6      11793.42      12481.20      2064.65 o
 -13   2   6       8242.51       6906.53      1326.80 o
 -12   2   6       7324.13       8910.97      1266.75 o
 -11   2   6       5599.00       6169.19      1056.98 o
 -10   2   6      34722.16      37628.43      2272.37 o
  -9   2   6      15048.03      15071.95      1294.81 o
  -8   2   6      22220.45      23372.34      1572.92 o
  -7   2   6      41465.97      44414.87      4006.15 o
  -6   2   6       7979.43       7506.82       799.20 o
  -5   2   6      11714.19      12413.22       998.77 o
  -4   2   6      46616.36      47416.19      2309.56 o
  -3   2   6      11424.78      12660.82       955.40 o
  -2   2   6       9642.71       8471.92       510.02 o
  -1   2   6      48809.40      48942.00      1745.09 o
   0   2   6       5048.21       4616.60       407.15 o
   1   2   6       6897.42       6769.01       426.25 o
   2   2   6       9337.90       9572.13       577.27 o
   3   2   6       4097.29       3269.73       415.94 o
   4   2   6      16448.23      11593.86      4821.82 o
   5   2   6       1593.74       1201.67       519.78 o
   6   2   6      21694.97      18233.66      1425.55 o
   7   2   6       1244.35       1575.62       732.64 o
   8   2   6      27320.81      28817.66      4267.67 o
   9   2   6       5139.96       5916.02      1615.17 o
  10   2   6      11702.40      10338.73      2559.07 o
 -13   3   6       1190.60       1672.84      1067.08 o
 -12   3   6      29552.58      28808.41      2429.75 o
 -11   3   6        569.27        437.87       800.48 o
 -10   3   6      21559.01      26125.36      2026.80 o
  -9   3   6      24552.80      25121.71      1699.15 o
  -8   3   6        465.31        664.94       618.68 o
  -7   3   6     116207.73     121672.87      5419.04 o
  -6   3   6      11919.30      11361.23       990.84 o
  -5   3   6     195991.81     211023.42      8961.66 o
  -4   3   6      19210.41      20687.19      1273.33 o
  -3   3   6      62793.64      64998.12      2588.52 o
  -2   3   6         22.55       -162.96       282.81 o
  -1   3   6        121.47        496.72       281.35 o
   0   3   6         88.20        198.69       209.12 o
   1   3   6       3585.76       3906.13       322.76 o
   2   3   6        149.00         42.81       208.89 o
   3   3   6      81815.02      83794.09      3513.83 o
   4   3   6       9653.24       8691.84      1173.35 o
   5   3   6     105778.10      96737.38     10919.47 o
   6   3   6       8348.95       6894.21      1072.36 o
   7   3   6      13897.91      14369.21      1320.70 o
   8   3   6      11466.44      11167.61      1326.67 o
   9   3   6      10535.09      10277.58      1360.73 o
  10   3   6       2190.84       3153.85      1177.20 o
 -13   4   6      23910.56      25834.64      2109.44 o
 -12   4   6          5.11        462.03       883.70 o
 -11   4   6      17209.51      17728.42      1563.74 o
 -10   4   6         15.05         42.18       707.85 o
  -9   4   6       6364.71       6388.46       957.86 o
  -8   4   6        761.81       1010.52       617.03 o
  -7   4   6      12535.29      12630.30      1074.98 o
  -6   4   6         49.17       1132.21       540.30 o
  -5   4   6     134010.48     139217.09      6071.19 o
  -4   4   6        396.91        284.38       455.41 o
  -3   4   6      77540.62      78606.05      3084.81 o
  -2   4   6        471.08       1051.01       329.06 o
  -1   4   6      12440.74      11237.37       604.92 o
   0   4   6         88.37         38.67       201.89 o
   1   4   6     268305.06     261078.36      9527.85 o
   2   4   6         67.14        248.51       207.05 o
   3   4   6     436241.12     446194.69     17957.40 o
   4   4   6        675.78       1322.66       350.80 o
   5   4   6      54918.65      55363.90      3202.60 o
   6   4   6         90.45        511.01       644.71 o
   7   4   6         42.14       1082.45      2015.49 o
   8   4   6         50.26        413.46       726.68 o
   9   4   6        118.65        -49.93      1157.19 o
  10   4   6         35.27       1534.42      1055.31 o
 -13   5   6       1606.35       1126.32      1201.27 o
 -12   5   6      31341.25      31721.50      2255.01 o
 -11   5   6        431.92        350.41       811.71 o
 -10   5   6      20664.29      19831.94      1555.65 o
  -9   5   6      12999.22      14143.38      1455.24 o
  -8   5   6        304.49        138.77       597.82 o
  -7   5   6     118121.35     111858.44      5017.90 o
  -6   5   6      10997.79      11685.80      1120.23 o
  -5   5   6     124798.29     120603.59      6079.44 o
  -4   5   6      26081.66      26972.55      1940.02 o
  -3   5   6     116743.47     122846.32      4678.13 o
  -2   5   6        183.66        113.81       303.13 o
  -1   5   6       1328.51       1190.60       260.23 o
   0   5   6         46.35       -203.62       203.62 o
   1   5   6       6294.05       5960.44       464.44 o
   2   5   6        100.80        203.48       207.38 o
   3   5   6      59375.86      63411.86      2708.47 o
   4   5   6      10625.48      10050.80       975.28 o
   5   5   6      70549.20      62554.30      5850.86 o
   6   5   6       6846.58       6203.15       843.04 o
   7   5   6      10165.34      10064.26      1230.45 o
   8   5   6      14686.03      14058.65      1443.51 o
   9   5   6       9590.57       9741.22      1961.77 o
  10   5   6        692.86       1245.70      1086.54 o
 -13   6   6      10691.47      12083.09      1564.23 o
 -12   6   6       8871.29       7217.83      1452.57 o
 -11   6   6       5328.99       5604.98      1063.27 o
 -10   6   6      35578.37      33383.83      2857.55 o
  -9   6   6       4162.99       3280.91       822.89 o
  -8   6   6      19325.48      17133.95      1341.88 o
  -7   6   6      56304.62      55914.90      2768.06 o
  -6   6   6        135.94       -464.22       509.44 o
  -5   6   6      14037.57      14826.21      1118.60 o
  -4   6   6      32088.09      32918.08      1545.84 o
  -3   6   6       5364.12       4827.84       514.27 o
  -2   6   6        136.32       -162.65       288.48 o
  -1   6   6      20421.68      20634.82       932.42 o
   0   6   6       4723.44       5491.57       617.77 o
   1   6   6      19927.49      19656.83       840.86 o
   2   6   6      13511.32      12427.04       675.76 o
   3   6   6        817.47        707.85       274.44 o
   4   6   6      20972.17      19187.95      1650.77 o
   5   6   6        613.65        506.42       501.61 o
   6   6   6      16839.48      16964.10      1446.08 o
   7   6   6         26.31       -610.22       610.22 o
   8   6   6      28265.09      29041.63      3267.09 o
   9   6   6       8329.05      10270.53      1445.81 o
  10   6   6      12739.89      13958.32      2351.83 o
 -13   7   6       5824.50       3694.41      1167.17 o
 -12   7   6       7174.30       8354.09      1571.29 o
 -11   7   6       4862.28       5107.76      1175.06 o
 -10   7   6      27639.53      25665.97      1962.95 o
  -9   7   6      30354.97      32376.25      2039.80 o
  -8   7   6      44692.71      43397.60      3388.07 o
  -7   7   6      26431.42      28433.98      1785.66 o
  -6   7   6       2980.60       2724.07      1199.23 o
  -5   7   6       3133.22       2911.89       605.56 o
  -4   7   6      47035.59      48333.44      2059.76 o
  -3   7   6       1656.87       1077.59       380.58 o
  -2   7   6      26951.21      28200.86      1469.64 o
  -1   7   6        118.49         88.98       208.97 o
   0   7   6       3882.33       3740.23       575.28 o
   1   7   6       2911.71       2879.32       260.34 o
   2   7   6      14137.86      14637.37       764.92 o
   3   7   6        522.98        195.23       262.09 o
   4   7   6      12072.72      11922.88      1010.37 o
   5   7   6        139.86       -315.40       448.80 o
   6   7   6      78688.45      80836.87      6575.93 o
   7   7   6       2055.32       3404.34       775.80 o
   8   7   6      87845.38      90592.55      7846.17 o
   9   7   6       8777.34      10757.28      2787.09 o
  10   7   6      16698.15      18075.02      3731.84 o
 -13   8   6        775.70         83.77       993.38 o
 -12   8   6       9892.81      10272.20      1359.78 o
 -11   8   6        788.63       -163.60       837.05 o
 -10   8   6      20594.20      23439.77      2962.06 o
  -9   8   6        506.61       1922.19       765.55 o
  -8   8   6      16023.48      17595.54      1372.44 o
  -7   8   6         97.44        338.99       561.02 o
  -6   8   6      16091.56      14373.60      1181.70 o
  -5   8   6         27.41        366.69       474.82 o
  -4   8   6     133581.41     137863.25      5253.16 o
  -3   8   6        812.92        987.28       372.97 o
  -2   8   6     518484.16     530156.06     19300.22 o
  -1   8   6        315.75          3.35       169.92 o
   0   8   6     444062.12     451444.88     18867.51 o
   1   8   6         42.03        210.24       179.31 o
   2   8   6      28840.31      29162.11      1996.38 o
   3   8   6        321.12        424.40       314.70 o
   4   8   6      46861.90      48500.24      2108.65 o
   5   8   6        506.82        663.26       381.79 o
   6   8   6      51586.95      52062.67      3523.40 o
   7   8   6        975.51       1016.92       737.53 o
   8   8   6        345.02        116.18       791.56 o
   9   8   6       2074.11       2972.71      1918.66 o
  10   8   6       4581.78       6335.36      1370.88 o
 -13   9   6       6347.36       5657.18      2009.38 o
 -12   9   6       2883.04       1956.90      1027.90 o
 -11   9   6       2141.66       1814.01      1029.68 o
 -10   9   6      18712.99      18496.28      1549.06 o
  -9   9   6      29280.59      31864.92      2864.47 o
  -8   9   6      54977.41      54691.11      2851.02 o
  -7   9   6      14759.16      14481.23      1217.47 o
  -6   9   6       1285.07       1088.30       633.65 o
  -5   9   6          1.70       -350.57       430.85 o
  -4   9   6      14380.93      13780.48      1101.87 o
  -3   9   6       9081.89       9159.49       643.46 o
  -2   9   6      99417.18      98664.12      3731.71 o
  -1   9   6       1787.07       2193.08       477.07 o
   0   9   6       1101.06        854.42       356.13 o
   1   9   6          0.27        420.06       352.83 o
   2   9   6        313.65        148.13       395.36 o
   3   9   6        321.93       1011.27       366.96 o
   4   9   6       7453.13       7877.87       574.83 o
   5   9   6         30.49        231.53       367.78 o
   6   9   6      59117.08      57045.06      5188.90 o
   7   9   6        499.10       1015.89       709.92 o
   8   9   6      60911.62      56411.33      4677.10 o
   9   9   6       7271.91       9213.31      1358.72 o
  10   9   6       7566.27       9149.60      2142.72 o
 -13  10   6       6684.86       8858.66      1613.04 o
 -12  10   6       4425.18       6490.76      1253.42 o
 -11  10   6       1749.44       1134.24       939.47 o
 -10  10   6      31286.17      29061.82      2037.68 o
  -9  10   6      13814.57      14118.22      1310.71 o
  -8  10   6      23279.87      23301.52      1663.34 o
  -7  10   6      30131.62      29241.26      1847.22 o
  -6  10   6      11649.28       9638.61       955.26 o
  -5  10   6      11551.01      10312.82       919.32 o
  -4  10   6      42433.29      42196.24      1841.07 o
  -3  10   6      17842.76      17306.36      1016.34 o
  -2  10   6       6816.28       6547.87       463.59 o
  -1  10   6      14473.41      15092.64      1258.53 o
   0  10   6        171.97        351.74       291.17 o
   1  10   6       4620.15       4931.11       444.25 o
   2  10   6      21710.97      20822.51      1825.04 o
   3  10   6         69.33        395.13       330.60 o
   4  10   6       7912.27       8197.17       582.21 o
   5  10   6       4341.42       4356.50       533.90 o
   6  10   6      19175.77      20393.85      1569.35 o
   7  10   6       1436.59       1687.24      1037.09 o
   8  10   6      19385.99      17780.23      5118.38 o
   9  10   6       2467.81       1894.27      4191.98 o
  10  10   6       6953.57       5809.02      3636.27 o
 -12  11   6      29146.71      28096.98      2478.34 o
 -11  11   6       1051.02       1156.26       895.19 o
 -10  11   6      10039.52       8811.56      1156.93 o
  -9  11   6      15773.26      15184.05      1372.66 o
  -8  11   6         77.29        305.09       661.86 o
  -7  11   6     114317.50     113654.72      5176.81 o
  -6  11   6      11587.11      12409.25      1627.22 o
  -5  11   6     163247.95     162239.36      6993.41 o
  -4  11   6       7456.33       7040.09       630.99 o
  -3  11   6      31291.40      31791.67      1412.39 o
  -2  11   6         13.21         66.20       251.44 o
  -1  11   6         37.31         57.43       380.23 o
   0  11   6         59.08       -100.96       304.75 o
   1  11   6       2851.02       3083.43       543.51 o
   2  11   6       5018.45       5894.95      1175.75 o
   3  11   6     111339.87     113518.45      4099.24 o
   4  11   6       6873.44       5947.55      1129.06 o
   5  11   6     131518.69     127725.30      5740.15 o
   6  11   6      11807.00      12019.10      2287.73 o
   7  11   6      18703.07      14146.30      2003.39 o
   8  11   6       5934.30       6274.69      1553.27 o
   9  11   6       6591.00       6793.49      1716.31 o
  10  11   6       2862.44       3349.51      2149.36 o
 -12  12   6          6.66        512.81       971.20 o
 -11  12   6      13149.01      15167.29      1547.06 o
 -10  12   6       1674.85       2853.50       905.17 o
  -9  12   6       1507.95        538.01       720.37 o
  -8  12   6       2807.11       2363.60       794.31 o
  -7  12   6       7345.04       7656.86       951.62 o
  -6  12   6       1119.45       1829.88       625.33 o
  -5  12   6      63557.75      63943.38      3012.94 o
  -4  12   6        288.59        284.07       385.48 o
  -3  12   6      51345.00      56202.07      2266.56 o
  -2  12   6        349.24        587.02       251.43 o
  -1  12   6      18652.68      19857.63      1340.87 o
   0  12   6          3.36        -96.86       301.57 o
   1  12   6     331713.78     328609.22     13840.56 o
   2  12   6        726.91        251.62       503.29 o
   3  12   6     339393.88     362533.78     13197.85 o
   4  12   6       2461.90       2998.83       585.28 o
   5  12   6      65287.59      64293.70      3736.60 o
   6  12   6        449.91       -762.72       762.72 o
   7  12   6        376.03        864.17      1052.57 o
   8  12   6          2.80       -849.11      1051.13 o
   9  12   6          5.83       1048.83      1267.19 o
  10  12   6        386.66       1149.37      3802.91 o
 -12  13   6      29550.71      32490.91      2883.27 o
 -11  13   6         18.12        114.09       884.43 o
 -10  13   6       6130.62       6216.28      1118.89 o
  -9  13   6       2265.28       1556.64       882.29 o
  -8  13   6         98.98       -452.94       659.23 o
  -7  13   6      84390.53      79901.92      3818.39 o
  -6  13   6      15321.80      14924.14      1202.33 o
  -5  13   6     114928.37     110681.52      4913.64 o
  -4  13   6      14110.23      14329.38       930.29 o
  -3  13   6      90109.98      87863.66      3863.65 o
  -2  13   6         22.88        236.54       222.38 o
  -1  13   6        232.33        165.83       434.86 o
   0  13   6        788.48        648.67       346.21 o
   1  13   6       5543.42       5809.56       658.04 o
   2  13   6        208.32       1823.25       612.15 o
   3  13   6      50997.68      52054.23      1999.54 o
   4  13   6       2537.42       2476.94       741.50 o
   5  13   6      63767.18      59515.09      4712.78 o
   6  13   6       7901.13       9604.42      1608.53 o
   7  13   6       6083.24       5778.77      1435.82 o
   8  13   6       6225.24       5240.20      1599.41 o
   9  13   6       5215.53       2033.34      2225.82 o
  10  13   6       1073.59      -1173.68      1371.83 o
 -12  14   6      10145.67       9912.78      1666.47 o
 -11  14   6       4704.21       3354.42      1064.68 o
 -10  14   6      14718.62      16875.76      1580.20 o
  -9  14   6       5890.04       5723.28      1562.45 o
  -8  14   6      15334.00      16642.85      1435.31 o
  -7  14   6      52112.94      52528.29      2813.36 o
  -6  14   6       3579.26       3323.99       699.53 o
  -5  14   6      19402.79      19298.96      1577.12 o
  -4  14   6      13947.68      12920.92       924.42 o
  -3  14   6       3086.61       3193.02       531.21 o
  -2  14   6       1262.10       1348.87       251.12 o
  -1  14   6      13971.83      15930.94      1183.01 o
   0  14   6       8713.24       8876.08       675.71 o
   1  14   6      15375.80      16718.54       963.54 o
   2  14   6      18981.85      17919.97      2306.18 o
   3  14   6       1168.83       1557.32       442.96 o
   4  14   6       6623.07       7186.58       798.59 o
   5  14   6       2154.65       2141.73       971.72 o
   6  14   6      12531.33      10550.29      2730.05 o
   7  14   6         94.19       -495.69      1044.07 o
   8  14   6      21464.56      19537.44      3600.63 o
   9  14   6       4652.13       5147.26      1753.48 o
 -12  15   6       9690.55       7267.05      1890.00 o
 -11  15   6       4902.06       4617.42      1313.67 o
 -10  15   6      17162.41      17831.35      1643.12 o
  -9  15   6      16324.38      17249.97      1550.34 o
  -8  15   6      46069.82      44215.43      2555.89 o
  -7  15   6      25767.35      21924.04      1593.85 o
  -6  15   6        935.75        725.54       601.99 o
  -5  15   6       1677.74       1788.52       572.66 o
  -4  15   6      24084.29      25522.15      1275.42 o
  -3  15   6        361.40        578.16       334.03 o
  -2  15   6      29729.32      31298.71      1521.27 o
  -1  15   6        452.82        624.82       466.23 o
   0  15   6        109.45        446.49       335.95 o
   1  15   6       4508.51       4135.02       500.48 o
   2  15   6      12970.72      13161.19      1391.51 o
   3  15   6         35.51         42.61       282.77 o
   4  15   6       2881.03       2435.97      1066.15 o
   5  15   6        355.91      -1152.58      1432.76 o
   6  15   6      61951.91      48416.57      4197.01 o
   7  15   6       1889.33        745.41      1175.91 o
   8  15   6      73166.55      70483.32      6591.08 o
   9  15   6       5617.69      10964.94      2122.00 o
 -12  16   6       9109.82       8882.61      1879.74 o
 -11  16   6       1160.81        -39.79       898.56 o
 -10  16   6      13806.45      13131.24      1789.73 o
  -9  16   6        531.02        489.88       825.62 o
  -8  16   6       7333.49       7667.81      1098.20 o
  -7  16   6        520.80        294.27       714.33 o
  -6  16   6      19367.63      16397.75      1288.33 o
  -5  16   6       2859.88       1964.28       651.30 o
  -4  16   6      50570.05      48501.21      2028.86 o
  -3  16   6       1395.06       1781.95       371.62 o
  -2  16   6     307393.44     316676.12     13091.19 o
  -1  16   6         17.06       -322.68       444.86 o
   0  16   6     245063.16     259966.80     10992.46 o
   1  16   6       1406.59       1022.00       316.54 o
   2  16   6      13708.08      12008.45      3628.63 o
   3  16   6        178.64        269.58      1211.74 o
   4  16   6      28392.81      30326.38      2863.25 o
   5  16   6        614.75       -398.42      1158.42 o
   6  16   6      37292.84      29320.46      7986.32 o
   7  16   6       2814.90        757.38      1135.46 o
   8  16   6        591.65       1773.46      1255.34 o
   9  16   6       2513.72       1438.08      3445.03 o
 -11  17   6       1018.98        433.22      1315.99 o
 -10  17   6       9454.37       8278.07      1234.10 o
  -9  17   6      15899.10      15057.36      1488.02 o
  -8  17   6      47823.62      45536.48      2662.85 o
  -7  17   6      10775.62      11337.59      1238.93 o
  -6  17   6       6670.55       6842.08       874.25 o
  -5  17   6        207.76        416.12       504.78 o
  -4  17   6       7866.86       6942.07       697.55 o
  -3  17   6       5491.22       6051.80       508.32 o
  -2  17   6      24665.32      24470.04      1432.22 o
  -1  17   6       5311.16       5437.30       693.70 o
   0  17   6      16114.84      16296.77       982.21 o
   1  17   6        129.05        578.12       407.96 o
   2  17   6        110.00       -399.69       399.69 o
   3  17   6         86.39       -130.38       784.96 o
   4  17   6      10450.46       9592.47      4224.40 o
   5  17   6         37.11        251.67       928.27 o
   6  17   6      40035.11      29836.39      4146.30 o
   7  17   6       2113.13       1326.09      1187.05 o
   8  17   6      33463.27      32593.43      3540.20 o
   9  17   6       6743.48       6305.12      2012.50 o
 -11  18   6       1557.26       2895.17      1486.75 o
 -10  18   6      23097.28      21237.06      1955.63 o
  -9  18   6       6869.37       8246.94      1159.15 o
  -8  18   6      19092.39      20141.20      1856.16 o
  -7  18   6      10954.03      11100.03      1347.16 o
  -6  18   6       1436.02       1081.34       632.82 o
  -5  18   6       2403.24       1401.32       539.23 o
  -4  18   6      27654.26      25600.27      1445.43 o
  -3  18   6       7602.59       6809.15       721.92 o
  -2  18   6       7823.34       7363.20       594.00 o
  -1  18   6       7093.09       7846.67       795.42 o
   0  18   6        667.21        608.36       426.70 o
   1  18   6        631.83        916.14       407.33 o
   2  18   6       6913.36       5615.76      2561.66 o
   3  18   6        516.42        737.28       944.41 o
   4  18   6      13172.67      14282.08      3599.60 o
   5  18   6       1193.44       1069.44      1038.12 o
   6  18   6      11022.39       9178.58      1754.76 o
   7  18   6        370.07        730.84      1107.45 o
   8  18   6      12479.70      10486.65      1989.99 o
   9  18   6       2543.88       2423.72      1631.05 o
 -11  19   6       1896.61       1501.13      1272.91 o
 -10  19   6       7517.04       8661.46      1793.56 o
  -9  19   6      14590.60      15104.30      1829.43 o
  -8  19   6        851.73        198.65       764.35 o
  -7  19   6      70683.13      65511.70      3285.04 o
  -6  19   6       4785.14       4194.51       739.27 o
  -5  19   6      86835.50      84326.59      4604.74 o
  -4  19   6       1904.98       2054.92       506.86 o
  -3  19   6      13833.34      12759.03       873.23 o
  -2  19   6        659.72        783.70       346.30 o
  -1  19   6       1775.41       2053.73       553.25 o
   0  19   6        628.15       1260.59       489.54 o
   1  19   6       3409.33       2891.86       503.50 o
   2  19   6       6441.68       6922.57      1376.65 o
   3  19   6      53471.46      44528.42      9767.85 o
   4  19   6      11330.82      11957.43      1766.87 o
   5  19   6      90364.26      87306.80      6589.09 o
   6  19   6       7054.71       6856.96      2980.79 o
   7  19   6      11640.42       7895.48      6008.47 o
   8  19   6       5179.51       3378.38      4238.19 o
 -11  20   6      11680.90      13671.69      1927.81 o
 -10  20   6       2410.83        905.58      1171.39 o
  -9  20   6       1330.44       1000.90       870.98 o
  -8  20   6       6634.25       6300.94      1038.63 o
  -7  20   6       6516.79       5621.30       923.40 o
  -6  20   6       3239.11       3024.74       706.31 o
  -5  20   6      39038.91      40732.96      2135.80 o
  -4  20   6        250.31       1089.21       780.83 o
  -3  20   6      27278.16      28641.80      1512.02 o
  -2  20   6        116.78       -496.74       911.04 o
  -1  20   6       4872.58       5659.50       732.38 o
   0  20   6         69.73        786.87       471.16 o
   1  20   6     194767.47     203211.16     12177.47 o
   2  20   6       2194.77       2346.43      1123.95 o
   3  20   6     184174.12     180345.05     14928.71 o
   4  20   6       5136.26       4074.87      2500.32 o
   5  20   6      43873.79      43103.33      7347.08 o
   6  20   6       2696.88       -180.54      2416.14 o
   7  20   6         50.03       2132.33      2728.30 o
   8  20   6        260.76       -549.44      1190.54 o
 -11  21   6         27.94        716.37      2210.07 o
 -10  21   6       3619.98       2593.12      1277.68 o
  -9  21   6        799.88       1164.91       841.07 o
  -8  21   6        845.50       1035.21       762.52 o
  -7  21   6      39384.11      42179.14      2409.38 o
  -6  21   6      11122.75       9005.20       971.09 o
  -5  21   6      97580.55      99561.23      4820.80 o
  -4  21   6       8445.26       8931.66       802.37 o
  -3  21   6      43444.83      44848.79      2593.39 o
  -2  21   6         45.17        689.64       513.08 o
  -1  21   6       5250.79       5463.15       736.51 o
   0  21   6       1300.31       1920.88       515.90 o
   1  21   6        476.34       1254.29       683.95 o
   2  21   6         51.42       -428.06      1638.51 o
   3  21   6      23995.93      18784.58      3525.26 o
   4  21   6        175.62       -242.41       955.73 o
   5  21   6      27201.25      29342.75      3128.48 o
   6  21   6       3163.56       1532.42      1974.11 o
   7  21   6       1681.31       2414.67      1404.75 o
   8  21   6       3146.44       3612.68      1604.39 o
 -10  22   6       8624.25       6136.28      1473.68 o
  -9  22   6       5744.62       4686.44      1325.24 o
  -8  22   6       3312.20       2933.16       876.50 o
  -7  22   6      29110.01      29136.74      1912.69 o
  -6  22   6       5212.12       5095.31       804.22 o
  -5  22   6      17638.04      17461.17      1250.73 o
  -4  22   6       7827.55       8573.51      1019.98 o
  -3  22   6       5381.65       4548.91       795.19 o
  -2  22   6       1302.09       1616.50       598.00 o
  -1  22   6      15578.02      15063.82      1208.63 o
   0  22   6       9713.73       9159.09       971.95 o
   1  22   6      11293.71      12274.30      1343.34 o
   2  22   6       9509.32       8151.95      1572.79 o
   3  22   6       3694.37       5081.64      4481.95 o
   4  22   6       1579.20       2092.38      1171.81 o
   5  22   6       1892.99       1220.09      1125.06 o
   6  22   6       7679.74       5779.45      1570.57 o
   7  22   6        405.38       1788.95      2827.42 o
 -10  23   6      12712.03      12268.82      1852.93 o
  -9  23   6      12800.04      10357.85      1933.23 o
  -8  23   6      15962.74      15766.18      1750.18 o
  -7  23   6       8917.54       7604.38      1006.98 o
  -6  23   6       1676.17       1545.24       662.59 o
  -5  23   6       2460.03       1290.31       772.13 o
  -4  23   6      31316.67      28584.47      1983.94 o
  -3  23   6        570.82       1345.05       651.74 o
  -2  23   6      30041.92      29721.17      1924.93 o
  -1  23   6       2850.21       2229.25       645.91 o
   0  23   6       2286.27       2524.75       772.59 o
   1  23   6       4026.13       4611.84       908.10 o
   2  23   6       9067.91       9614.66      1761.25 o
   3  23   6        304.77      -1592.80      1592.80 o
   4  23   6         51.60        292.51      1493.71 o
   5  23   6        672.75        584.12      1646.17 o
   6  23   6      45413.76      16784.77      6399.29 o
   7  23   6        345.43       -129.50      1341.30 o
 -10  24   6      10708.07      21912.40      4010.41 o
  -9  24   6         82.99       -629.22      1080.02 o
  -8  24   6       7715.73       6724.78      1297.98 o
  -7  24   6        323.84       1393.64       975.77 o
  -6  24   6       7547.82       8736.09      1220.68 o
  -5  24   6       4181.55       5362.27       971.02 o
  -4  24   6      55824.52      57465.55      3311.68 o
  -3  24   6       2501.81       2527.51       746.33 o
  -2  24   6     172917.28     178747.72      8880.64 o
  -1  24   6         34.34       -499.74       548.46 o
   0  24   6     195528.53     213710.98     12843.44 o
   1  24   6       1192.03       1276.32       733.00 o
   2  24   6      16170.64      13499.91      3538.97 o
   3  24   6        269.84       -540.93      2895.99 o
   4  24   6      13015.59      12248.28      3820.43 o
   5  24   6       1233.10        -28.39      2240.68 o
   6  24   6      15691.95      12810.19      2171.68 o
   7  24   6       3243.83       3954.60      4214.96 o
  -9  25   6       7616.83      12394.53      2419.49 o
  -8  25   6      19424.90      22610.47      2863.24 o
  -7  25   6       4288.95       6119.71      1920.85 o
  -6  25   6       7992.51       8739.17      1977.18 o
  -5  25   6        716.89       1164.40       805.33 o
  -4  25   6       6556.69       4537.03       907.16 o
  -3  25   6       5625.24       7183.90       990.64 o
  -2  25   6      19429.21      19524.54      1521.53 o
  -1  25   6       3512.78       3412.40       925.98 o
   0  25   6       9431.24       9669.87      1243.98 o
   1  25   6        655.74       1026.14       983.13 o
   2  25   6       1059.44       1489.80      1231.49 o
   3  25   6        143.06       -191.84      1125.38 o
   4  25   6       6363.27       5763.42      1707.59 o
   5  25   6         78.02        205.77      1243.54 o
   6  25   6      20383.91      18293.09      3790.95 o
  -9  26   6       2715.11       3631.70      1896.71 o
  -8  26   6       9524.99       8721.51      2126.70 o
  -7  26   6       6025.35       2870.52      1547.71 o
  -6  26   6       1065.32        280.12      1323.48 o
  -5  26   6         87.40        175.73       797.93 o
  -4  26   6      17337.33      18614.71      1613.64 o
  -3  26   6       4865.54       5430.65      1057.23 o
  -2  26   6       6401.48       6874.31      1135.64 o
  -1  26   6       4147.01       4182.95       954.55 o
   0  26   6         11.98        945.10      1775.68 o
   1  26   6         21.54        507.34       731.61 o
   2  26   6       3306.81       2294.70      2652.50 o
   3  26   6        723.36         59.48      1099.35 o
   4  26   6       4826.60       3374.13      2363.01 o
   5  26   6        404.80       -351.23      1248.32 o
   6  26   6       6042.96       4341.07      1736.80 o
  -8  27   6        280.66        787.44      1626.48 o
  -7  27   6      41895.24      45376.62      4154.37 o
  -6  27   6        535.34        245.83      1299.32 o
  -5  27   6      39841.85      41973.53      2796.14 o
  -4  27   6       1158.33       1605.71       804.51 o
  -3  27   6       6870.24       7007.06      1032.95 o
  -2  27   6        164.44        742.77       828.18 o
  -1  27   6       3408.36       1587.90      1440.59 o
   0  27   6       1764.63       2240.74      1966.37 o
   1  27   6       1127.87        579.75       741.18 o
   2  27   6       6636.12       7592.80      1890.58 o
   3  27   6      28541.48      22381.12      7882.69 o
   4  27   6       6114.91       5720.10      4733.89 o
   5  27   6      44712.86      47269.69      4557.26 o
   6  27   6       4227.23       4802.04      1966.55 o
  -8  28   6       5000.88       6514.49      2172.13 o
  -7  28   6       3799.56       5211.48      1854.80 o
  -6  28   6       4033.25       6258.95      1820.89 o
  -5  28   6      22532.26      27664.99      2208.24 o
  -4  28   6        368.34        310.98       791.39 o
  -3  28   6      15441.28      19904.14      5086.85 o
  -2  28   6        495.61       1717.59       879.72 o
  -1  28   6       1652.07       1573.08       922.91 o
   0  28   6          6.43        250.29       825.50 o
   1  28   6      67579.11      71892.60      4729.79 o
   2  28   6       1410.19         76.21      1265.16 o
   3  28   6      90183.38      83908.40      7697.60 o
   4  28   6       5180.55       3474.50      1753.21 o
   5  28   6      19970.53      24813.89      7871.49 o
  -7  29   6      15687.32      17921.66      2706.59 o
  -6  29   6       6114.58       8735.99      2302.14 o
  -5  29   6      49322.34      47753.30      6262.91 o
  -4  29   6       4204.99       4907.68      1207.28 o
  -3  29   6      29542.64      33645.21      3113.56 o
  -2  29   6         46.29       -361.53      1486.09 o
  -1  29   6       4292.79       2880.80      1003.64 o
   0  29   6        500.16       -161.26       847.01 o
   1  29   6        334.01        419.11       813.74 o
   2  29   6        261.72        -30.48      1478.48 o
   3  29   6       6692.17       8726.74      3453.30 o
   4  29   6         95.88       2100.95      1626.81 o
  -6  30   6       1589.06        913.94      1544.11 o
  -5  30   6       7828.48       9181.34      1928.41 o
  -4  30   6       1438.87       -168.95      3284.83 o
  -3  30   6       1346.69        631.07       943.63 o
  -2  30   6       1305.42        928.78       905.12 o
  -1  30   6       9351.69       9115.04      1398.42 o
   0  30   6       6677.62       6843.40      1244.72 o
   1  30   6       6972.30       7394.87      1249.16 o
   2  30   6       3499.76       3527.20      1073.19 o
   3  30   6       1604.05       1118.60      1489.21 o
   4  30   6        802.57      -1279.43      2530.24 o
  -6  31   6        542.38       1279.03      1678.76 o
  -5  31   6       2779.22       2926.79      2256.07 o
  -4  31   6      14380.58      12429.90      2760.51 o
  -3  31   6       1097.88        257.74       983.15 o
  -2  31   6      11828.44      11357.97      1590.07 o
  -1  31   6       4718.96       7039.05      1745.56 o
   0  31   6       1832.17        966.89       991.02 o
   1  31   6       2433.31       2562.31      1288.07 o
   2  31   6       6308.62       6465.35      1212.44 o
   3  31   6        299.86        373.20      1500.22 o
  -5  32   6       2239.81       5472.35      2743.79 o
  -4  32   6      26662.43      25772.83      4058.95 o
  -3  32   6       1677.83        106.70      1935.86 o
  -2  32   6      80895.74      88176.55      6859.93 o
  -1  32   6          4.79        -54.27       961.21 o
   0  32   6      86227.16      93355.87      6138.71 o
   1  32   6        627.59         -2.86       909.25 o
   2  32   6      10981.86      15217.49      1765.86 o
  -3  33   6       3319.51       2606.73      2149.40 o
  -2  33   6      10977.01      12734.78      2538.96 o
  -1  33   6       1760.45        463.77       995.27 o
   0  33   6       4598.83       3684.32      1532.11 o
   1  33   6        804.80        671.29      1752.87 o
 -13   0   7      14279.32      14059.55      2304.91 o
 -11   0   7      31162.76      34837.43      6250.88 o
  -9   0   7      32647.85      36697.68      3060.89 o
  -7   0   7      15116.48      17963.17      1843.88 o
  -5   0   7     149461.59     156038.67      9554.47 o
  -3   0   7     314586.09     323440.66     18995.71 o
  -1   0   7     189631.47     183864.06      8697.03 o
   1   0   7       4156.56       4892.00       762.33 o
   3   0   7     180706.72     186643.45     10953.47 o
   5   0   7      88912.87      93836.14      7889.90 o
   7   0   7      11198.69      11690.29      5452.05 o
   9   0   7       5259.34       2845.19      1430.07 o
 -13   1   7        425.45       1107.50      1031.40 o
 -12   1   7      10445.66      12349.75      1745.40 o
 -11   1   7       5515.34       6467.83      1069.40 o
 -10   1   7      37818.63      39133.99      2343.49 o
  -9   1   7       5537.57       7063.43      1153.14 o
  -8   1   7      17239.30      18444.64      1374.04 o
  -7   1   7       3468.33       3188.25       678.09 o
  -6   1   7        420.25        899.70       561.01 o
  -5   1   7      69388.91      70471.88      3265.50 o
  -4   1   7      19027.85      20389.21      1328.26 o
  -3   1   7     170798.52     177064.45      7489.05 o
  -2   1   7       1368.18       1402.05       346.22 o
  -1   1   7       5669.13       4842.53       414.12 o
   0   1   7         29.61        421.03       247.16 o
   1   1   7       1386.34       1277.29       276.90 o
   2   1   7       1274.71       1739.33       331.28 o
   3   1   7      10236.62      10577.82       684.25 o
   4   1   7       2796.17       2392.79       375.96 o
   5   1   7      79820.17      78073.70      4706.15 o
   6   1   7       2364.26       2246.98       659.60 o
   7   1   7      85876.79      77580.30     12664.89 o
   8   1   7      13204.59      12286.54      2685.65 o
   9   1   7       8655.16       6844.21      2315.27 o
  10   1   7       9056.53      10353.03      2386.41 o
 -13   2   7       4735.09       7057.69      1279.75 o
 -12   2   7       1094.35       1475.35       929.90 o
 -11   2   7      20800.20      22911.25      1761.76 o
 -10   2   7      11501.15      12177.57      1215.27 o
  -9   2   7       8897.31       9629.39      1061.14 o
  -8   2   7      45684.76      44510.91      2374.37 o
  -7   2   7      15191.73      18582.78      1351.06 o
  -6   2   7       6158.66       5557.69       754.11 o
  -5   2   7      41438.83      40810.75      2125.57 o
  -4   2   7      11408.89      11765.50      1103.14 o
  -3   2   7       8974.62       9147.04       783.22 o
  -2   2   7      31473.86      30847.97      1334.46 o
  -1   2   7       7915.11       7712.36       516.89 o
   0   2   7       5275.99       4682.87       386.21 o
   1   2   7      36402.41      35391.48      1450.42 o
   2   2   7        839.11        675.75       267.33 o
   3   2   7      16220.52      15968.96       899.81 o
   4   2   7       2029.10       1769.35       491.99 o
   5   2   7       9599.74       8531.77       972.93 o
   6   2   7       2130.41       1144.17       624.95 o
   7   2   7      14112.04      10243.49      4035.80 o
   8   2   7       8446.18       7795.28      1115.37 o
   9   2   7       3570.48       4107.91      1542.43 o
  10   2   7      22984.57      22443.71      2203.60 o
 -13   3   7      23489.31      24177.69      1993.33 o
 -12   3   7       3897.17       4078.82      1040.23 o
 -11   3   7      10473.00      11048.47      1274.14 o
 -10   3   7      28670.26      28598.11      1912.48 o
  -9   3   7       4763.85       4095.31       857.69 o
  -8   3   7      80580.02      84900.25      3957.08 o
  -7   3   7      29232.35      29066.22      1768.31 o
  -6   3   7     107144.63     108226.11      4839.23 o
  -5   3   7      19801.66      21641.59      1394.79 o
  -4   3   7      41219.14      40945.72      2042.38 o
  -3   3   7        355.86       -372.22       372.22 o
  -2   3   7       1790.86       2139.23       364.42 o
  -1   3   7       1041.59       1018.56       295.78 o
   0   3   7       3961.12       3705.36       354.40 o
   1   3   7       2243.79       2453.60       315.64 o
   2   3   7      35442.59      38164.82      1561.57 o
   3   3   7       4185.38       3464.96       405.08 o
   4   3   7      55106.81      56936.05      2892.78 o
   5   3   7       3257.32       3121.78       530.29 o
   6   3   7        119.88       -277.49       559.17 o
   7   3   7       2077.06       2195.56       744.44 o
   8   3   7      24348.87      22508.83      3303.76 o
   9   3   7        799.20       1108.84       926.74 o
  10   3   7      27870.70      29128.74      3646.58 o
 -13   4   7          2.73       -993.15       993.15 o
 -12   4   7       3788.75       2278.27      1012.94 o
 -11   4   7        178.46        286.80       796.09 o
 -10   4   7         19.61         69.23       697.56 o
  -9   4   7         77.18       -387.94       624.85 o
  -8   4   7        167.02        452.77       732.60 o
  -7   4   7         27.71       -391.20       542.61 o
  -6   4   7      13253.80      14748.21      1157.44 o
  -5   4   7         25.71        252.73       550.35 o
  -4   4   7       3262.97       3521.65       710.74 o
  -3   4   7       1405.78       1035.22       415.60 o
  -2   4   7      88861.50      95746.27      3660.13 o
  -1   4   7         19.21         49.69       271.20 o
   0   4   7     398200.31     410364.72     14945.16 o
   1   4   7         34.33         81.79       263.15 o
   2   4   7     375870.09     388038.91     14137.65 o
   3   4   7         14.19         21.66       287.42 o
   4   4   7      65891.63      66675.59      3343.46 o
   5   4   7        138.26        135.20       383.26 o
   6   4   7       2520.84       1724.72       668.88 o
   7   4   7        115.36        -28.56       655.56 o
   8   4   7       2686.63       3848.84       930.20 o
   9   4   7        290.20       3354.44      4907.94 o
  10   4   7       7890.95       6390.95      1393.84 o
 -13   5   7      22080.90      24846.14      2041.89 o
 -12   5   7       3232.58        503.87       894.90 o
 -11   5   7      11470.85      12678.82      1363.82 o
 -10   5   7      22173.64      24428.23      2891.42 o
  -9   5   7       3672.43       4893.05       870.46 o
  -8   5   7      69843.24      65835.86      3202.27 o
  -7   5   7      31706.78      32777.68      2065.40 o
  -6   5   7      95336.21      96207.43      4371.43 o
  -5   5   7      18469.15      18158.65      1815.12 o
  -4   5   7      71025.27      69997.67      3876.70 o
  -3   5   7        324.41       -101.38       401.86 o
  -2   5   7       3029.16       2860.91       401.81 o
  -1   5   7        922.13        922.17       289.81 o
   0   5   7        156.36        392.64       249.08 o
   1   5   7        567.61        270.89       238.05 o
   2   5   7      12028.18      11649.24       636.70 o
   3   5   7       7456.92       6862.12       476.04 o
   4   5   7      35440.61      34537.09      3633.38 o
   5   5   7       2571.13       2120.31       543.47 o
   6   5   7        281.64       1593.57       964.79 o
   7   5   7       1228.57       1022.59       756.00 o
   8   5   7      22491.29      24194.96      2365.40 o
   9   5   7        998.33       1424.48       960.30 o
  10   5   7      23068.45      19203.63      2780.29 o
 -13   6   7       6622.86       4739.31      1474.40 o
 -12   6   7       2788.19       2260.66      1186.81 o
 -11   6   7      21569.06      23020.34      1929.14 o
 -10   6   7      10979.96      11460.93      1215.61 o
  -9   6   7       9181.46      10346.98      1143.55 o
  -8   6   7      47116.70      47879.95      2547.58 o
  -7   6   7       2834.08       1964.48       688.50 o
  -6   6   7       9841.24       9777.16       971.58 o
  -5   6   7      21564.36      21479.29      1402.83 o
  -4   6   7       2664.92       2401.49       560.63 o
  -3   6   7       3313.46       2827.36       456.17 o
  -2   6   7      29551.37      29992.11      1351.52 o
  -1   6   7      20484.76      18829.75       997.68 o
   0   6   7       9152.38       9633.88       546.41 o
   1   6   7      23781.02      24513.76      1048.99 o
   2   6   7        945.63        883.08       258.11 o
   3   6   7      16680.66      15880.26       881.31 o
   4   6   7       3496.07       4108.78       833.97 o
   5   6   7       9269.17       7440.11      1796.12 o
   6   6   7       5520.41       5049.12       629.83 o
   7   6   7       7451.58       9028.71       866.44 o
   8   6   7      13452.70      14784.40      1960.52 o
   9   6   7       5972.01       5407.69      1222.32 o
  10   6   7      17614.70      13971.87      2676.93 o
 -13   7   7       1541.04       1461.67      1315.20 o
 -12   7   7       9706.23       9360.05      1348.48 o
 -11   7   7       4105.39       4694.23       999.65 o
 -10   7   7      37237.42      38198.52      2341.17 o
  -9   7   7       5154.78       6464.00      1617.42 o
  -8   7   7      26535.90      25998.30      2399.37 o
  -7   7   7       2217.10       1882.46       701.73 o
  -6   7   7         61.14       -503.90       540.58 o
  -5   7   7      72699.17      67492.63      3174.44 o
  -4   7   7       4169.18       4858.50       586.18 o
  -3   7   7      58299.48      59996.48      2441.96 o
  -2   7   7       2935.61       2250.52       369.80 o
  -1   7   7       9857.75       9844.60      1133.94 o
   0   7   7       1242.40       1087.36       380.63 o
   1   7   7        485.22        407.17       232.35 o
   2   7   7        339.11        304.63       232.29 o
   3   7   7       6724.33       7103.22       550.25 o
   4   7   7       2050.77       2330.88       686.48 o
   5   7   7      89543.91      86769.70      7267.51 o
   6   7   7       8262.42       8319.96       772.41 o
   7   7   7      76638.95      83396.79      5386.20 o
   8   7   7      11640.76      13151.50      1435.22 o
   9   7   7      13252.10      17648.74      3599.18 o
  10   7   7      10502.75      11314.45      2333.03 o
 -13   8   7      13389.48      12493.18      1575.67 o
 -12   8   7        413.29        603.65       919.82 o
 -11   8   7      31548.43      29002.22      2071.12 o
 -10   8   7        124.50        565.43       871.62 o
  -9   8   7      21966.38      23404.09      1697.45 o
  -8   8   7        935.39        135.04       659.53 o
  -7   8   7      31920.01      31402.67      1944.62 o
  -6   8   7         42.51       -557.53       557.53 o
  -5   8   7      85455.03      86897.23      3965.25 o
  -4   8   7       2191.94       2400.51       518.28 o
  -3   8   7     266588.19     268834.16      9904.68 o
  -2   8   7        617.04        412.64       310.77 o
  -1   8   7     146310.70     141892.20      5240.97 o
   0   8   7         14.06        266.34       551.36 o
   1   8   7        250.81        491.38       252.66 o
   2   8   7         10.27        309.44       238.11 o
   3   8   7     117861.54     117279.78      4877.56 o
   4   8   7        800.46       1276.90       416.16 o
   5   8   7     101297.04      97233.41      9331.51 o
   6   8   7       2508.80       2376.72       522.26 o
   7   8   7      10095.62      10550.92      1256.26 o
   8   8   7       1827.84       2782.16      1338.06 o
   9   8   7       2961.66       1405.75      4138.70 o
 -12   9   7       9875.00      10219.66      1384.17 o
 -11   9   7       1918.33       1367.26       897.72 o
 -10   9   7      23358.01      23431.25      1796.49 o
  -9   9   7      12234.06      10243.01      1173.78 o
  -8   9   7      18661.04      15663.66      1346.35 o
  -7   9   7       2816.41       2540.98       729.63 o
  -6   9   7       2580.56       3210.88       866.93 o
  -5   9   7      37448.13      38520.69      2072.35 o
  -4   9   7      14303.60      15749.33      1219.45 o
  -3   9   7     127546.75     127440.70      4841.39 o
  -2   9   7       3887.72       3639.73       384.06 o
  -1   9   7      15266.66      14116.05      1079.90 o
   0   9   7        223.69        104.42       382.19 o
   1   9   7       1233.44       1392.45       434.11 o
   2   9   7        850.84        725.86       264.39 o
   3   9   7       6497.16       6187.87       655.38 o
   4   9   7        421.48       1532.53       470.61 o
   5   9   7      52691.28      50992.79      5281.95 o
   6   9   7       2339.38       2478.06       528.92 o
   7   9   7      50709.68      50015.77      4218.68 o
   8   9   7      10803.98      11987.44      1991.20 o
   9   9   7       6028.00       4925.92      1653.48 o
 -12  10   7        355.41       1220.01       971.55 o
 -11  10   7      15478.42      14624.03      1921.95 o
 -10  10   7      11972.11      10392.30      1227.48 o
  -9  10   7      11055.39      10627.84      1193.10 o
  -8  10   7      30809.85      26354.21      1809.90 o
  -7  10   7      15036.10      15304.42      1295.36 o
  -6  10   7       5068.23       6285.42       886.87 o
  -5  10   7      39561.30      38562.23      2063.66 o
  -4  10   7      11474.71      10442.92       771.24 o
  -3  10   7       6570.04       6160.76       704.52 o
  -2  10   7      17252.39      16494.40       855.89 o
  -1  10   7       6005.42       6631.95       955.77 o
   0  10   7        971.45       1396.37       504.40 o
   1  10   7      43144.45      42777.38      2348.01 o
   2  10   7       2786.06       2391.54       324.14 o
   3  10   7      17279.35      17548.78      1068.02 o
   4  10   7        413.61         84.64       842.61 o
   5  10   7       9994.30      11503.54       887.73 o
   6  10   7       1181.22       1302.12       651.42 o
   7  10   7      10066.03       8129.37      7098.54 o
   8  10   7       6217.46       5341.45      1928.64 o
   9  10   7       1810.26       4225.83      1628.58 o
 -12  11   7       5276.94       4781.41      1180.34 o
 -11  11   7       5303.64       4304.77      1648.18 o
 -10  11   7      15815.24      12324.90      1337.13 o
  -9  11   7       2602.98       1811.31       835.39 o
  -8  11   7      79138.37      78044.25      5399.72 o
  -7  11   7      23938.93      24698.66      1730.94 o
  -6  11   7      75442.60      68635.65      3320.06 o
  -5  11   7      10863.79      10671.15       971.95 o
  -4  11   7      15580.96      15992.24      1325.04 o
  -3  11   7        300.74        587.77       393.92 o
  -2  11   7       4289.51       3931.65       488.54 o
  -1  11   7        145.87       -390.24       390.24 o
   0  11   7       2543.29       3752.80       649.74 o
   1  11   7       7519.38       8700.00       914.81 o
   2  11   7      50354.93      52610.73      2815.03 o
   3  11   7       6427.32       7922.18       820.91 o
   4  11   7      81825.60      80639.60      6149.78 o
   5  11   7       6692.22       7498.37       787.87 o
   6  11   7       1319.42       1551.25      1003.03 o
   7  11   7        981.12       1625.30      1310.86 o
   8  11   7      19288.38      15498.58      3272.24 o
   9  11   7         13.17        696.61      1404.64 o
 -12  12   7       2967.52       2760.90      1229.94 o
 -11  12   7        668.08       1328.93       946.39 o
 -10  12   7        514.96       -466.14       732.02 o
  -9  12   7       2531.88       4472.79      1401.20 o
  -8  12   7        342.61        431.43       725.18 o
  -7  12   7        950.45        322.79       688.44 o
  -6  12   7        521.05       1358.16       651.86 o
  -5  12   7         16.16        331.58       542.37 o
  -4  12   7       1198.46       1519.57       474.36 o
  -3  12   7       1111.46        249.62       358.69 o
  -2  12   7     122454.34     120655.07      6094.21 o
  -1  12   7         59.46       -339.76       467.55 o
   0  12   7     447797.50     440153.94     21130.86 o
   1  12   7        652.74        512.91       734.17 o
   2  12   7     357207.59     365869.62     17706.12 o
   3  12   7       1397.66       1554.36       539.04 o
   4  12   7      77886.92      74859.90     10549.48 o
   5  12   7        442.35         13.10      1188.89 o
   6  12   7       2187.10       3135.25      1177.62 o
   7  12   7         28.47       -836.41      2118.62 o
   8  12   7       1329.18       2073.88      1348.99 o
   9  12   7       1428.68       1835.82      2294.04 o
 -12  13   7       1165.82       3219.52      1128.39 o
 -11  13   7       7781.06       8113.31      1297.47 o
 -10  13   7       5889.11       5575.07      1108.07 o
  -9  13   7       5321.58       4993.10      1102.48 o
  -8  13   7      48471.63      44962.73      2620.23 o
  -7  13   7      21856.47      20787.61      1585.28 o
  -6  13   7      78029.29      80332.45      3779.73 o
  -5  13   7      10801.11       9204.55       895.69 o
  -4  13   7      44520.68      44265.66      1941.25 o
  -3  13   7        108.85       -241.55       346.42 o
  -2  13   7         79.67        165.48       664.11 o
  -1  13   7       4123.14       4033.31       680.84 o
   0  13   7       2046.80       1341.46       659.55 o
   1  13   7        124.94       -129.34       468.26 o
   2  13   7      17737.53      18328.52      1327.64 o
   3  13   7       1213.80       1409.95       838.91 o
   4  13   7      25736.41       7952.25      4472.19 o
   5  13   7       4361.04       3835.47      1145.22 o
   6  13   7          1.14        749.30      1059.31 o
   7  13   7        309.03        174.53      1052.14 o
   8  13   7      15697.97      16202.59      2684.45 o
   9  13   7        209.95        848.64      1471.14 o
 -12  14   7       2586.15       1812.19      1134.97 o
 -11  14   7      16273.54      18430.97      2484.94 o
 -10  14   7       8613.74      11180.35      1327.90 o
  -9  14   7       1764.07       1428.53       883.30 o
  -8  14   7      42273.51      40357.53      2451.16 o
  -7  14   7       1329.71        595.10       737.64 o
  -6  14   7      11244.20       9490.62       984.28 o
  -5  14   7      16898.46      17001.98      1283.88 o
  -4  14   7       4156.61       4479.64       642.56 o
  -3  14   7        659.52        693.05       349.91 o
  -2  14   7      21682.74      21543.76      1517.55 o
  -1  14   7      19833.93      19494.58      1420.62 o
   0  14   7      10819.50       9326.81       913.71 o
   1  14   7      30386.74      31247.11      1922.73 o
   2  14   7        239.52        510.38       684.78 o
   3  14   7       7089.51       8029.21      1795.46 o
   4  14   7       1042.24        402.89      1966.31 o
   5  14   7       7667.80       8632.37      3118.19 o
   6  14   7       3085.66       1639.69      2210.40 o
   7  14   7       6898.31       8387.42      1689.37 o
   8  14   7      10269.72       9669.98      2569.42 o
   9  14   7       6688.29       5728.53      1857.66 o
 -12  15   7       9529.33      13758.12      2352.72 o
 -11  15   7       3224.07       2667.95      1048.04 o
 -10  15   7      23577.76      25682.85      3283.74 o
  -9  15   7       2186.10       -363.09       803.17 o
  -8  15   7      20849.81      20361.57      1658.13 o
  -7  15   7       2820.42       1762.79       782.23 o
  -6  15   7        345.67       -431.38       617.48 o
  -5  15   7      71018.01      64091.28      3058.69 o
  -4  15   7       1664.33       2193.69       541.97 o
  -3  15   7      39450.26      38755.51      1872.46 o
  -2  15   7         37.65       -354.84       506.48 o
  -1  15   7       2670.71       3032.84       761.56 o
   0  15   7        530.10        822.14       525.67 o
   1  15   7       1261.37        447.29       497.92 o
   2  15   7        128.66       -306.23       628.28 o
   3  15   7       1849.46       1456.60       996.67 o
   4  15   7       3055.97       2118.38       998.56 o
   5  15   7      73514.28      23773.95      6333.60 o
   6  15   7       5801.27       7466.29      1572.19 o
   7  15   7      62307.30      21032.71      6649.15 o
   8  15   7       7527.37       4267.88      3064.62 o
 -11  16   7      25550.54      24086.59      2055.00 o
 -10  16   7         17.66        -24.24       879.99 o
  -9  16   7      15675.67      15152.92      1657.83 o
  -8  16   7        922.21       2068.06       840.42 o
  -7  16   7      19204.50      18193.69      2204.40 o
  -6  16   7       3253.71       4087.39       785.32 o
  -5  16   7      72363.70      72655.06      4035.12 o
  -4  16   7       2205.44       2455.90       547.86 o
  -3  16   7     120147.31     116007.32      5026.98 o
  -2  16   7         33.75       -368.81       493.00 o
  -1  16   7     131048.64     128122.05      6453.80 o
   0  16   7       1008.56       1220.07       596.25 o
   1  16   7       2601.58       2327.65       574.22 o
   2  16   7         16.59         52.81       684.32 o
   3  16   7      66257.12      17912.78      5308.06 o
   4  16   7       2127.62       1698.55      1072.53 o
   5  16   7      74025.48      61884.75     16277.16 o
   6  16   7       2859.56       3774.53      2560.98 o
   7  16   7       7584.95       5621.68      1542.54 o
   8  16   7       3035.52       2340.94      1332.26 o
 -11  17   7       1508.33       1030.25      1024.52 o
 -10  17   7      14497.46      14849.83      2092.92 o
  -9  17   7       7301.33       6204.74      1120.85 o
  -8  17   7      11251.18      10529.96      1970.19 o
  -7  17   7        498.40       -688.60       688.60 o
  -6  17   7        663.79       1061.89       778.44 o
  -5  17   7      20488.47      20121.92      1420.61 o
  -4  17   7      15493.37      14615.84      1032.18 o
  -3  17   7      65049.37      64058.30      2919.56 o
  -2  17   7       4538.86       5646.77       793.78 o
  -1  17   7      14496.59      13745.82      1157.86 o
   0  17   7       1030.72        845.42       550.22 o
   1  17   7       7968.83       9478.04       891.96 o
   2  17   7         20.22        945.00      1051.69 o
   3  17   7       3424.51       1936.28      1684.54 o
   4  17   7         14.73       2687.09      1623.26 o
   5  17   7      33331.37      28620.29      3018.75 o
   6  17   7       4356.18       2322.25      2835.57 o
   7  17   7      26019.82      23422.90      5005.16 o
   8  17   7       8472.10       5355.51      1913.55 o
 -11  18   7      17086.93      14873.62      2175.04 o
 -10  18   7       4435.80       5858.50      1207.67 o
  -9  18   7       8386.68       9160.06      1328.18 o
  -8  18   7      22816.96      22733.43      1818.83 o
  -7  18   7       4068.79       4962.35      1062.71 o
  -6  18   7       1026.57       1146.73       663.16 o
  -5  18   7      23641.02      24428.20      1522.69 o
  -4  18   7       4408.90       4122.99       598.34 o
  -3  18   7       7406.78       7280.42       928.23 o
  -2  18   7       3164.72       3238.13       703.56 o
  -1  18   7       1371.61       1225.23       558.39 o
   0  18   7       1085.89        309.14       503.01 o
   1  18   7      30521.25      29694.84      1826.99 o
   2  18   7       8171.52       8508.75      1616.36 o
   3  18   7       9129.48       8127.57      2020.52 o
   4  18   7        213.37       -257.11      2507.31 o
   5  18   7      10456.74       9738.96      3408.28 o
   6  18   7       1581.76       -528.75      2034.94 o
   7  18   7       3620.62       1848.26      1294.60 o
   8  18   7       5931.06       7345.23      3056.76 o
 -11  19   7       3749.73       2566.31      1696.80 o
 -10  19   7      15272.82      15848.87      1831.27 o
  -9  19   7        694.16       2420.61      1038.74 o
  -8  19   7      62143.90      57864.70      5454.52 o
  -7  19   7      13137.74      12156.48      1205.47 o
  -6  19   7      37723.52      36678.87      2088.51 o
  -5  19   7       7507.19       6443.69       795.06 o
  -4  19   7      13546.08      16942.31      1433.27 o
  -3  19   7        574.28        659.16       576.62 o
  -2  19   7       6862.84       7551.80       882.49 o
  -1  19   7        918.45       1546.34       601.93 o
   0  19   7        291.49         83.50       540.61 o
   1  19   7       8023.97      10362.66      1380.00 o
   2  19   7      29660.46      26364.29      3053.19 o
   3  19   7       7262.74       6328.34      3026.64 o
   4  19   7      47414.01      41648.98     11786.72 o
   5  19   7       6484.45       5521.91      2622.41 o
   6  19   7       1509.73       2614.88      1291.61 o
   7  19   7        259.93      13077.67      6203.51 o
   8  19   7      17143.83      13392.00      2516.72 o
 -10  20   7        145.37       1668.41      1260.67 o
  -9  20   7       3585.80       2716.79       949.84 o
  -8  20   7        253.09       1320.30       838.68 o
  -7  20   7       5338.20       7006.38      1003.18 o
  -6  20   7        560.60       -580.39       580.39 o
  -5  20   7         17.11        -26.48       713.77 o
  -4  20   7       1079.17       1305.37       888.71 o
  -3  20   7        102.75       -176.61       616.44 o
  -2  20   7      56547.65      56311.25      3144.95 o
  -1  20   7        101.40        -11.02       511.59 o
   0  20   7     237713.59     236566.88     11595.42 o
   1  20   7       1779.95       1136.37       703.20 o
   2  20   7     203414.62     203593.03     16788.95 o
   3  20   7       2736.61       3053.75      1235.87 o
   4  20   7      43247.12      34952.17      3471.11 o
   5  20   7       2094.41       -243.31      2995.32 o
   6  20   7        818.12        407.45      1259.12 o
   7  20   7         70.86        609.13      1310.27 o
 -10  21   7       2702.60       2692.00      1385.72 o
  -9  21   7       2514.02       2273.18       912.13 o
  -8  21   7      26488.38      24030.31      2513.25 o
  -7  21   7      16213.85      16987.97      1726.29 o
  -6  21   7      64968.81      63223.29      5433.78 o
  -5  21   7       4826.12       5839.52       991.08 o
  -4  21   7      31804.33      31354.49      2097.85 o
  -3  21   7        226.73        241.24       620.90 o
  -2  21   7        426.79        924.30       623.86 o
  -1  21   7       3723.91       5328.64       783.24 o
   0  21   7       1311.74       1562.66       772.55 o
   1  21   7        597.88       1136.23       693.55 o
   2  21   7       4235.14       3877.50       856.90 o
   3  21   7          7.68        402.09      1097.03 o
   4  21   7      13125.75       9107.26      4056.88 o
   5  21   7       1899.31       1579.89      1163.49 o
   6  21   7        209.77        847.88      2293.92 o
   7  21   7        147.29        167.96      1440.37 o
 -10  22   7       6043.89       2480.33      1692.04 o
  -9  22   7       1070.90       1183.04      1632.65 o
  -8  22   7      27893.40      27688.95      2350.00 o
  -7  22   7       6602.39       7792.36      1843.86 o
  -6  22   7       6159.59       6300.35      1470.63 o
  -5  22   7       5547.19       7297.76      1629.08 o
  -4  22   7       3020.36       2202.71       793.60 o
  -3  22   7        340.50       -210.02       609.30 o
  -2  22   7      26740.89      29004.69      1956.69 o
  -1  22   7      15177.71      15079.29      1634.28 o
   0  22   7       7505.50       6053.65      1033.06 o
   1  22   7      15920.10      15310.91      1586.36 o
   2  22   7        272.64        -96.70       653.21 o
   3  22   7       1742.24       -276.49      1030.86 o
   4  22   7         88.76       -872.90      1088.16 o
   5  22   7       4416.84       4696.17      4009.41 o
   6  22   7       1501.42       1307.06      2027.30 o
   7  22   7       8547.97       7505.53      2226.11 o
  -9  23   7        965.74        627.28      1583.94 o
  -8  23   7      13583.58      12451.55      1657.74 o
  -7  23   7       7683.14       6812.38      1242.45 o
  -6  23   7         86.20       -520.97       796.20 o
  -5  23   7      45148.14      46033.20      2913.34 o
  -4  23   7         54.05        442.60       707.35 o
  -3  23   7      47101.52      49504.30      2922.24 o
  -2  23   7        893.78         86.21      1147.31 o
  -1  23   7         85.72        225.36       764.13 o
   0  23   7        531.10        480.60       868.81 o
   1  23   7        868.38       -268.92      1295.61 o
   2  23   7          8.14       -898.75      1592.78 o
   3  23   7       1585.43       1109.61      3048.60 o
   4  23   7       3125.45       1331.47      1340.05 o
   5  23   7      54366.38      20565.32      6875.48 o
   6  23   7       2313.48       4864.53      1704.46 o
  -9  24   7      10690.96       9803.08      4063.82 o
  -8  24   7       1580.64       -192.97      1568.00 o
  -7  24   7       9761.97       8749.33      1382.97 o
  -6  24   7       5723.06       4643.99      1097.13 o
  -5  24   7      35270.10      36467.30      2516.13 o
  -4  24   7       2169.14       1758.56       832.77 o
  -3  24   7      88799.39      96697.17      5123.35 o
  -2  24   7        326.62       -224.04      1244.12 o
  -1  24   7      80524.12      90996.71      6771.64 o
   0  24   7        834.18       1523.20      1478.52 o
   1  24   7         84.66       -658.88       658.88 o
   2  24   7          0.20        332.76       861.17 o
   3  24   7      39444.80      38724.55      4260.31 o
   4  24   7       2089.82       1296.01      1303.30 o
   5  24   7      39065.52      41677.86     12069.38 o
   6  24   7       4781.93       4075.73      1666.06 o
  -9  25   7       5473.06       5445.94      2553.60 o
  -8  25   7       4132.14        912.60      3208.99 o
  -7  25   7       1340.74       2454.23      1091.90 o
  -6  25   7        967.67        749.88       916.08 o
  -5  25   7      15523.73      16495.76      1617.99 o
  -4  25   7       9004.25       9509.06      1697.82 o
  -3  25   7      32400.27      34295.25      2286.28 o
  -2  25   7       4626.65       5736.57      1898.04 o
  -1  25   7      22010.69      23821.12      2148.07 o
   0  25   7        971.97        598.59       808.07 o
   1  25   7       3511.25       4291.55       984.52 o
   2  25   7         12.15       -463.41       763.49 o
   3  25   7       4686.00       1881.16      1356.82 o
   4  25   7        325.66       1583.67      2438.73 o
   5  25   7      18073.92      19089.93      5697.29 o
   6  25   7       1540.83       5030.14      1874.87 o
  -8  26   7       9294.09       7837.24      2031.86 o
  -7  26   7       2039.71       1053.77      1446.09 o
  -6  26   7         33.35       1013.55       954.64 o
  -5  26   7      20179.00      18466.22      1732.41 o
  -4  26   7       2340.15       2175.06      1190.39 o
  -3  26   7       7062.24       6316.88      1008.99 o
  -2  26   7       1965.47       1647.93       881.48 o
  -1  26   7        485.26        224.89       929.78 o
   0  26   7        251.95       1264.36       851.00 o
   1  26   7       6848.35       6729.92      1130.49 o
   2  26   7       4025.33       3674.81      1448.25 o
   3  26   7       7180.41       4878.97      1692.39 o
   4  26   7        419.55       1010.18      1460.18 o
   5  26   7       3992.24       1739.60      1576.23 o
  -8  27   7      34160.95      31217.63      4151.76 o
  -7  27   7       4295.64       4915.63      1777.07 o
  -6  27   7      23278.68      23395.30      2119.66 o
  -5  27   7       4320.00       5241.33      1157.71 o
  -4  27   7       4873.51       6420.05      1106.98 o
  -3  27   7       1229.26        994.87       904.32 o
  -2  27   7       4637.88       4277.99      1124.53 o
  -1  27   7       2125.53       2163.89       927.17 o
   0  27   7         39.25       -755.60       755.60 o
   1  27   7       6203.72       7049.44      1238.05 o
   2  27   7      14870.79      16340.38      3408.84 o
   3  27   7       6616.08       2378.43      1768.57 o
   4  27   7      27871.42      23783.61      6050.66 o
   5  27   7       1392.72       2057.77      1676.70 o
  -7  28   7       3448.49       5203.00      1810.04 o
  -6  28   7       1645.30       -625.44      2324.55 o
  -5  28   7          7.87       -254.86       910.26 o
  -4  28   7        974.88        -67.64      1249.89 o
  -3  28   7        406.35         38.11       946.43 o
  -2  28   7      17280.16      19456.10      2000.17 o
  -1  28   7         34.94        -62.20       882.43 o
   0  28   7      90430.63      98766.73      6400.00 o
   1  28   7       1418.28        829.36       939.00 o
   2  28   7      93133.38     102700.66      6626.99 o
   3  28   7       3142.35       5396.36      1844.52 o
   4  28   7      16280.08      15402.21      5155.31 o
  -6  29   7      36279.23      40090.97      8533.43 o
  -5  29   7       3305.61       2090.25      2583.87 o
  -4  29   7      24630.55      28611.31      2681.10 o
  -3  29   7        147.11        437.30       909.23 o
  -2  29   7       1102.55        349.24       955.49 o
  -1  29   7       1640.22       1643.90      1752.94 o
   0  29   7        800.68        405.31       922.29 o
   1  29   7       1347.29        682.01       949.60 o
   2  29   7        120.67       1140.46       971.86 o
   3  29   7         33.09       1143.14      1585.16 o
  -6  30   7       5509.01       4629.94      1989.52 o
  -5  30   7       1463.34       3429.63      2210.21 o
  -4  30   7       2100.47       1579.26      1113.86 o
  -3  30   7       1054.87       1905.32      1714.79 o
  -2  30   7      12056.32      14340.20      2134.99 o
  -1  30   7       8256.15       6579.51      2538.69 o
   0  30   7       4611.89       3255.45      1066.04 o
   1  30   7       4170.21       4778.17      1171.12 o
   2  30   7        395.80       -334.04       875.24 o
   3  30   7        911.25        456.55       972.76 o
  -5  31   7      22207.07      26393.06      4302.22 o
  -4  31   7        279.27      -1615.66      1813.80 o
  -3  31   7      15581.33      18622.25      2077.15 o
  -2  31   7        731.12       2167.86      2210.14 o
  -1  31   7         89.02       -597.69       888.19 o
   0  31   7       1091.08        963.40       959.40 o
   1  31   7       2345.53       2701.43      1106.06 o
   2  31   7        292.37          0.00      1394.65 o
  -3  32   7      44960.92      43037.50      3465.61 o
  -2  32   7         17.97        973.43      1011.79 o
  -1  32   7      34529.89      36303.67      3007.84 o
   0  32   7        318.59        640.78      1783.32 o
 -12   0   8      27622.90      29751.84      6378.90 o
 -10   0   8      24329.19      29125.26      2746.07 o
  -8   0   8       7875.42      10648.26      3362.31 o
  -6   0   8      37159.63      39119.96      3765.86 o
  -4   0   8     104451.59     102251.81      6458.48 o
  -2   0   8      32742.43      33850.87      2398.37 o
   0   0   8      11841.62      12508.18      1125.29 o
   2   0   8     210837.11     213696.81     12566.76 o
   4   0   8     202124.47     214012.38     12611.98 o
   6   0   8      10465.03      11683.45      1200.57 o
   8   0   8       4022.21       1547.02      1166.80 o
 -13   1   8      13163.17      13761.49      1548.43 o
 -12   1   8          4.52       -254.33       861.24 o
 -11   1   8      29473.30      30447.56      2031.04 o
 -10   1   8          0.17        162.74       734.42 o
  -9   1   8       9478.94       9391.83      1048.97 o
  -8   1   8       5944.27       7085.45       899.10 o
  -7   1   8       4379.08       5782.86       804.34 o
  -6   1   8      78037.50      82650.87      4349.31 o
  -5   1   8      16047.84      15553.85      1438.58 o
  -4   1   8     132760.88     133071.81      5802.83 o
  -3   1   8       6897.68       5530.05       649.78 o
  -2   1   8      24704.48      23840.33      1317.69 o
  -1   1   8        129.00        -60.22       325.86 o
   0   1   8         51.59        -92.92       308.30 o
   1   1   8         14.99        122.88       306.89 o
   2   1   8      11003.45      11266.55       744.47 o
   3   1   8       2092.66       1926.30       624.87 o
   4   1   8      75758.16      76341.57      3337.69 o
   5   1   8       7697.91       7536.71       649.46 o
   6   1   8      59277.71      63572.79      3311.09 o
   7   1   8       8518.54       6184.80      2298.77 o
   8   1   8       9416.33      10321.52      1325.67 o
   9   1   8       5912.96       8112.44      1930.09 o
 -13   2   8         50.93       -924.73       924.73 o
 -12   2   8      14956.10      15101.36      1515.82 o
 -11   2   8       9613.21      10480.07      1202.15 o
 -10   2   8       2663.67       3258.85       841.33 o
  -9   2   8      32417.72      34521.77      2538.67 o
  -8   2   8      10655.33      10284.89      1026.78 o
  -7   2   8       7600.98       8009.42       920.00 o
  -6   2   8      34129.59      34037.48      2180.02 o
  -5   2   8       7881.49       9230.26       913.89 o
  -4   2   8       6466.10       5795.92       742.14 o
  -3   2   8      31270.12      31509.10      1669.26 o
  -2   2   8      21607.15      22040.81      1260.96 o
  -1   2   8        304.54        205.11       303.04 o
   0   2   8      36154.96      36815.58      1534.96 o
   1   2   8       8885.48       8537.85       627.86 o
   2   2   8      14571.92      13484.10       831.91 o
   3   2   8      11980.62      11397.29       765.93 o
   4   2   8       1445.58       1473.13       446.63 o
   5   2   8       8938.88       8808.05       695.60 o
   6   2   8       2864.81       2950.07       595.16 o
   7   2   8      11073.91      10079.26      1569.41 o
   8   2   8       1046.79       -367.41       777.41 o
   9   2   8      20043.26      22319.16      2466.34 o
 -13   3   8       5751.79       5626.09      1212.04 o
 -12   3   8       3801.58       2430.02      1093.57 o
 -11   3   8      11913.52      10738.94      1792.55 o
 -10   3   8       9337.34      11518.23      1193.26 o
  -9   3   8      41528.27      46930.29      2581.21 o
  -8   3   8      38276.27      40231.30      2239.03 o
  -7   3   8      61072.58      59393.36      2917.87 o
  -6   3   8       9279.32      10318.31      1118.23 o
  -5   3   8       8437.10       7721.61       977.33 o
  -4   3   8        414.99       -418.59       474.67 o
  -3   3   8      18495.30      20603.46      1294.89 o
  -2   3   8       4274.98       4417.62       476.06 o
  -1   3   8      17035.39      17066.43       877.20 o
   0   3   8        324.03        666.01       383.04 o
   1   3   8       4405.07       4175.40       465.98 o
   2   3   8       1880.24       1767.29       374.86 o
   3   3   8      21611.32      22796.95      1192.69 o
   4   3   8        490.89        249.96       354.62 o
   5   3   8       3131.10       3454.91       589.69 o
   6   3   8        116.66        223.25       481.98 o
   7   3   8      42880.50      41723.55      3789.47 o
   8   3   8       2433.38       2514.11       901.78 o
   9   3   8      40632.27      44206.35      7588.39 o
 -13   4   8         34.27       -426.77      1768.06 o
 -12   4   8         42.89       -847.77       847.77 o
 -11   4   8       4875.81       4487.89       962.29 o
 -10   4   8        333.37       -121.35       696.47 o
  -9   4   8       8984.77       9698.48      1078.85 o
  -8   4   8        186.51        -70.91       660.00 o
  -7   4   8       6846.05       6333.82       874.09 o
  -6   4   8         17.22         -9.80       573.18 o
  -5   4   8       6261.94       8245.06       864.70 o
  -4   4   8        957.67        921.56       693.04 o
  -3   4   8     134307.48     136625.08      5879.95 o
  -2   4   8        104.45       -321.56       321.56 o
  -1   4   8     380107.19     377942.03     13807.51 o
   0   4   8        186.56        -96.02       279.95 o
   1   4   8     314289.94     301353.06     11041.21 o
   2   4   8         19.20        -25.22       285.00 o
   3   4   8      26666.03      26991.33      1351.74 o
   4   4   8          1.48        -55.01       340.86 o
   5   4   8      21284.42      21966.88      1724.90 o
   6   4   8         71.72         58.94       448.76 o
   7   4   8      15404.79      17941.21      2289.65 o
   8   4   8        180.12        825.37       840.93 o
   9   4   8       1718.68       3854.28      2781.84 o
 -12   5   8       2924.35       2724.19      1040.12 o
 -11   5   8       8197.41       7279.05      1066.34 o
 -10   5   8       7227.38       8829.16      1802.42 o
  -9   5   8      42187.17      40769.60      2385.26 o
  -8   5   8      37272.00      40911.68      2318.94 o
  -7   5   8      63980.76      63186.05      3090.57 o
  -6   5   8       9753.66       8557.53       932.31 o
  -5   5   8      19982.68      19680.38      1346.04 o
  -4   5   8        327.49        519.88       530.84 o
  -3   5   8       7962.75       7130.19       631.00 o
  -2   5   8       5661.57       6893.04       561.30 o
  -1   5   8      24019.16      23694.17      1094.96 o
   0   5   8        774.39        494.47       293.02 o
   1   5   8       2311.35       2379.06       350.48 o
   2   5   8        944.42        957.51       315.04 o
   3   5   8       3249.06       3311.88       446.26 o
   4   5   8        791.50        609.22       360.92 o
   5   5   8       2748.08       2761.89       553.47 o
   6   5   8        467.63        643.94       477.21 o
   7   5   8      43602.49      44893.21      4459.72 o
   8   5   8       3910.64       4831.93      1463.52 o
   9   5   8      33489.44       9524.51      6303.88 o
 -12   6   8      14046.62      11783.88      1389.60 o
 -11   6   8       8375.41      10667.12      1240.44 o
 -10   6   8       3074.76       3300.84       856.26 o
  -9   6   8      39042.81      42294.60      2421.43 o
  -8   6   8       4991.51       5057.55       858.48 o
  -7   6   8      15790.38      15789.66      1272.55 o
  -6   6   8      14951.23      15299.12      1252.50 o
  -5   6   8       7605.78       7753.46      1778.44 o
  -4   6   8       1958.76       2978.10       591.14 o
  -3   6   8      18552.27      18955.48      1704.78 o
  -2   6   8      20179.36      19658.83      1356.89 o
  -1   6   8       7482.68       6460.71       562.20 o
   0   6   8      35529.26      33450.17      1409.57 o
   1   6   8       8761.58       8535.65       548.15 o
   2   6   8       6807.24       5750.17       459.52 o
   3   6   8      14318.43      14043.30       860.09 o
   4   6   8       1197.39       2081.82       417.35 o
   5   6   8       9981.73       9987.49       875.71 o
   6   6   8       1000.07        774.65       501.08 o
   7   6   8      16053.85      14975.27      3119.32 o
   8   6   8        833.82      -1007.59      1149.91 o
   9   6   8      13590.95      11914.79      4491.32 o
 -12   7   8        115.26       1091.67       945.41 o
 -11   7   8      32002.44      32855.23      2204.77 o
 -10   7   8        643.18        480.93       765.30 o
  -9   7   8       9789.26       9233.76      1252.36 o
  -8   7   8       7458.42       7188.44       967.75 o
  -7   7   8        192.63       -605.44       605.44 o
  -6   7   8      65629.46      68917.35      3325.88 o
  -5   7   8      15792.52      17255.62      1260.44 o
  -4   7   8      89122.18      96692.90      4304.43 o
  -3   7   8       3893.53       4520.89       593.88 o
  -2   7   8       7367.08       8081.54       811.20 o
  -1   7   8          1.57        -99.73       279.35 o
   0   7   8         51.21        -78.09       329.64 o
   1   7   8       1007.35        838.42       287.35 o
   2   7   8       6410.27       6224.56       536.92 o
   3   7   8       3197.09       2386.98       473.08 o
   4   7   8      67546.68      69049.52      3485.95 o
   5   7   8      10348.01      10715.78       893.93 o
   6   7   8      59297.35      58640.72      6526.58 o
   7   7   8      10792.16       9347.14      1669.83 o
   8   7   8       8092.50       6349.60      1997.40 o
   9   7   8       4627.90       1286.29      1468.28 o
 -12   8   8      28650.37      32003.79      2277.27 o
 -11   8   8        306.87        321.76       862.11 o
 -10   8   8      22014.46      20345.34      1626.28 o
  -9   8   8        289.49        182.89       705.86 o
  -8   8   8      10718.03      13288.47      1258.81 o
  -7   8   8       2031.54       2024.23       783.94 o
  -6   8   8      48615.94      47091.23      2500.97 o
  -5   8   8        213.75        191.53       638.00 o
  -4   8   8      74438.58      71886.91      2923.21 o
  -3   8   8          0.25       -138.60       387.89 o
  -2   8   8      40545.66      40648.84      1709.76 o
  -1   8   8         65.41       -167.83       239.43 o
   0   8   8       9659.90       9479.64       577.90 o
   1   8   8        599.41        470.45       386.95 o
   2   8   8     166587.80     169318.02      7066.80 o
   3   8   8        444.78        -65.78       325.45 o
   4   8   8     157924.98     156818.83      7530.87 o
   5   8   8       2968.13       3150.64       559.87 o
   6   8   8      11873.11       1570.83      4559.97 o
   7   8   8       1009.48       1205.85      1577.61 o
   8   8   8       2416.87       4986.82      2941.99 o
   9   8   8          0.41       -341.06      1391.02 o
 -12   9   8          8.76       -175.44      1522.38 o
 -11   9   8      27720.32      30136.31      3447.29 o
 -10   9   8        185.68         90.36       781.79 o
  -9   9   8       5567.31       3331.12       873.75 o
  -8   9   8        774.77        137.54       685.52 o
  -7   9   8       3782.19       2831.19      1018.80 o
  -6   9   8      74758.59      68536.31      5104.40 o
  -5   9   8      20306.94      20580.10      1427.36 o
  -4   9   8     112916.23     110453.13      5010.06 o
  -3   9   8       5225.43       5760.52       574.80 o
  -2   9   8      28553.64      25358.73      1947.96 o
  -1   9   8         10.16        -27.76       340.65 o
   0   9   8        430.90        169.25       477.25 o
   1   9   8       1088.38        523.83       486.34 o
   2   9   8       3350.13       4145.91       521.50 o
   3   9   8        428.50         93.68       319.07 o
   4   9   8      38685.54      37847.39      2641.82 o
   5   9   8       4571.92       5182.75       984.42 o
   6   9   8      36351.93      32660.66     11390.56 o
   7   9   8       6127.20       5569.80      1600.85 o
   8   9   8       4369.74       3876.66      2401.06 o
   9   9   8       6541.33       7729.75      1936.25 o
 -12  10   8      18641.11      23760.33      1979.49 o
 -11  10   8       7916.59       7645.90      1207.97 o
 -10  10   8       1497.59       2374.81       900.43 o
  -9  10   8      22621.85      22165.69      1708.88 o
  -8  10   8       7048.40       4038.05       971.28 o
  -7  10   8       3337.84       2746.17       834.61 o
  -6  10   8      32916.32      31056.44      3362.23 o
  -5  10   8       8353.30       8507.64       918.28 o
  -4  10   8       6794.51       6371.74       669.67 o
  -3  10   8      23246.81      22126.54      1124.44 o
  -2  10   8      23930.80      22481.81      1247.62 o
  -1  10   8        183.22        384.90       555.94 o
   0  10   8      49168.39      49101.29      2712.76 o
   1  10   8       7998.91       8566.05       903.13 o
   2  10   8      19453.69      20243.02      1387.85 o
   3  10   8       7135.97       8447.59       891.36 o
   4  10   8       2244.63       2665.18       696.66 o
   5  10   8       5718.49       6381.23      1413.40 o
   6  10   8       2938.44       2160.48      1133.96 o
   7  10   8       9966.93       7802.54      1642.16 o
   8  10   8        151.32        -78.30      1745.21 o
 -12  11   8       2968.55       3146.36      1254.14 o
 -11  11   8      11708.67      10089.77      1339.65 o
 -10  11   8       9918.03       9751.00      1242.58 o
  -9  11   8      26574.54      24220.79      1931.91 o
  -8  11   8      28182.83      26995.62      3082.27 o
  -7  11   8      47795.72      41056.10      2407.74 o
  -6  11   8       7642.18       6231.53       893.41 o
  -5  11   8         65.10       -558.54       558.54 o
  -4  11   8        249.95        131.28       509.14 o
  -3  11   8      18609.22      17355.63      1105.26 o
  -2  11   8       1162.38       1494.01       357.79 o
  -1  11   8      18805.60      18690.84      1741.45 o
   0  11   8       3184.18       3607.00       648.41 o
   1  11   8      12181.36      13582.07      1110.64 o
   2  11   8       3239.17       3590.35       632.34 o
   3  11   8      33418.66      34588.13      2024.27 o
   4  11   8       1820.01       1547.38       673.08 o
   5  11   8       1993.37       2517.91      1033.83 o
   6  11   8         39.97        878.01      1078.78 o
   7  11   8      38549.19       9329.13      5679.93 o
   8  11   8       1372.61         -3.56      1261.87 o
 -12  12   8       2227.25       2738.28      1476.32 o
 -11  12   8       7260.82       6413.89      1218.22 o
 -10  12   8       1169.66       1225.35       881.01 o
  -9  12   8       8617.17       6713.96      1070.79 o
  -8  12   8         92.05        436.80       758.59 o
  -7  12   8      10081.90       9759.29      1373.30 o
  -6  12   8        204.03        -98.54       630.45 o
  -5  12   8      12826.58      10992.19       993.45 o
  -4  12   8       2448.97       1683.61       741.50 o
  -3  12   8     125592.97     120939.58      6278.26 o
  -2  12   8         70.40        554.58       578.19 o
  -1  12   8     433051.75     445094.72     21488.23 o
   0  12   8        305.02        784.54       563.85 o
   1  12   8     295287.00     305491.34     14883.35 o
   2  12   8        317.25        167.31       495.49 o
   3  12   8      37302.87      39216.52      2251.12 o
   4  12   8        174.44        178.81      2293.92 o
   5  12   8      12991.00       8875.47      1572.37 o
   6  12   8        645.84        572.05       978.98 o
   7  12   8      11750.13       8334.57      2592.49 o
   8  12   8       1528.73       1912.03      2355.02 o
 -12  13   8       1630.66       1896.97      1132.30 o
 -11  13   8       2946.43       3267.20      1062.83 o
 -10  13   8       5187.99       3177.97      1111.46 o
  -9  13   8      23772.86      21449.29      2068.15 o
  -8  13   8      30077.60      28000.04      1966.49 o
  -7  13   8      56836.68      49219.92      2764.60 o
  -6  13   8       3345.02       3471.87       793.53 o
  -5  13   8      13565.92      12988.72      1092.96 o
  -4  13   8       2385.03       2389.09       584.99 o
  -3  13   8      11182.61      10861.27       977.45 o
  -2  13   8       7978.90       9031.36      1086.37 o
  -1  13   8      15682.04      13847.57      1501.89 o
   0  13   8       2221.94       1512.37       579.49 o
   1  13   8        236.11       1024.42       569.84 o
   2  13   8        716.48        649.41       550.28 o
   3  13   8       6569.17       6705.98       795.13 o
   4  13   8        821.10       1671.10      1029.75 o
   5  13   8       3934.83       2760.55      1806.51 o
   6  13   8        351.71        481.84      1295.58 o
   7  13   8      28139.88      23529.19      8179.93 o
   8  13   8       2394.95       2216.79      1996.89 o
 -11  14   8       7484.09       8021.57      1811.17 o
 -10  14   8       1509.10       1433.90       907.81 o
  -9  14   8      31282.05      31241.69      2206.95 o
  -8  14   8       6466.35       5764.07      1052.82 o
  -7  14   8       9859.23       9261.13      1176.70 o
  -6  14   8       6304.74       5575.98       865.15 o
  -5  14   8       5488.69       6679.14       829.18 o
  -4  14   8          4.98       -167.35       615.99 o
  -3  14   8      29159.59      28427.54      1936.74 o
  -2  14   8      25034.38      24056.88      2335.02 o
  -1  14   8       7254.11       8433.77       938.77 o
   0  14   8      30372.38      26874.47      1798.14 o
   1  14   8       5196.41       4198.91       724.73 o
   2  14   8       4053.83       4328.38       729.75 o
   3  14   8       5100.16       3764.60      2911.98 o
   4  14   8        876.58        977.25      1062.89 o
   5  14   8       9590.28       9710.60      3232.78 o
   6  14   8       1921.03        794.70      1349.03 o
   7  14   8       9428.04      11481.32      3247.88 o
   8  14   8       1241.73       1512.66      2073.00 o
 -11  15   8      23989.54      21091.28      3690.98 o
 -10  15   8        605.88        529.56       909.17 o
  -9  15   8      10056.03       9065.92      1288.08 o
  -8  15   8      13904.53      11724.82      1303.40 o
  -7  15   8        365.58       -237.31       730.86 o
  -6  15   8      49683.49      46444.09      4943.23 o
  -5  15   8       5308.57       3250.09       707.86 o
  -4  15   8      62717.56      57315.22      3269.51 o
  -3  15   8       1351.45       1802.25       681.99 o
  -2  15   8       4381.36       4277.91       889.73 o
  -1  15   8          8.97       -497.59       695.68 o
   0  15   8       2543.13       3767.47      1254.49 o
   1  15   8       2025.82       2441.13       702.72 o
   2  15   8       6615.80       6922.50       862.29 o
   3  15   8       2177.95       1359.90       693.58 o
   4  15   8      48808.78      47013.86      4568.46 o
   5  15   8      10922.70       9960.00      5726.32 o
   6  15   8      54194.95      16013.19      6448.06 o
   7  15   8       4628.76       4156.87      1509.66 o
   8  15   8       6204.56       9195.57      2469.83 o
 -11  16   8        208.99       -955.47      1015.02 o
 -10  16   8      15162.32      16965.35      1807.40 o
  -9  16   8       1859.53       2349.42       979.80 o
  -8  16   8      14508.14      14132.11      2536.16 o
  -7  16   8       4932.71       5267.98       986.84 o
  -6  16   8      21822.04      20468.73      1501.79 o
  -5  16   8        904.76       1227.52       643.33 o
  -4  16   8      76413.00      68419.91      3823.50 o
  -3  16   8         19.75        623.49       624.30 o
  -2  16   8      18574.34      17149.79      1419.27 o
  -1  16   8        253.10        102.05       594.97 o
   0  16   8       4256.62       3036.81       705.58 o
   1  16   8        100.13        712.60       651.14 o
   2  16   8     101939.69     104840.62      9692.67 o
   3  16   8       1654.75        639.73       676.77 o
   4  16   8     113082.08     106092.02      9165.42 o
   5  16   8       4201.67       4027.23      1439.40 o
   6  16   8       7671.98       5732.05      2142.23 o
   7  16   8        519.91       -471.56      3094.17 o
 -11  17   8      19685.08      19569.84      1894.36 o
 -10  17   8         76.65        609.56       941.71 o
  -9  17   8       4877.81       4126.58      1234.46 o
  -8  17   8        301.16       -390.39       794.47 o
  -7  17   8       3103.13       3271.00       884.20 o
  -6  17   8      36615.11      33896.22      2050.09 o
  -5  17   8      12370.43      11710.06      1336.51 o
  -4  17   8      66655.09      64314.73      3650.41 o
  -3  17   8      10621.55      11338.32      1174.48 o
  -2  17   8      35377.53      36161.57      2925.95 o
  -1  17   8         33.74       -550.78       550.78 o
   0  17   8        339.76        418.07       615.88 o
   1  17   8        111.76       -555.93       555.93 o
   2  17   8       2977.88       3587.50      1905.53 o
   3  17   8         31.54       -202.73       651.79 o
   4  17   8      15920.43      14528.99      9388.63 o
   5  17   8       4334.46       2244.02      1293.47 o
   6  17   8      16050.89      11867.39      7580.66 o
   7  17   8       4212.20       5369.70      1720.53 o
 -11  18   8       7158.84       2759.61      2302.21 o
 -10  18   8       4206.89       2575.12      1364.23 o
  -9  18   8      12068.92      10404.93      1731.36 o
  -8  18   8       4852.40       4337.73      1080.92 o
  -7  18   8       3632.92       3750.57      1074.40 o
  -6  18   8      18574.99      17288.49      1647.45 o
  -5  18   8       3599.93       4462.73       964.84 o
  -4  18   8       9241.03       8949.45      1107.83 o
  -3  18   8       7493.71       6317.58       909.50 o
  -2  18   8      12613.23      10859.41      1137.84 o
  -1  18   8        996.27        728.04       596.13 o
   0  18   8      26817.97      27751.02      2726.75 o
   1  18   8       6152.30       5886.16      1033.47 o
   2  18   8      16481.86      15956.74      1566.11 o
   3  18   8       5542.23       4652.91       947.90 o
   4  18   8       1445.18        640.20      1158.46 o
   5  18   8       3682.53       1297.01      1202.88 o
   6  18   8        532.69       -139.25      1263.42 o
   7  18   8       8955.97       7198.83      1873.92 o
 -10  19   8       5136.54       5772.81      1252.12 o
  -9  19   8      22428.77      19541.52      1985.47 o
  -8  19   8      19713.86      19677.33      1976.08 o
  -7  19   8      28325.91      26678.80      2208.64 o
  -6  19   8       7820.26       6860.54      1343.91 o
  -5  19   8         50.14       -658.36       658.36 o
  -4  19   8        565.97       -328.45       682.37 o
  -3  19   8      10573.55       9882.65      1315.70 o
  -2  19   8        659.21        479.71       617.69 o
  -1  19   8       5676.54       6331.45       910.17 o
   0  19   8       1805.37       1376.59       640.59 o
   1  19   8       7500.93       6580.02      1115.56 o
   2  19   8       7058.86       6629.67      1410.37 o
   3  19   8      24298.39      30399.43      2437.59 o
   4  19   8        373.68       1783.33      1265.10 o
   5  19   8       2192.73       -311.29      1318.55 o
   6  19   8         89.79       2442.15      1414.85 o
   7  19   8      30472.48      27380.70      7997.00 o
 -10  20   8       4205.80       2501.46      1198.15 o
  -9  20   8       7430.63       6033.84      1964.84 o
  -8  20   8       1003.82        334.65      1072.93 o
  -7  20   8       5752.14       7257.02      1299.30 o
  -6  20   8        328.32       -426.51       772.01 o
  -5  20   8       8438.57      10264.09      1571.07 o
  -4  20   8        616.51        916.77       770.89 o
  -3  20   8      63965.79      65915.35      3701.99 o
  -2  20   8        226.27         58.04       629.29 o
  -1  20   8     239865.08     249086.69     12286.14 o
   0  20   8        485.76       -346.65       695.80 o
   1  20   8     163296.38     181275.36     11000.92 o
   2  20   8       1531.78       1881.84       785.58 o
   3  20   8      19588.22      19699.87      1841.30 o
   4  20   8         44.32       2063.93      3116.97 o
   5  20   8       7259.80       5328.75      2409.00 o
   6  20   8        533.63       -677.70      1175.54 o
 -10  21   8       4486.77       4630.07      1955.74 o
  -9  21   8      14011.77      14251.62      2636.60 o
  -8  21   8      13725.57      12850.16      1703.67 o
  -7  21   8      43950.31      41920.78      2967.92 o
  -6  21   8       2761.99       2367.58       943.01 o
  -5  21   8      12264.21      11155.14      1336.93 o
  -4  21   8       2740.85       1090.77       769.08 o
  -3  21   8       3765.07       3378.79       817.88 o
  -2  21   8       6295.08       5436.65       877.20 o
  -1  21   8      12969.89      13497.83      1230.99 o
   0  21   8       1552.01       1096.98       776.45 o
   1  21   8       1066.69       2011.44       831.09 o
   2  21   8         25.56       -830.68       830.68 o
   3  21   8       2551.48       2322.52       894.20 o
   4  21   8        143.04       1041.56      2164.36 o
   5  21   8       2359.10       2000.17      1346.82 o
   6  21   8         28.82        190.37      2263.42 o
  -9  22   8      20856.35      23000.01      2453.58 o
  -8  22   8       5273.46       2870.38      1828.03 o
  -7  22   8       5753.31       6083.18      1247.93 o
  -6  22   8       5376.80       4386.61      1128.42 o
  -5  22   8       5817.16       4676.88      1822.80 o
  -4  22   8        789.18       1166.63       773.97 o
  -3  22   8      23762.24      24542.54      1841.49 o
  -2  22   8      13650.98      15085.63      1363.15 o
  -1  22   8       6317.95       7079.24      1181.62 o
   0  22   8      15515.60      14483.28      1570.19 o
   1  22   8       1810.74       1853.50       827.02 o
   2  22   8        951.52        909.80       815.48 o
   3  22   8       2984.39       3496.59       926.53 o
   4  22   8        324.99         78.23      1768.08 o
   5  22   8       4452.41       3729.60      1699.80 o
   6  22   8       3239.57       1501.55      1730.19 o
  -9  23   8       5500.71       6586.96      2107.00 o
  -8  23   8      10446.17      13278.88      2160.78 o
  -7  23   8         16.53         -5.85      1018.90 o
  -6  23   8      41290.24      41587.65      2891.03 o
  -5  23   8       2597.07       2606.30       926.31 o
  -4  23   8      41988.54      46430.73      2919.61 o
  -3  23   8         36.39       -615.74       615.74 o
  -2  23   8       2614.41       4477.89      1036.07 o
  -1  23   8         10.82       -496.00      1882.37 o
   0  23   8       2149.62       1647.78       855.81 o
   1  23   8       1658.34        912.83      2515.11 o
   2  23   8       8159.93       6796.53      1227.44 o
   3  23   8       3332.21       3346.63       981.40 o
   4  23   8      42227.93      37412.44      4260.44 o
   5  23   8       6212.66       3712.13      4589.03 o
  -9  24   8       2821.11       3719.46      2835.32 o
  -8  24   8       4151.51       6675.24      2034.19 o
  -7  24   8       5917.71       8105.33      1447.73 o
  -6  24   8      12014.75      11293.07      2007.60 o
  -5  24   8       1750.57       1352.88       939.60 o
  -4  24   8      35119.61      34021.85      2406.07 o
  -3  24   8         23.69       -702.63       702.63 o
  -2  24   8      12959.01      10474.51      1432.81 o
  -1  24   8        196.97        -18.43      1219.36 o
   0  24   8       3268.98       2739.08       941.32 o
   1  24   8         66.03       -522.83       906.89 o
   2  24   8      73356.97      74284.86      4968.54 o
   3  24   8       2343.12       2588.29       943.69 o
   4  24   8      65440.41      58007.97      5701.44 o
   5  24   8       4263.97       3251.05      4527.65 o
  -8  25   8         13.74        555.68      1767.14 o
  -7  25   8       1669.46       1044.48      1266.39 o
  -6  25   8      16202.55      16942.47      1813.72 o
  -5  25   8       9478.97       9767.20      1347.87 o
  -4  25   8      52428.20      57567.33      3509.11 o
  -3  25   8       4603.66       4143.41      1130.69 o
  -2  25   8      18659.95      19510.09      1950.07 o
  -1  25   8         59.52       1948.97       938.94 o
   0  25   8       3363.08       2527.18      2942.14 o
   1  25   8        133.70        621.57       864.22 o
   2  25   8       1009.60       -311.38       804.81 o
   3  25   8        146.09         18.02       850.69 o
   4  25   8      11217.46      13327.82      2500.87 o
  -8  26   8       4064.59       4756.27      2728.76 o
  -7  26   8        573.53       1412.40      1165.44 o
  -6  26   8      14137.90      17074.27      1816.65 o
  -5  26   8       1788.31       2676.47      1072.17 o
  -4  26   8       8559.28       7584.62      1192.30 o
  -3  26   8       1285.37       1719.04       989.75 o
  -2  26   8       3422.01       4179.68      1157.44 o
  -1  26   8       1439.40        917.53       909.89 o
   0  26   8      12687.38      12186.00      1556.53 o
   1  26   8       7587.74       9834.18      1442.77 o
   2  26   8       6017.85       6365.87      1402.63 o
   3  26   8       2713.79       2321.39      1024.37 o
   4  26   8       1512.75       1783.41      1524.28 o
  -7  27   8      12176.61      10421.85      2371.33 o
  -6  27   8       4727.30       4195.40      1204.45 o
  -5  27   8        136.67       -631.70       908.29 o
  -4  27   8       1913.10       2137.43      1126.24 o
  -3  27   8       6896.29       6433.07      1353.90 o
  -2  27   8       1727.53        927.74      1003.52 o
  -1  27   8       2247.46       1594.23       999.34 o
   0  27   8       3566.70       4884.77      1219.51 o
   1  27   8       7195.25       8403.28      2454.72 o
   2  27   8       3157.74       2423.79      1033.28 o
   3  27   8      12059.49      11545.27      1574.60 o
  -6  28   8        490.52       1063.55      1084.68 o
  -5  28   8       2384.53       2676.60      1262.81 o
  -4  28   8        881.86       -218.18      1037.34 o
  -3  28   8      28104.89      33086.63      2898.25 o
  -2  28   8        259.38       -693.10       941.06 o
  -1  28   8      90864.78      94180.82      7031.75 o
   0  28   8        550.45       -660.84      1310.83 o
   1  28   8      72304.26      74101.07      5021.85 o
   2  28   8       1193.70       1418.79      1000.47 o
   3  28   8       8476.91       7431.25      1332.10 o
  -5  29   8      11409.19      13612.84      1913.97 o
  -4  29   8        961.98       1358.47      1172.24 o
  -3  29   8        616.15       -223.82       957.53 o
  -2  29   8       3697.09       4590.65      1966.52 o
  -1  29   8       7774.80       6498.24      1358.97 o
   0  29   8       1675.73       2088.59      1072.86 o
   1  29   8       2561.69       1673.40      1095.09 o
   2  29   8         27.35       -106.18       936.69 o
  -4  30   8        446.58       -705.58      1099.41 o
  -3  30   8      13011.42      14761.41      3164.44 o
  -2  30   8       7920.66       8109.62      1490.72 o
  -1  30   8       3472.63       5294.38      1266.37 o
   0  30   8       4374.93       4222.72      1209.01 o
   1  30   8        520.07       -972.07      1013.61 o
  -2  31   8        296.94       -986.58       986.58 o
  -1  31   8          0.55       1249.83      1905.23 o
 -11   0   9       9104.23       7792.06      1520.16 o
  -9   0   9       1829.61       2304.37      1028.30 o
  -7   0   9       1690.67       2963.95      1034.58 o
  -5   0   9      10903.16      11758.11      1509.40 o
  -3   0   9        416.68        716.16       853.57 o
  -1   0   9      86866.59      87546.17      5394.67 o
   1   0   9     303537.19     303347.06     17696.69 o
   3   0   9     240898.50     252093.66     14826.90 o
   5   0   9      12600.49      11296.42      1213.21 o
   7   0   9       2774.85       3694.60       861.27 o
 -12   1   9      25266.01      25457.69      1946.90 o
 -11   1   9        913.50       2313.85      1093.43 o
 -10   1   9       3315.85       3451.90       841.51 o
  -9   1   9      12525.56      12104.65      1162.14 o
  -8   1   9       5376.00       5727.59       867.73 o
  -7   1   9      71780.92      75283.64      3552.37 o
  -6   1   9      24956.52      25275.44      1618.75 o
  -5   1   9      80297.27      82494.22      3852.38 o
  -4   1   9       8043.33       7815.78       868.65 o
  -3   1   9      27383.74      27359.64      1562.64 o
  -2   1   9        126.53        639.01       460.27 o
  -1   1   9        717.20        684.60       606.84 o
   0   1   9         92.94        -84.08       358.23 o
   1   1   9       5509.27       5175.88       547.30 o
   2   1   9       1065.89       1185.47       388.36 o
   3   1   9      40604.89      40199.42      1924.34 o
   4   1   9      10049.38       9687.70       761.00 o
   5   1   9      46256.32      49449.96      2327.83 o
   6   1   9       4727.44       4563.18       607.67 o
   7   1   9       1086.94       1421.79       514.11 o
   8   1   9       1836.19       1489.59       672.38 o
 -12   2   9       7275.22       6066.50      1110.46 o
 -11   2   9        853.75        881.77       865.29 o
 -10   2   9      21355.09      22025.29      3314.33 o
  -9   2   9       9074.17       9378.26      1033.25 o
  -8   2   9       6304.63       6500.95       897.47 o
  -7   2   9      36898.60      38173.55      2138.98 o
  -6   2   9      11800.66      12074.78      1087.85 o
  -5   2   9       1109.15       2453.94       688.68 o
  -4   2   9      21111.99      20317.83      1361.70 o
  -3   2   9      15172.43      14487.47      1059.15 o
  -2   2   9        428.63        154.09       442.26 o
  -1   2   9      44188.21      45233.16      2118.83 o
   0   2   9      29021.94      28104.81      1437.30 o
   1   2   9       3149.17       3339.65       471.85 o
   2   2   9      25671.62      25844.81      1333.30 o
   3   2   9         26.86       -161.83       373.17 o
   4   2   9      15144.66      14470.79       947.50 o
   5   2   9        550.75        934.01       458.87 o
   6   2   9      11764.43      11836.61       900.83 o
   7   2   9        861.39        777.04       515.49 o
   8   2   9      11072.16      12496.37      1443.73 o
 -12   3   9       3124.75       2480.70       942.19 o
 -11   3   9      13255.62      13565.73      1322.84 o
 -10   3   9      12281.02      13055.27      1259.44 o
  -9   3   9      27210.23      30976.50      1938.86 o
  -8   3   9      16790.69      16699.43      1330.77 o
  -7   3   9      12272.89      12612.40      1730.01 o
  -6   3   9       1324.20        925.06       641.54 o
  -5   3   9       2460.77       2664.33       664.11 o
  -4   3   9      55676.77      57433.47      2771.16 o
  -3   3   9       5387.26       5492.18       704.57 o
  -2   3   9      35973.06      37860.99      1882.69 o
  -1   3   9        547.36          7.61       343.52 o
   0   3   9        545.90        585.53       346.43 o
   1   3   9        332.31        464.32       371.72 o
   2   3   9        299.46       -339.16       357.55 o
   3   3   9        177.97        -29.08       380.84 o
   4   3   9       4679.16       5510.37       666.49 o
   5   3   9       2875.12       3033.93       541.03 o
   6   3   9      60666.92      63494.45      2910.43 o
   7   3   9       6371.15       8490.82       915.58 o
   8   3   9      45630.70      53100.03      5161.87 o
 -12   4   9      13840.05      14166.16      1461.93 o
 -11   4   9        123.00       -745.35       745.35 o
 -10   4   9      25918.64      25515.10      1794.90 o
  -9   4   9         51.08        294.25       728.92 o
  -8   4   9      20265.41      19181.93      1936.56 o
  -7   4   9       1103.82        986.14       630.99 o
  -6   4   9      42216.39      41680.04      2294.90 o
  -5   4   9        127.33       -331.55       572.98 o
  -4   4   9     106370.19     106137.63      4705.75 o
  -3   4   9        412.18       -100.80       487.92 o
  -2   4   9     284558.41     282730.03     10430.92 o
  -1   4   9         81.74        -10.30       356.17 o
   0   4   9     172837.45     169715.41      7106.33 o
   1   4   9          3.63        157.12       356.73 o
   2   4   9         98.51        385.97       389.11 o
   3   4   9        248.83       1077.31       410.63 o
   4   4   9      64275.09      65606.51      2948.74 o
   5   4   9        411.86        451.50       444.78 o
   6   4   9      35204.90      35717.10      2129.84 o
   7   4   9         12.24       -334.10       662.74 o
   8   4   9         18.46       -182.90      1188.87 o
 -12   5   9       2359.25       2005.98       977.67 o
 -11   5   9      11851.92       9565.72      1195.56 o
 -10   5   9       9836.00       8211.73      1254.62 o
  -9   5   9      28116.54      27329.70      1819.90 o
  -8   5   9      29596.40      28849.41      1855.13 o
  -7   5   9       8420.09      10974.88      1483.47 o
  -6   5   9        812.84       1080.80       663.14 o
  -5   5   9       3266.01       4203.73       886.76 o
  -4   5   9      31859.22      30772.76      1758.84 o
  -3   5   9      10710.02      11730.77      1138.15 o
  -2   5   9      37437.20      35410.11      1577.84 o
  -1   5   9       3787.09       2985.47       515.30 o
   0   5   9       6721.09       6897.04       639.62 o
   1   5   9        248.35       -111.04       365.58 o
   2   5   9         32.26       -341.91       346.56 o
   3   5   9          2.75        260.85       381.23 o
   4   5   9      11312.62      12265.96       871.08 o
   5   5   9       3374.16       3738.66       660.96 o
   6   5   9      43971.90      48035.14      2703.72 o
   7   5   9       6645.24       9681.47      1860.06 o
   8   5   9      43097.57      44206.65      4535.19 o
 -12   6   9      11921.73      10755.16      1351.36 o
 -11   6   9       2211.49       1885.86       901.80 o
 -10   6   9      18930.03      18064.31      1975.14 o
  -9   6   9       9988.30       8969.78      1085.73 o
  -8   6   9      15806.62      14822.78      1318.07 o
  -7   6   9      14368.42      12868.78      1187.39 o
  -6   6   9       8502.09       8511.85       978.06 o
  -5   6   9       1953.41       1456.99       708.47 o
  -4   6   9      30964.90      31682.42      1752.81 o
  -3   6   9      19333.70      18418.73      1218.34 o
  -2   6   9        381.98         22.63       480.41 o
  -1   6   9      23285.11      23664.57      1334.46 o
   0   6   9       9771.42       9134.49       716.87 o
   1   6   9       3508.31       4424.05       524.87 o
   2   6   9      29174.33      29545.65      1485.96 o
   3   6   9       1042.84       1572.43       519.22 o
   4   6   9      14903.07      15139.92      1176.09 o
   5   6   9       1258.84        812.70       521.50 o
   6   6   9       9843.88      10261.47      1241.88 o
   7   6   9       1232.82       1691.94      1249.90 o
   8   6   9      10149.04       8173.18      1951.80 o
 -12   7   9      28452.96      31174.96      2696.04 o
 -11   7   9       3946.88       4416.36      1026.80 o
 -10   7   9       4897.30       5142.92      1013.51 o
  -9   7   9      18875.44      20991.87      2234.93 o
  -8   7   9       5288.41       7151.61      1593.57 o
  -7   7   9      60473.96      61129.84      3081.50 o
  -6   7   9      12554.60      12568.57      1165.21 o
  -5   7   9      67450.12      67616.30      3216.10 o
  -4   7   9      16907.50      16486.63      1199.86 o
  -3   7   9      17518.63      19627.67      1521.81 o
  -2   7   9        103.05        272.39       460.30 o
  -1   7   9       1052.81       1818.60       510.44 o
   0   7   9        485.31        491.30       391.98 o
   1   7   9       4637.62       5249.55       556.37 o
   2   7   9       2590.58       2441.31       444.30 o
   3   7   9      36970.67      36185.98      2107.19 o
   4   7   9      10166.94      11866.82      1031.34 o
   5   7   9      36807.93      40746.06      2344.26 o
   6   7   9       5324.90       7683.81      1570.30 o
   7   7   9       1163.82       3018.05      1371.84 o
   8   7   9       1133.74       8383.43      6600.05 o
 -12   8   9        344.45        520.74       929.50 o
 -11   8   9       8785.96       8849.01      1253.10 o
 -10   8   9       1288.44       1536.51       847.69 o
  -9   8   9       4370.52       3596.27       888.69 o
  -8   8   9        731.34        989.69       756.49 o
  -7   8   9       1859.38       2078.41       964.35 o
  -6   8   9        521.25       -202.72       671.01 o
  -5   8   9      22714.65      22707.55      1729.24 o
  -4   8   9         89.13        234.57       554.07 o
  -3   8   9        171.42        304.14       500.73 o
  -2   8   9         64.16       -209.55       507.09 o
  -1   8   9      45868.00      49011.65      2326.18 o
   0   8   9        475.45         68.55       427.23 o
   1   8   9     219463.19     225452.03     11064.56 o
   2   8   9        147.90       -221.90       496.18 o
   3   8   9     189306.20     201642.88      9925.04 o
   4   8   9       1777.05        957.71       520.57 o
   5   8   9       9813.22       9481.77       947.70 o
   6   8   9        269.76        365.81      1112.67 o
   7   8   9       2375.69       2118.84      1432.89 o
   8   8   9         10.84      -1014.83      1307.56 o
 -12   9   9      20592.55      22379.82      1854.50 o
 -11   9   9        643.91       -150.48       897.05 o
 -10   9   9       3685.18       3767.46      1015.96 o
  -9   9   9      10427.79      10822.65      1580.38 o
  -8   9   9       8189.54       8284.89      1084.24 o
  -7   9   9      61799.20      58523.23      3075.18 o
  -6   9   9      19732.51      19250.74      1601.76 o
  -5   9   9      78147.05      70546.48      4342.20 o
  -4   9   9       9892.50       9987.92       944.28 o
  -3   9   9      40187.80      39769.73      3076.23 o
  -2   9   9        423.11        772.58       842.61 o
  -1   9   9       1528.44        634.19       495.04 o
   0   9   9        537.14       -283.83       503.94 o
   1   9   9       3031.92       4223.99       956.08 o
   2   9   9         24.52       1137.91       530.12 o
   3   9   9      17426.10      15872.63      1223.50 o
   4   9   9       5186.93       5326.37      1033.61 o
   5   9   9      25746.73      27850.69      2233.43 o
   6   9   9       2653.82       1935.95      1219.50 o
   7   9   9        400.72        401.75      2781.69 o
   8   9   9       1852.15       1155.28      2934.29 o
 -12  10   9       5864.07       6440.82      1247.82 o
 -11  10   9       1225.80       1216.28       945.59 o
 -10  10   9      14098.71      12468.70      1359.77 o
  -9  10   9       8671.49       8906.48      1195.02 o
  -8  10   9       1879.48       1747.00       849.04 o
  -7  10   9      35856.14      31304.53      2417.91 o
  -6  10   9       8941.73       6456.54       921.80 o
  -5  10   9       1384.13        461.03       621.27 o
  -4  10   9      21309.75      19915.12      1724.70 o
  -3  10   9      19606.79      16477.56      2132.03 o
  -2  10   9        159.30       -388.27       388.27 o
  -1  10   9      48889.66      46862.07      2802.20 o
   0  10   9      18816.29      18839.19      1408.47 o
   1  10   9       9514.58       9499.15       952.47 o
   2  10   9      17648.45      18068.40      1357.96 o
   3  10   9          2.45       -362.93       753.76 o
   4  10   9       8914.31       8496.15      1035.74 o
   5  10   9        257.07       -387.64      1112.67 o
   6  10   9      12842.15      11041.60      1936.85 o
   7  10   9        826.06       -685.91      1249.88 o
   8  10   9      11768.05      13114.48      2409.40 o
 -11  11   9      13204.24      11440.71      1416.18 o
 -10  11   9       9108.23       6320.54      1116.79 o
  -9  11   9      22682.87      19367.15      1649.29 o
  -8  11   9       8927.96       8686.33      1672.72 o
  -7  11   9      10175.47       9247.45      1481.83 o
  -6  11   9       3453.66       2846.56      1736.10 o
  -5  11   9       1324.29       1117.51       612.93 o
  -4  11   9      67152.52      62041.12      5730.94 o
  -3  11   9       2160.87       1342.27       502.48 o
  -2  11   9      26891.26      25942.48      1777.50 o
  -1  11   9         23.70       -498.11       498.11 o
   0  11   9         22.06        198.01       548.38 o
   1  11   9       1650.98       1659.30       611.77 o
   2  11   9       1558.26       1005.86       572.26 o
   3  11   9         98.86        133.89       525.51 o
   4  11   9       5128.40       5531.69       991.91 o
   5  11   9       2225.56       2627.98       829.06 o
   6  11   9      65613.55      66499.48      6176.04 o
   7  11   9       4334.02       3195.43      1468.86 o
 -11  12   9        132.53       -777.81       873.73 o
 -10  12   9      22895.94      24169.37      2195.64 o
  -9  12   9          6.13        946.73       856.01 o
  -8  12   9      18214.63      16707.41      2831.70 o
  -7  12   9       2673.54       2514.32       862.69 o
  -6  12   9      31581.19      30786.22      3470.93 o
  -5  12   9        470.45       1107.16       644.08 o
  -4  12   9     108606.37      92499.34      9964.42 o
  -3  12   9       1168.59        812.47       672.35 o
  -2  12   9     246742.89     247790.53     12216.12 o
  -1  12   9        171.37         19.55       556.76 o
   0  12   9     193928.86     198985.45      9812.72 o
   1  12   9        178.82       -237.07       645.06 o
   2  12   9        115.39       1109.71       585.25 o
   3  12   9         53.74       -292.22       664.00 o
   4  12   9      46063.11      46884.77      3255.70 o
   5  12   9       1205.45        167.67      1036.51 o
   6  12   9      25447.90      24872.71      3112.90 o
   7  12   9        695.00         85.22      2857.94 o
 -11  13   9      11256.26      10906.08      1447.27 o
 -10  13   9       5428.49       4764.47      1447.93 o
  -9  13   9      17329.03      16280.35      1883.69 o
  -8  13   9      26834.98      25205.03      2694.08 o
  -7  13   9       3282.96       2468.37       895.88 o
  -6  13   9        703.57        920.32       715.44 o
  -5  13   9       4605.43       5155.80       977.03 o
  -4  13   9      30055.28      31524.27      2173.33 o
  -3  13   9      15445.34      15638.67      1357.80 o
  -2  13   9      50717.66      51682.67      2986.37 o
  -1  13   9       2510.14       2640.00       690.66 o
   0  13   9       6159.52       6054.64      1254.59 o
   1  13   9         16.38        171.22       575.42 o
   2  13   9        839.90       1063.53       625.67 o
   3  13   9          1.07       -540.90       634.32 o
   4  13   9       6165.39       6261.03      1028.30 o
   5  13   9       1574.73       3216.27      1310.90 o
   6  13   9      34591.17      10609.45      6167.22 o
   7  13   9       5083.23       4367.05      1528.70 o
 -11  14   9        401.40       -633.53       938.03 o
 -10  14   9      17632.29      15474.50      3108.79 o
  -9  14   9       5708.63       3027.43      1059.48 o
  -8  14   9       7464.11       7054.58      1189.62 o
  -7  14   9       8455.57       5442.33      1195.47 o
  -6  14   9       9704.00       8223.36      1013.39 o
  -5  14   9         47.79        414.58       720.95 o
  -4  14   9      36653.12      33276.72      2350.92 o
  -3  14   9      23290.80      24224.18      1797.61 o
  -2  14   9       1919.57       1268.23       735.84 o
  -1  14   9      12468.31      13910.00      1723.51 o
   0  14   9       3704.39       3575.92       769.78 o
   1  14   9       3444.42       3353.30       755.42 o
   2  14   9      20196.91      20201.57      1839.28 o
   3  14   9       2339.47       3358.71       868.01 o
   4  14   9       7339.85       7551.31      1105.06 o
   5  14   9         60.61         45.73      1097.42 o
   6  14   9       9194.21       6005.62      2500.68 o
   7  14   9        487.42       3295.90      1874.79 o
 -11  15   9       6258.28       4983.65      1480.97 o
 -10  15   9       3102.23       4197.79      1137.25 o
  -9  15   9      15283.87      14663.15      1952.74 o
  -8  15   9       1870.80       1968.21       974.12 o
  -7  15   9      59060.23      52588.93      5300.57 o
  -6  15   9      11662.82      12297.39      1422.61 o
  -5  15   9      42037.74      39617.49      2645.59 o
  -4  15   9       6428.22       6158.07       994.27 o
  -3  15   9       9429.73       7798.86      1029.01 o
  -2  15   9        613.27       -141.95       608.06 o
  -1  15   9       1017.62       1151.95       646.15 o
   0  15   9        517.60        649.86       637.82 o
   1  15   9       2433.24       2923.05       827.27 o
   2  15   9       4452.56       5315.97       998.21 o
   3  15   9      35308.56      35295.73      2688.22 o
   4  15   9       5060.51       5169.75      1004.94 o
   5  15   9      31922.94      26910.49      3327.56 o
   6  15   9       4270.41       4781.18      3315.73 o
   7  15   9       1032.92       2608.33      1684.30 o
 -10  16   9       2077.55       1687.46      1764.54 o
  -9  16   9       3109.28       2640.68      1007.57 o
  -8  16   9       2323.01       2537.14      1251.92 o
  -7  16   9       4446.15       3317.00      1604.69 o
  -6  16   9        794.84        882.23       838.39 o
  -5  16   9      11416.27      11592.88      1354.13 o
  -4  16   9         72.95         91.55       724.11 o
  -3  16   9       1833.79        965.63      1004.76 o
  -2  16   9         86.84       -352.72       611.78 o
  -1  16   9      25926.00      27783.32      2195.64 o
   0  16   9         11.20       -587.27       587.27 o
   1  16   9     146550.39     144695.47      8877.55 o
   2  16   9       1340.13       1103.42       798.60 o
   3  16   9     103999.57     107786.02     10018.28 o
   4  16   9       1605.97        878.74       804.76 o
   5  16   9      12442.35      10797.29      1967.30 o
   6  16   9        365.82       1104.21      1260.16 o
 -10  17   9       2264.57       1151.01      1077.57 o
  -9  17   9       3959.81       4195.46      1214.43 o
  -8  17   9       5017.38       6859.54      1368.59 o
  -7  17   9      39366.82      36175.18      3149.58 o
  -6  17   9      15095.25      15284.86      1623.79 o
  -5  17   9      64985.37      60002.42      4758.41 o
  -4  17   9       8130.17       7650.27      1094.82 o
  -3  17   9      21919.19      20664.80      2446.60 o
  -2  17   9         39.31        745.00       690.25 o
  -1  17   9        959.33       1487.48       718.91 o
   0  17   9       1174.55       1835.92       756.67 o
   1  17   9        157.74        230.41      1844.28 o
   2  17   9         42.47       1283.43       776.39 o
   3  17   9       7440.91       6295.82      1074.93 o
   4  17   9       1565.65       2670.32       906.91 o
   5  17   9       9235.24       8142.51      1799.28 o
   6  17   9       2726.88       4410.50      1545.55 o
 -10  18   9       8562.20       7269.61      1493.14 o
  -9  18   9       6649.49       7777.27      1443.46 o
  -8  18   9       2491.12       1279.59      1678.11 o
  -7  18   9      19584.24      19467.95      1916.59 o
  -6  18   9       2785.69       3248.11      1038.39 o
  -5  18   9       5479.97       4598.43      1042.57 o
  -4  18   9       6683.02       6196.16      1040.27 o
  -3  18   9      14014.79      15316.55      1450.72 o
  -2  18   9       1121.49       1299.31       915.29 o
  -1  18   9      30930.73      31060.76      3215.52 o
   0  18   9      10957.85      11295.29      1392.70 o
   1  18   9       6650.23       6654.55      1860.12 o
   2  18   9      11685.94      11807.65      2035.94 o
   3  18   9         87.16        589.22       805.58 o
   4  18   9       4212.67       4623.17      1052.60 o
   5  18   9       1100.31        731.64      1280.38 o
   6  18   9       9430.51       6948.25      2874.24 o
 -10  19   9       6269.06       4076.72      1337.76 o
  -9  19   9      17768.39      14954.65      1789.18 o
  -8  19   9       6591.69       8798.18      1509.54 o
  -7  19   9       8754.43       9623.95      1437.65 o
  -6  19   9       2668.65        961.80       878.46 o
  -5  19   9          5.24       -964.00      1069.69 o
  -4  19   9      26660.29      24139.48      1951.74 o
  -3  19   9        229.49         21.38       691.11 o
  -2  19   9      15559.91      15214.50      1792.01 o
  -1  19   9        168.15       -487.16       665.91 o
   0  19   9       1774.24       2036.28       922.78 o
   1  19   9        659.89       1603.83      1280.36 o
   2  19   9        465.14       1590.71       875.97 o
   3  19   9        171.35        271.97       776.39 o
   4  19   9       3004.67       1184.59       888.83 o
   5  19   9       4696.75       4253.35      1585.48 o
   6  19   9      52426.90      19919.20      7698.83 o
  -9  20   9         18.01      -1097.37      1097.37 o
  -8  20   9      14828.02      13539.30      3169.67 o
  -7  20   9        792.63        750.11      1038.34 o
  -6  20   9      17141.34      20632.79      2583.69 o
  -5  20   9       1458.87       1083.98       922.05 o
  -4  20   9      70889.27      65492.40      3785.25 o
  -3  20   9         97.02        630.75       809.70 o
  -2  20   9     125822.66     124049.70      6474.97 o
  -1  20   9          8.34        715.47       845.92 o
   0  20   9     117551.16     122356.74      7684.22 o
   1  20   9        878.08       1677.29       888.22 o
   2  20   9         60.53       -523.69       757.09 o
   3  20   9          2.29        -18.55      1158.38 o
   4  20   9      31325.47      30056.01      3731.81 o
   5  20   9       2246.33       2850.50      1478.60 o
  -9  21   9      10781.87       6047.25      1481.69 o
  -8  21   9      14100.08      12459.54      1825.96 o
  -7  21   9        818.12       1323.95      1088.38 o
  -6  21   9        864.29        821.75       950.00 o
  -5  21   9       3153.46       2756.92       968.97 o
  -4  21   9      25441.77      25038.98      2025.27 o
  -3  21   9      10430.83      11442.91      1582.87 o
  -2  21   9      28944.61      30192.08      2125.77 o
  -1  21   9       1694.80       1060.51       933.40 o
   0  21   9       8620.47       9571.16      1349.26 o
   1  21   9          1.79       -599.99       771.44 o
   2  21   9        406.08       -610.70       804.72 o
   3  21   9          1.09       -474.33       791.01 o
   4  21   9       2293.23       2663.10      1371.91 o
   5  21   9       1031.84      -1204.16      1402.31 o
  -9  22   9       3388.43       1849.35      1596.45 o
  -8  22   9       2160.44       1410.25      1275.90 o
  -7  22   9       5188.79       2875.49      1174.49 o
  -6  22   9       5889.58       5315.93      1180.71 o
  -5  22   9        395.62       1049.88       929.93 o
  -4  22   9      28928.33      31450.25      2315.22 o
  -3  22   9      13122.35      13117.57      1418.42 o
  -2  22   9       2040.71       2599.94      1058.34 o
  -1  22   9       6314.93       8170.38      2622.39 o
   0  22   9       4425.86       4562.89      1102.66 o
   1  22   9        201.10        413.81      1005.97 o
   2  22   9       9868.17      11879.96      1503.89 o
   3  22   9        962.45        522.24       886.27 o
   4  22   9       6356.81       5844.33      1402.64 o
   5  22   9          5.98         91.45      1447.98 o
  -8  23   9       1523.95       2850.93      1299.73 o
  -7  23   9      34139.33      31498.18      2586.48 o
  -6  23   9       4782.90       3437.83      1726.57 o
  -5  23   9      27619.28      27484.00      2331.18 o
  -4  23   9       2298.46       1436.46       909.10 o
  -3  23   9       3685.30       4037.96       974.55 o
  -2  23   9        752.82       1268.32       947.80 o
  -1  23   9       1169.11       1347.21       911.80 o
   0  23   9        962.21       1202.29       907.94 o
   1  23   9       3256.02       4211.79      2766.81 o
   2  23   9       5081.69       4416.80      1131.86 o
   3  23   9      35535.09      32086.54      2707.06 o
   4  23   9       4929.67       4889.33      1195.26 o
  -8  24   9       2556.81       1549.38      1313.47 o
  -7  24   9        361.45       1228.54      1190.84 o
  -6  24   9        967.56       2182.40      1107.27 o
  -5  24   9       5569.01       7202.05      1284.07 o
  -4  24   9         52.62        228.35       872.14 o
  -3  24   9         36.96       -482.66       944.39 o
  -2  24   9        266.19        565.21       938.95 o
  -1  24   9      21670.71      25928.97      5103.47 o
   0  24   9          4.83        864.36       951.62 o
   1  24   9      98333.26     104609.48      6746.54 o
   2  24   9       2035.17       1817.78      1120.38 o
   3  24   9      80293.61      89005.33      5898.60 o
   4  24   9       1831.82       1989.63      1062.12 o
  -7  25   9      17535.15      15882.75      3660.91 o
  -6  25   9       8221.32       9015.27      1496.05 o
  -5  25   9      40552.07      42282.80      2969.13 o
  -4  25   9       4179.23       5580.55      1384.30 o
  -3  25   9      18831.99      24129.65      2395.66 o
  -2  25   9        263.20        590.18       985.06 o
  -1  25   9        129.04        -81.35       881.20 o
   0  25   9        568.60        673.08      1562.33 o
   1  25   9         35.44      -1300.77      2072.90 o
   2  25   9          0.37        -20.21      1615.64 o
   3  25   9       2970.31       1789.25      1547.24 o
  -6  26   9       1391.98       1105.13      1146.55 o
  -5  26   9       4061.78       7106.11      3803.52 o
  -4  26   9        908.64       3842.75      1210.47 o
  -3  26   9       5298.73       5952.65      1677.00 o
  -2  26   9       3019.73       3212.43      1149.58 o
  -1  26   9      15206.31      13102.39      1891.26 o
   0  26   9      10042.15       8444.23      1434.39 o
   1  26   9       4203.46       5314.07      1240.81 o
   2  26   9       6064.77       6726.89      1291.51 o
  -6  27   9       1982.37       1574.38      1188.04 o
  -5  27   9        571.58       3634.92      2583.56 o
  -4  27   9      13201.46      14010.33      1910.05 o
  -3  27   9        269.04        359.55      1076.68 o
  -2  27   9       5332.76       8081.52      1455.94 o
  -1  27   9        503.51        784.70      1021.72 o
   0  27   9       1221.88       2614.57      1160.81 o
   1  27   9        584.68       1689.79      1076.50 o
   2  27   9       2122.01        845.65      1047.31 o
  -5  28   9       1708.85       3159.06      2263.58 o
  -4  28   9      28899.71      32342.79      5005.47 o
  -3  28   9        433.97      -1170.33      2774.07 o
  -2  28   9      59347.97      66840.10      4791.58 o
  -1  28   9         70.24        -28.46      1783.30 o
   0  28   9      44785.05      43890.82      3471.96 o
   1  28   9        701.45        901.61      1072.81 o
  -3  29   9       4929.14       6332.95      1458.90 o
  -2  29   9      20553.91      21860.96      2316.32 o
  -1  29   9       1659.72        902.02      1600.51 o
 -12   0  10       1725.11        946.21      1287.72 o
 -10   0  10        334.21       1685.75      1147.79 o
  -8   0  10       4656.76       4530.66      1196.77 o
  -6   0  10       5641.41       4733.41      1162.99 o
  -4   0  10       7677.94       8425.72      1350.58 o
  -2   0  10     145977.78     149628.50      9061.56 o
   0   0  10     311189.44     300660.50     17647.91 o
   2   0  10     167310.89     176616.08     10472.11 o
   4   0  10      11827.36      11838.65      1276.22 o
   6   0  10       9927.68      11771.98      1921.33 o
 -12   1  10       2847.40       1739.06      1018.71 o
 -11   1  10        535.68        395.73      1056.01 o
 -10   1  10      10843.08       9764.50      1103.20 o
  -9   1  10      14142.65      13352.76      1222.93 o
  -8   1  10      38280.48      38600.59      2264.56 o
  -7   1  10      33245.19      33255.08      1984.30 o
  -6   1  10      40683.85      42038.47      2345.37 o
  -5   1  10       5973.11       6623.80       897.99 o
  -4   1  10      11009.46      10015.44      1007.12 o
  -3   1  10        514.77        135.07       540.65 o
  -2   1  10       2933.32       2771.93       597.43 o
  -1   1  10       2367.55       2164.77       551.25 o
   0   1  10       2897.54       3663.73       564.62 o
   1   1  10        616.69        631.81       457.71 o
   2   1  10      12552.38      12954.86       908.73 o
   3   1  10       5266.40       5454.97       632.95 o
   4   1  10      18409.24      17512.23      1126.38 o
   5   1  10       1119.85        706.97       513.61 o
   6   1  10       1012.83        193.55       564.66 o
   7   1  10         17.79        151.98       748.99 o
 -12   2  10        411.11        -52.47       833.78 o
 -11   2  10      12723.51      11712.61      1266.91 o
 -10   2  10       8045.40       5776.13       955.88 o
  -9   2  10       1210.99       2247.99      1003.25 o
  -8   2  10      27220.96      27918.62      1822.07 o
  -7   2  10      12615.19      14741.48      1437.68 o
  -6   2  10        577.18        367.52       665.75 o
  -5   2  10      18067.12      19105.95      1396.66 o
  -4   2  10      18654.52      17193.60      1282.47 o
  -3   2  10         22.15       -194.94       533.58 o
  -2   2  10      28814.92      28519.96      1594.46 o
  -1   2  10      38016.89      37896.04      1885.03 o
   0   2  10        656.92        410.03       425.39 o
   1   2  10      36273.87      36015.98      1784.77 o
   2   2  10       5100.94       5117.89       616.83 o
   3   2  10      13023.03      12629.77       912.69 o
   4   2  10       8788.41      10882.75       862.70 o
   5   2  10       2851.99       3699.14       720.72 o
   6   2  10       6159.33       8881.68      1561.59 o
   7   2  10       3233.26       4689.55      1044.08 o
 -12   3  10      14998.38      15819.55      1787.51 o
 -11   3  10        693.82        144.33       823.72 o
 -10   3  10      21594.96      22117.57      1630.83 o
  -9   3  10         36.36       -611.64       651.17 o
  -8   3  10       4751.91       5158.85      1012.23 o
  -7   3  10      11010.86      11802.44      1137.36 o
  -6   3  10       6406.12       6097.82       888.30 o
  -5   3  10      63202.67      63228.38      3085.92 o
  -4   3  10      12822.46      11612.44      1047.29 o
  -3   3  10      53179.31      55081.91      2662.51 o
  -2   3  10       1912.63       2149.32       820.69 o
  -1   3  10       6552.65       5581.90       678.31 o
   0   3  10        290.05        -32.12       426.51 o
   1   3  10         25.80       -354.13       416.73 o
   2   3  10         53.24        -57.10       409.97 o
   3   3  10       5930.28       5879.88       650.48 o
   4   3  10       4844.29       4873.41       756.56 o
   5   3  10      47803.07      51028.48      2851.76 o
   6   3  10       8864.60       9758.38      1006.24 o
   7   3  10      41600.96      45135.43      3228.21 o
 -12   4  10         18.90       -608.99       823.45 o
 -11   4  10      25522.61      28276.37      1957.49 o
 -10   4  10         87.48        137.85       754.55 o
  -9   4  10      26666.91      27083.37      2550.82 o
  -8   4  10        416.16        -87.37       660.14 o
  -7   4  10      26621.40      29818.47      2857.31 o
  -6   4  10         87.40        962.96       719.30 o
  -5   4  10      62068.41      61245.32      3003.75 o
  -4   4  10        526.47        759.99       628.47 o
  -3   4  10     111144.52     110461.18      4890.45 o
  -2   4  10        306.03        258.86       510.64 o
  -1   4  10      32838.52      29680.67      1588.55 o
   0   4  10          9.38         57.15       429.76 o
   1   4  10      13547.90      13601.68      1075.39 o
   2   4  10          3.71        664.65       442.22 o
   3   4  10     118708.91     125356.14      6332.23 o
   4   4  10         68.92       -503.15       503.15 o
   5   4  10      52845.59      55822.86      3082.84 o
   6   4  10         48.41        -12.38       599.41 o
   7   4  10       2789.86       2155.70       924.51 o
 -11   5  10        551.63       1755.48       902.59 o
 -10   5  10      17940.16      17307.38      1708.58 o
  -9   5  10        706.18        855.92       766.16 o
  -8   5  10       6080.47       6449.39       931.28 o
  -7   5  10       8154.57       7048.35       951.66 o
  -6   5  10      10753.08       9039.91      1052.14 o
  -5   5  10      38774.46      37046.99      2094.76 o
  -4   5  10      17494.70      18834.71      1490.85 o
  -3   5  10      64957.58      65793.48      3096.54 o
  -2   5  10       3783.15       2585.60       599.36 o
  -1   5  10       7731.03       7959.28       776.93 o
   0   5  10        171.90        659.94       472.01 o
   1   5  10       2094.55       2633.74       518.49 o
   2   5  10        121.93        487.90       535.14 o
   3   5  10       4205.33       4855.86       737.67 o
   4   5  10       6242.14       6090.27       819.40 o
   5   5  10      40073.71      43167.58      2503.25 o
   6   5  10       9796.18      11179.70      1369.40 o
   7   5  10      32493.58      36323.44      3762.34 o
 -11   6  10      13436.73      15162.31      1454.90 o
 -10   6  10       8033.55       8212.93      1087.70 o
  -9   6  10       4304.90       4308.60      1051.80 o
  -8   6  10      19576.85      20033.68      1540.17 o
  -7   6  10      12364.37      10714.02      1121.93 o
  -6   6  10        517.21        949.31       685.92 o
  -5   6  10      19323.68      22193.41      1517.38 o
  -4   6  10       9381.00      10811.53      1707.90 o
  -3   6  10       1582.95       1446.77       603.97 o
  -2   6  10      22969.88      21245.28      1336.13 o
  -1   6  10      24276.58      23694.98      1733.75 o
   0   6  10         91.23       -390.54       517.67 o
   1   6  10      30811.51      32637.90      1970.34 o
   2   6  10       6876.06       7876.73      1478.52 o
   3   6  10      13056.93      13210.50      1129.16 o
   4   6  10       7575.69       8893.04       947.28 o
   5   6  10       2269.62       2008.71      1114.61 o
   6   6  10       9979.69      10193.51      1331.33 o
   7   6  10       2011.75       1531.09       915.86 o
 -11   7  10        582.72        592.59       863.79 o
 -10   7  10      16250.19      17922.65      1575.38 o
  -9   7  10      10241.53      10152.07      1173.34 o
  -8   7  10      37600.27      38145.23      2297.28 o
  -7   7  10      34769.43      33347.69      3706.92 o
  -6   7  10      41470.49      44878.61      2703.07 o
  -5   7  10       6004.03       6586.06       879.49 o
  -4   7  10       5195.23       5341.68      1280.75 o
  -3   7  10        630.67        286.63       563.60 o
  -2   7  10        843.71       1044.98       534.37 o
  -1   7  10       1568.29       1902.04       618.87 o
   0   7  10       1527.79       1546.21       720.59 o
   1   7  10       2528.09       2463.60       636.90 o
   2   7  10       8932.35      10046.40      1005.93 o
   3   7  10       4303.63       6055.65       822.40 o
   4   7  10      22331.98      23190.59      1627.70 o
   5   7  10       1266.23        568.17       757.09 o
   6   7  10       3447.18       3967.05       978.86 o
   7   7  10        424.19       -148.87       850.70 o
 -11   8  10        290.42        776.38       884.40 o
 -10   8  10        266.17        780.17       796.22 o
  -9   8  10       2500.86       2641.11       885.07 o
  -8   8  10       1071.94       1175.53       931.17 o
  -7   8  10          4.84       -522.85       700.67 o
  -6   8  10       5284.50       4666.80       868.88 o
  -5   8  10        479.93       1188.46       662.38 o
  -4   8  10       2126.20       2352.61       662.23 o
  -3   8  10        178.29       -497.84       535.21 o
  -2   8  10      96969.36      93308.36      4922.80 o
  -1   8  10         87.86       -614.67       614.67 o
   0   8  10     239775.03     238634.38     11720.15 o
   1   8  10        303.44        531.04       558.35 o
   2   8  10     106690.41     108390.40      5556.84 o
   3   8  10        829.42       1112.65       657.47 o
   4   8  10      11821.33      12721.74      1154.35 o
   5   8  10          7.26         -2.34       721.37 o
   6   8  10      11520.89      10698.39      1341.68 o
   7   8  10         10.86       -852.35       852.35 o
 -11   9  10        289.23       -104.21       884.10 o
 -10   9  10       5310.42       4565.45      1011.16 o
  -9   9  10      11387.01      11420.63      1274.85 o
  -8   9  10      42899.99      42560.64      2509.99 o
  -7   9  10      31140.74      30414.01      2019.93 o
  -6   9  10      39013.08      40831.65      2358.72 o
  -5   9  10       5698.93       6094.97       853.49 o
  -4   9  10      15105.93      16068.93      1224.48 o
  -3   9  10        800.10        288.92       671.67 o
  -2   9  10        213.65        -83.35       561.07 o
  -1   9  10       3838.50       2325.31       842.53 o
   0   9  10       9733.76      10064.14      1021.56 o
   1   9  10         92.83        112.99       543.70 o
   2   9  10       8961.49       9206.51      1111.50 o
   3   9  10        861.73        696.94       589.63 o
   4   9  10       6870.44       8913.90      1228.91 o
   5   9  10       1355.24       2259.58       848.32 o
   6   9  10        475.72        926.92       831.07 o
   7   9  10        145.71       -281.98      1821.41 o
 -11  10  10      10500.55       8431.59      1275.87 o
 -10  10  10       6125.51       4156.26      1157.00 o
  -9  10  10         70.34       -590.20      1038.39 o
  -8  10  10      25817.11      25944.12      1873.30 o
  -7  10  10       8735.64       9530.97      1466.01 o
  -6  10  10       2044.11        970.72       716.66 o
  -5  10  10      17611.96      17984.59      2732.70 o
  -4  10  10      29795.62      31228.40      2415.96 o
  -3  10  10        753.23        600.63       671.67 o
  -2  10  10      22438.48      21551.46      3428.74 o
  -1  10  10      20763.30      21060.41      1650.12 o
   0  10  10       5235.31       4925.63       788.85 o
   1  10  10      28798.23      30686.56      1993.90 o
   2  10  10       4931.99       5300.59       803.01 o
   3  10  10       4570.65       4679.07       775.78 o
   4  10  10       7744.69       9893.08      1303.65 o
   5  10  10       4116.57       5842.96      1623.56 o
   6  10  10       4631.45       4913.11      1100.17 o
 -11  11  10        277.34       -825.48       926.20 o
 -10  11  10      19354.57      18770.24      1667.75 o
  -9  11  10         61.32       -351.26       818.88 o
  -8  11  10       3480.06       3256.51       949.89 o
  -7  11  10      12432.69      10342.05      1197.14 o
  -6  11  10       2367.08       1769.85       782.43 o
  -5  11  10      65807.24      62179.77      3617.96 o
  -4  11  10      10410.88       8405.74      1427.70 o
  -3  11  10      45312.59      45340.98      2743.45 o
  -2  11  10        317.35        -25.42       625.53 o
  -1  11  10       2492.66       2967.03       729.81 o
   0  11  10        439.11        484.71       613.90 o
   1  11  10        172.92        -35.09       586.89 o
   2  11  10        294.37        858.27       888.48 o
   3  11  10       8236.28       7784.75      1163.85 o
   4  11  10       4320.75       6227.26      1455.89 o
   5  11  10      61114.46      62816.14      4250.31 o
   6  11  10       8428.48       7195.22      1227.82 o
 -11  12  10      22924.99      20674.98      1853.69 o
 -10  12  10        292.31        386.97       934.05 o
  -9  12  10      17300.28      18141.21      1661.94 o
  -8  12  10       1129.74       1111.33       892.51 o
  -7  12  10      17347.04      14491.60      2692.84 o
  -6  12  10       1626.02       1073.56      1057.84 o
  -5  12  10      50523.87      50251.27      3101.02 o
  -4  12  10        355.49       -157.42       756.86 o
  -3  12  10      80984.88      89065.14      4755.73 o
  -2  12  10         49.49        578.92       637.49 o
  -1  12  10      43501.46      42436.59      2697.54 o
   0  12  10        225.29         55.42       656.87 o
   1  12  10      16603.16      17170.53      1417.02 o
   2  12  10         20.23       -333.22       707.24 o
   3  12  10      89497.60      89912.81      5737.22 o
   4  12  10       1503.38       1038.01       821.96 o
   5  12  10      49402.86      52630.79      3702.55 o
   6  12  10        799.57        575.28       867.30 o
 -10  13  10      14833.89      16266.71      1626.82 o
  -9  13  10       1572.65       2390.24      1009.27 o
  -8  13  10       1206.42         59.39      1110.53 o
  -7  13  10       3144.01       2901.22      1077.14 o
  -6  13  10       8187.82       6576.89      1170.78 o
  -5  13  10      44037.85      45467.29      2850.07 o
  -4  13  10      19343.73      19916.15      1676.39 o
  -3  13  10      56569.68      57230.07      3315.00 o
  -2  13  10       3973.46       3876.69       818.97 o
  -1  13  10      17049.16      17346.92      1442.85 o
   0  13  10         22.53        -59.16       643.90 o
   1  13  10       1434.63        117.22       654.97 o
   2  13  10         54.47       -461.15       967.86 o
   3  13  10       5143.13       5598.87      1379.73 o
   4  13  10       2623.20       1953.86       859.08 o
   5  13  10      29711.89      26500.82      2320.23 o
   6  13  10       7061.92       7280.22      1280.72 o
 -10  14  10       5685.29       4921.26      1244.78 o
  -9  14  10       1736.55        817.98       991.69 o
  -8  14  10      10080.39       9288.90      1439.68 o
  -7  14  10      12069.31      12110.47      1520.76 o
  -6  14  10        206.85        334.05       837.91 o
  -5  14  10      30815.87      30304.35      4622.96 o
  -4  14  10      11813.35      11076.61      1329.02 o
  -3  14  10       1709.91        591.32       711.45 o
  -2  14  10       7883.50       7237.69       994.71 o
  -1  14  10       9309.51      10389.83      1116.60 o
   0  14  10         53.31        386.28       683.14 o
   1  14  10      22220.13      26703.76      2294.31 o
   2  14  10       9191.68       9189.78      1271.09 o
   3  14  10       8883.20       8945.46      1304.64 o
   4  14  10       4711.28       1138.37       848.34 o
   5  14  10       2064.31       2560.87       970.07 o
   6  14  10       4321.68       2567.26      1074.75 o
 -10  15  10      15746.76      12896.06      1699.28 o
  -9  15  10       7849.24       7645.01      1424.76 o
  -8  15  10      30036.02      30116.68      2895.20 o
  -7  15  10      19498.50      19910.18      1948.22 o
  -6  15  10      28862.43      32735.31      2478.91 o
  -5  15  10       9089.71       9809.34      1286.30 o
  -4  15  10       2299.10       2171.27       852.14 o
  -3  15  10        516.57        660.55       737.77 o
  -2  15  10       2079.61       1313.47       716.80 o
  -1  15  10         10.42        -63.66       661.30 o
   0  15  10        170.48        271.94       721.23 o
   1  15  10       2642.08       3754.14       959.27 o
   2  15  10      10542.09      11832.53      1479.11 o
   3  15  10       3728.27       4576.88      1023.88 o
   4  15  10      20376.90      21543.46      2044.04 o
   5  15  10        249.00        295.52       831.27 o
   6  15  10       1196.50        546.82      1066.98 o
 -10  16  10        236.63       1760.30      1105.33 o
  -9  16  10       1182.00       2012.32      1145.23 o
  -8  16  10        861.06        605.48      1127.70 o
  -7  16  10        419.98        280.44       941.51 o
  -6  16  10        525.06        926.77       977.24 o
  -5  16  10        273.50        279.61       848.21 o
  -4  16  10       4441.44       4116.19      1307.97 o
  -3  16  10        337.89       -662.36       691.12 o
  -2  16  10      41423.21      42439.31      2673.40 o
  -1  16  10         13.05       -323.33       662.69 o
   0  16  10     157380.44     153125.08      7768.11 o
   1  16  10       1234.02       1259.84       816.65 o
   2  16  10      74061.24      82401.84      5384.37 o
   3  16  10       1094.97       1220.94       848.31 o
   4  16  10       4815.39       3878.23      1037.51 o
   5  16  10          2.72       -116.36       864.22 o
 -10  17  10       5446.34       6692.71      2667.94 o
  -9  17  10       8657.79       9601.22      2624.66 o
  -8  17  10      21502.20      22841.36      3438.33 o
  -7  17  10      18138.57      18240.70      1902.12 o
  -6  17  10      42778.14      41167.70      2895.46 o
  -5  17  10       5765.60       5959.05      1129.40 o
  -4  17  10      15004.57      12585.60      1405.45 o
  -3  17  10       1284.88        984.93       809.50 o
  -2  17  10        375.32        557.02      1036.63 o
  -1  17  10       3305.93       1817.78       820.17 o
   0  17  10       3277.85       5067.05      1122.01 o
   1  17  10        120.61       -267.82       841.36 o
   2  17  10         35.50       -764.86       764.86 o
   3  17  10        178.50       -121.53       796.40 o
   4  17  10       3219.12       2850.55       965.50 o
   5  17  10        413.08       -718.06       847.82 o
  -9  18  10        903.23        781.97      1183.74 o
  -8  18  10      17878.43      17699.12      2032.41 o
  -7  18  10       3524.36       4013.57      1232.43 o
  -6  18  10       2222.15       2511.40      1529.69 o
  -5  18  10       5325.59       4853.06      1159.08 o
  -4  18  10      12441.74      12957.58      1441.80 o
  -3  18  10       1855.08        645.52       789.11 o
  -2  18  10      21790.50      21408.43      1802.16 o
  -1  18  10      10192.49       9837.53      1384.21 o
   0  18  10       4098.15       5028.64      1093.84 o
   1  18  10      16341.32      14693.15      1654.31 o
   2  18  10       3717.91       5530.84      1128.00 o
   3  18  10       2247.78       2037.07       930.29 o
   4  18  10       5793.25       6572.00      3575.12 o
   5  18  10       1815.24        579.24       932.77 o
  -9  19  10        148.84        222.86      1155.80 o
  -8  19  10       5345.67       6225.25      1485.45 o
  -7  19  10       8412.85       7910.42      1414.70 o
  -6  19  10        715.62       -410.12       945.34 o
  -5  19  10      33732.60      31292.62      2426.82 o
  -4  19  10       3320.49       2349.82      1912.05 o
  -3  19  10      20935.49      22816.78      2457.91 o
  -2  19  10        222.79      -1123.82      1123.82 o
  -1  19  10        658.03        285.53      1127.93 o
   0  19  10        211.27        -57.56       831.59 o
   1  19  10        165.14          4.69       811.22 o
   2  19  10        891.82        849.84      1912.93 o
   3  19  10       9686.01       9563.01      1411.36 o
   4  19  10       4492.71       5697.86      1209.81 o
  -8  20  10       1154.90        974.37      1239.28 o
  -7  20  10      11656.45      12229.44      1657.96 o
  -6  20  10       2209.64       3399.15      1803.67 o
  -5  20  10      32039.57      31023.74      2855.11 o
  -4  20  10        303.81       -523.22       804.19 o
  -3  20  10      48644.08      44127.55      2903.34 o
  -2  20  10         10.11       -236.20       875.08 o
  -1  20  10      27794.72      32298.23      4525.09 o
   0  20  10        303.79       -620.80      2697.85 o
   1  20  10       8909.37       7282.28      1692.53 o
   2  20  10        410.17       1127.92      1417.52 o
   3  20  10      56357.62      58049.28      4104.02 o
   4  20  10       2176.26       2142.85      1011.37 o
  -8  21  10        373.18       1310.67      1258.49 o
  -7  21  10        644.60        444.19      1102.30 o
  -6  21  10       5984.10       6253.92      1348.50 o
  -5  21  10      29880.22      27967.86      2316.91 o
  -4  21  10      12379.36      11156.05      1914.04 o
  -3  21  10      45401.99      44943.86      3062.03 o
  -2  21  10       2222.00       3108.94      1303.31 o
  -1  21  10      12109.96      12538.69      1612.27 o
   0  21  10          9.02       1181.57       999.60 o
   1  21  10       1700.75       2915.61      2134.02 o
   2  21  10          1.53         73.61      1851.89 o
   3  21  10        921.49       1143.44       976.29 o
   4  21  10        910.44       -700.78       880.94 o
  -8  22  10       5990.10       4363.71      1458.99 o
  -7  22  10       9300.01       9370.94      1586.99 o
  -6  22  10        162.07        205.35       996.40 o
  -5  22  10      20642.49      21698.99      2062.88 o
  -4  22  10       7869.64       7652.95      1560.00 o
  -3  22  10       1620.47        811.82      1036.27 o
  -2  22  10       2649.10       1458.29      1143.28 o
  -1  22  10       8756.56       8917.37      1814.50 o
   0  22  10        486.12        412.03      2347.30 o
   1  22  10      17830.58      22811.09      3027.90 o
   2  22  10       6662.60       7987.34      1373.75 o
   3  22  10       5718.80       8820.12      1509.77 o
  -7  23  10      10604.09      11110.78      1677.53 o
  -6  23  10      11343.85      12680.99      3556.84 o
  -5  23  10       4199.12       3456.28      1159.00 o
  -4  23  10        827.32        -32.66      1318.47 o
  -3  23  10        631.32        -94.47      1790.97 o
  -2  23  10       3312.45       1933.96      1905.52 o
  -1  23  10        529.30       2527.73      1493.74 o
   0  23  10         15.24        284.65      1021.64 o
   1  23  10       3790.88       4447.25      1379.62 o
   2  23  10      15029.77      15489.70      4087.45 o
   3  23  10       3542.88       3216.44      1157.43 o
  -6  24  10       1245.06       3326.13      1273.80 o
  -5  24  10        713.21        937.55      1020.92 o
  -4  24  10       3444.12       2571.52      1206.61 o
  -3  24  10        571.80       2555.19      1189.44 o
  -2  24  10      38340.45      37325.75      3142.97 o
  -1  24  10         21.70       2159.07      1272.70 o
   0  24  10     106456.05     115443.27      7648.52 o
   1  24  10       1478.29       2109.37      1073.09 o
   2  24  10      61106.04      62814.91      4435.54 o
  -6  25  10      27293.98      26437.34      2472.83 o
  -5  25  10       1338.72       2180.51      1282.04 o
  -4  25  10      10063.26       8995.29      1641.31 o
  -3  25  10       1146.05        -77.12      1029.21 o
  -2  25  10        293.88       -388.79      1912.88 o
  -1  25  10       2923.01       4558.22      1226.83 o
   0  25  10       2983.32       2470.76      1156.13 o
   1  25  10        387.33        124.89      1054.16 o
  -5  26  10        378.06        945.21      1180.25 o
  -4  26  10       5704.25       5000.15      1435.57 o
  -3  26  10       2297.52       3059.12      1307.47 o
  -2  26  10      15555.87      19660.70      2623.34 o
  -1  26  10      11224.30      10492.90      1710.73 o
   0  26  10       1843.29       2784.08      1179.31 o
  -3  27  10       9485.28      10985.96      2157.58 o
  -2  27  10         29.62       1982.52      1152.76 o
  -1  27  10          6.61        990.72      1920.48 o
 -11   0  11       5216.42       4800.98      1852.30 o
  -9   0  11      19270.46      17960.61      2038.44 o
  -7   0  11      21903.40      26812.28      3189.00 o
  -5   0  11      19832.07      17967.08      2027.94 o
  -3   0  11     129089.77     118455.49      7407.71 o
  -1   0  11     207996.64     216705.14     12934.34 o
   1   0  11     106625.67     101838.44      6299.96 o
   3   0  11        568.34       1981.50      1143.17 o
   5   0  11      23245.67      21726.81      2822.65 o
 -11   1  11       3916.98       4550.73       993.01 o
 -10   1  11      17782.18      20143.87      1578.52 o
  -9   1  11      15990.11      15142.54      1316.63 o
  -8   1  11      29960.19      31538.67      1997.61 o
  -7   1  11      19470.50      17891.54      1391.46 o
  -6   1  11       1933.66       1961.05       759.22 o
  -5   1  11        852.09        514.49       745.37 o
  -4   1  11       2856.33       2967.41       797.75 o
  -3   1  11      15721.89      17040.42      1270.36 o
  -2   1  11       5970.23       6048.63      1144.35 o
  -1   1  11      17758.39      17725.98      1200.57 o
   0   1  11         21.28        -42.74       510.34 o
   1   1  11        970.26       1073.96       504.94 o
   2   1  11       1733.09       1102.69       509.79 o
   3   1  11       3678.84       3108.73       747.11 o
   4   1  11         79.62        439.90       736.80 o
   5   1  11       4094.14       5637.86      1070.58 o
   6   1  11       1985.22       3559.64      1007.40 o
 -11   2  11       7883.60      10505.73      1228.15 o
 -10   2  11        303.79       -363.25       763.70 o
  -9   2  11      17077.32      15619.55      1359.03 o
  -8   2  11      10758.69      10949.04      1150.51 o
  -7   2  11       1169.61       4274.03      1632.02 o
  -6   2  11      10679.47      12505.51      1219.56 o
  -5   2  11      16981.55      17925.12      1459.87 o
  -4   2  11        233.30        -63.42       637.87 o
  -3   2  11      18905.21      18114.10      1316.64 o
  -2   2  11      36151.13      36257.26      1972.18 o
  -1   2  11         33.84       1314.48       553.13 o
   0   2  11      32358.93      31998.52      1704.98 o
   1   2  11      14428.82      15262.38      1411.22 o
   2   2  11       4915.51       5134.74       796.32 o
   3   2  11      16771.15      18275.52      1423.28 o
   4   2  11        138.89       1851.57       680.38 o
   5   2  11      10260.38      12484.97      2653.29 o
   6   2  11        188.24       1265.08      1249.84 o
 -11   3  11      15782.59      15573.28      1426.41 o
 -10   3  11       2880.00       3149.06       917.26 o
  -9   3  11        544.31       -183.23       717.68 o
  -8   3  11      15622.66      16051.31      1349.08 o
  -7   3  11      11019.62      12843.64      1225.43 o
  -6   3  11      47965.88      51136.69      2706.23 o
  -5   3  11      14177.05      16087.19      1483.87 o
  -4   3  11      53948.96      55874.45      2788.06 o
  -3   3  11       4048.79       3850.78       779.56 o
  -2   3  11       8649.62       7977.54       931.02 o
  -1   3  11        247.29        497.65       528.91 o
   0   3  11        322.82        420.30       510.92 o
   1   3  11         91.05        114.37       574.08 o
   2   3  11       3992.51       4879.94       794.66 o
   3   3  11       3767.44       4631.17       787.66 o
   4   3  11      39357.51      42188.36      2503.32 o
   5   3  11       8167.45       8688.18      1071.63 o
   6   3  11      21724.20      26392.84      3280.03 o
 -11   4  11         23.59        268.59       829.56 o
 -10   4  11      14798.66      15383.08      1401.11 o
  -9   4  11        318.92       1295.23       783.26 o
  -8   4  11       9336.70      11336.69      1178.72 o
  -7   4  11        104.58         -1.01       708.14 o
  -6   4  11      12520.86      14246.02      1840.34 o
  -5   4  11          2.39        -69.20       680.67 o
  -4   4  11      34594.01      34739.36      2022.83 o
  -3   4  11          0.34       -244.78       596.56 o
  -2   4  11        224.24        550.74       573.67 o
  -1   4  11        224.44        521.25       934.78 o
   0   4  11      35916.16      34705.35      2131.96 o
   1   4  11         86.34        -51.37       713.59 o
   2   4  11     113378.17     117734.46      5951.22 o
   3   4  11         73.03        -30.02       693.25 o
   4   4  11      88979.99      96810.26      5041.29 o
   5   4  11          7.43        -29.53       642.46 o
   6   4  11       1319.88       -274.37      1051.75 o
 -11   5  11      15250.99      15352.01      1460.55 o
 -10   5  11       1351.95       1201.14       817.09 o
  -9   5  11        331.59       1692.32       790.41 o
  -8   5  11      10850.23       9934.99      1311.86 o
  -7   5  11      11083.13      10121.64      1138.39 o
  -6   5  11      43088.41      43870.00      2440.80 o
  -5   5  11      20098.37      20481.55      1486.75 o
  -4   5  11      49889.80      51629.68      2606.23 o
  -3   5  11       4440.52       5078.02       788.62 o
  -2   5  11      19941.54      18263.32      1494.61 o
  -1   5  11        183.21       -548.80       548.80 o
   0   5  11       1795.52       3344.77       763.16 o
   1   5  11         92.12       -568.00       568.00 o
   2   5  11       6281.29       6452.23       890.72 o
   3   5  11       2067.40       1970.52       688.26 o
   4   5  11      21489.14      22175.17      1647.93 o
   5   5  11       9655.44       9986.33      1364.73 o
   6   5  11      18891.26      20070.88      1984.32 o
 -11   6  11       8228.73       7204.50      1489.90 o
 -10   6  11        594.49        381.65       841.67 o
  -9   6  11      14939.51      15740.52      1662.11 o
  -8   6  11       7525.02       7546.39      1613.15 o
  -7   6  11       1619.30       1383.09       791.62 o
  -6   6  11      19696.85      20262.67      1880.63 o
  -5   6  11       7843.37       8305.06       981.93 o
  -4   6  11         83.40        -48.05       620.59 o
  -3   6  11      10976.40      13328.62      1324.38 o
  -2   6  11      19826.08      19099.46      1802.48 o
  -1   6  11        508.55       1039.85       642.76 o
   0   6  11      31781.55      31426.62      2063.41 o
   1   6  11      17011.87      18112.04      1437.16 o
   2   6  11       6864.21       7117.91       904.29 o
   3   6  11      15194.92      15873.34      1338.51 o
   4   6  11        203.58        859.08       741.37 o
   5   6  11       9677.94       9328.37      1331.31 o
   6   6  11         75.90        272.00       860.29 o
 -11   7  11       7875.84       7704.29      1188.30 o
 -10   7  11      18989.03      21229.65      1824.42 o
  -9   7  11      12546.35      10799.51      1238.90 o
  -8   7  11      26063.20      27274.16      1880.85 o
  -7   7  11      21329.44      23168.33      1733.16 o
  -6   7  11       5923.84       5581.83       937.32 o
  -5   7  11        331.69        458.98       653.40 o
  -4   7  11        772.12        602.94       712.00 o
  -3   7  11       9914.99       9253.99      1498.25 o
  -2   7  11       3411.76       3570.57       812.97 o
  -1   7  11       7272.65       5614.46       881.97 o
   0   7  11        145.83        478.21       592.83 o
   1   7  11       1371.41       1051.85       646.25 o
   2   7  11       1199.33       1454.52       971.56 o
   3   7  11       3657.75       4423.96       818.04 o
   4   7  11          9.59       -781.25       781.25 o
   5   7  11       4362.72       3934.28      1013.51 o
   6   7  11       2091.28        208.32       905.21 o
 -10   8  11        525.08       -202.14       845.04 o
  -9   8  11      15272.01      14008.73      1552.05 o
  -8   8  11         49.29        548.40       781.88 o
  -7   8  11      15401.39      17295.01      1464.83 o
  -6   8  11         18.02       -670.38       670.38 o
  -5   8  11      20788.76      21963.12      2673.73 o
  -4   8  11         62.50       -707.91       707.91 o
  -3   8  11      81673.45      81198.58      5360.84 o
  -2   8  11         12.57       -570.73       648.05 o
  -1   8  11     161889.28     151119.28      7643.95 o
   0   8  11        189.98        349.39       610.85 o
   1   8  11      80362.62      82722.85      4392.89 o
   2   8  11         34.96         25.97       742.59 o
   3   8  11          9.72       -170.38       620.83 o
   4   8  11          4.64        147.07       790.37 o
   5   8  11      18672.26      17736.07      1817.29 o
   6   8  11        291.60       -311.79       915.79 o
 -10   9  11      15144.71      18002.58      2223.43 o
  -9   9  11      13701.30      11417.13      1293.80 o
  -8   9  11      24335.30      25929.35      1883.44 o
  -7   9  11      25018.23      24447.22      2106.58 o
  -6   9  11       1888.23       1204.56       882.67 o
  -5   9  11       3184.47       3574.85       950.36 o
  -4   9  11       4134.47       4976.01       983.12 o
  -3   9  11      13528.98      13848.29      1338.53 o
  -2   9  11       5178.45       4157.05       859.72 o
  -1   9  11      14200.21      15044.00      1365.69 o
   0   9  11        491.53       -625.74       625.74 o
   1   9  11        251.64        271.43       632.13 o
   2   9  11        755.71       1059.78       663.60 o
   3   9  11       3198.43       2409.18      1455.81 o
   4   9  11          2.97        207.33       807.25 o
   5   9  11       2408.00       2947.07      1017.52 o
 -10  10  11         61.54       -447.52       996.84 o
  -9  10  11      17462.64      19201.72      1889.37 o
  -8  10  11       9486.74       8351.29      1842.62 o
  -7  10  11       1226.06       1491.97       986.03 o
  -6  10  11       6996.44       6890.44      1178.71 o
  -5  10  11      15219.12      16324.91      1561.57 o
  -4  10  11        362.30       1487.95       795.28 o
  -3  10  11      20845.94      22117.38      1758.32 o
  -2  10  11      24967.24      20934.65      1666.01 o
  -1  10  11         20.15       -452.63      1040.75 o
   0  10  11      19088.30      19027.86      1640.52 o
   1  10  11      14252.89      13939.58      1285.73 o
   2  10  11       1988.85       2507.78       765.42 o
   3  10  11      17287.35      17791.96      1806.47 o
   4  10  11         65.63        -52.17       837.35 o
   5  10  11       8458.35       7898.79      1331.23 o
 -10  11  11       3015.11       5377.41      1269.65 o
  -9  11  11        879.93        977.64      1038.16 o
  -8  11  11      12412.44      12653.67      1635.73 o
  -7  11  11       7545.00      10970.24      2280.31 o
  -6  11  11      46734.29      49181.28      3190.18 o
  -5  11  11       9153.55      12293.37      1378.97 o
  -4  11  11      37344.49      42621.47      3033.56 o
  -3  11  11       2773.36       2756.49       865.29 o
  -2  11  11       5460.14       4063.79       860.46 o
  -1  11  11        350.42        231.66       671.79 o
   0  11  11        272.34        265.00       907.54 o
   1  11  11       1101.12       1700.45       735.51 o
   2  11  11       9497.45      12311.27      1520.32 o
   3  11  11       4643.92       5049.92      1105.27 o
   4  11  11      48595.36      53149.53      3762.09 o
   5  11  11       8466.67       8342.12      1332.22 o
 -10  12  11       8327.06       8969.74      1824.63 o
  -9  12  11       1437.03        599.99      1014.83 o
  -8  12  11       4963.92       5920.52      2305.67 o
  -7  12  11        962.77       1193.82       974.46 o
  -6  12  11       6844.70       7485.50      1230.25 o
  -5  12  11        146.83        766.16       821.75 o
  -4  12  11      20417.53      19055.22      1645.43 o
  -3  12  11         76.99        596.47       723.34 o
  -2  12  11        175.09         88.25       690.71 o
  -1  12  11        150.45        123.07       685.91 o
   0  12  11      38149.09      40013.53      2557.56 o
   1  12  11        471.63       -147.23       679.60 o
   2  12  11     111541.09     113694.71      7161.88 o
   3  12  11        741.12        410.28       837.41 o
   4  12  11      75769.78      78755.77      9855.96 o
   5  12  11        543.85        992.64       953.80 o
 -10  13  11        163.86       -199.32      1081.95 o
  -9  13  11        162.01       -603.20      1006.42 o
  -8  13  11       4584.35       2846.53      1163.35 o
  -7  13  11      12015.13      13880.31      1638.97 o
  -6  13  11      38319.82      39237.71      2807.72 o
  -5  13  11      15569.21      15587.49      1657.72 o
  -4  13  11      54083.31      52435.47      3211.13 o
  -3  13  11       3146.51       4494.03      1835.36 o
  -2  13  11      16994.38      19562.64      1637.32 o
  -1  13  11        518.19        251.89       693.15 o
   0  13  11         54.27        542.92       700.61 o
   1  13  11         16.00       -488.46       779.28 o
   2  13  11       2922.99       3193.40      1014.25 o
   3  13  11       1141.98       1893.34       976.30 o
   4  13  11      18187.31      17002.45      1838.82 o
   5  13  11       7560.44       6587.49      1287.49 o
  -9  14  11       8945.02       8731.30      1518.50 o
  -8  14  11      10356.47       8227.22      1533.03 o
  -7  14  11        392.68        106.23       977.92 o
  -6  14  11      20139.74      24822.90      2121.64 o
  -5  14  11       5288.36       4357.93      1060.97 o
  -4  14  11        665.84        983.22       957.46 o
  -3  14  11       4119.48       4198.59       945.77 o
  -2  14  11      13865.01      13979.26      1413.61 o
  -1  14  11       2447.15       1947.87       834.29 o
   0  14  11      24406.95      23327.95      2452.04 o
   1  14  11      17814.03      17565.61      2394.96 o
   2  14  11       4335.48       3397.89      1042.97 o
   3  14  11      11323.44      14830.47      1735.97 o
   4  14  11          1.13       1246.04       959.36 o
  -9  15  11      10222.08       8624.15      1532.63 o
  -8  15  11      20935.61      17941.96      2347.84 o
  -7  15  11      11375.39      10339.37      2810.83 o
  -6  15  11       5827.36       4448.87      1172.28 o
  -5  15  11         11.92       1271.28       926.67 o
  -4  15  11          8.28       -779.43       779.43 o
  -3  15  11       7585.43       9877.42      1275.04 o
  -2  15  11        389.25        371.67       797.98 o
  -1  15  11       3977.08       4201.26       963.60 o
   0  15  11        728.69       -805.60       805.60 o
   1  15  11       4167.18       4859.38      1120.46 o
   2  15  11        593.12       1247.57      1531.85 o
   3  15  11       5017.82       5385.13      1814.18 o
   4  15  11         12.28       -117.54       920.97 o
  -9  16  11      10098.93      11532.17      1702.62 o
  -8  16  11         38.55        -70.91      1058.60 o
  -7  16  11      11763.69      11533.61      1625.32 o
  -6  16  11        980.58        574.47       992.95 o
  -5  16  11      11540.15      12157.58      1524.83 o
  -4  16  11        697.48        351.85       848.38 o
  -3  16  11      53470.65      52311.78      3228.64 o
  -2  16  11         10.36       -577.47       739.24 o
  -1  16  11     103608.20     109970.98      5991.68 o
   0  16  11        417.87       1178.07       988.33 o
   1  16  11      48300.88      50671.06      3632.61 o
   2  16  11        333.36          7.48       874.38 o
   3  16  11        133.06        960.24      2217.70 o
   4  16  11         75.40        691.78       945.50 o
  -9  17  11      11891.54       8082.22      2988.90 o
  -8  17  11      15735.54      17073.78      1988.72 o
  -7  17  11      21754.93      20699.10      2068.33 o
  -6  17  11       1079.25       1461.00      1075.41 o
  -5  17  11       5501.10       5664.76      1210.44 o
  -4  17  11       3090.73       2485.14       997.99 o
  -3  17  11       5759.72       5067.95      1064.99 o
  -2  17  11       7467.38       8754.80      1210.73 o
  -1  17  11      15791.33      19114.89      1987.27 o
   0  17  11        504.16        527.78      1021.23 o
   1  17  11       1452.85        206.64       908.43 o
   2  17  11          7.96      -1348.82      1493.70 o
   3  17  11        195.53       1181.09       996.02 o
   4  17  11          3.39       -896.11      1219.35 o
  -8  18  11       2853.86       3590.92      1367.19 o
  -7  18  11       1650.07       1968.12      1149.61 o
  -6  18  11       3225.20       2175.36      1131.61 o
  -5  18  11       9829.76       9544.90      1742.98 o
  -4  18  11       1494.15        745.58       885.68 o
  -3  18  11      13790.33      15916.49      1621.17 o
  -2  18  11      11187.77       9290.15      1265.89 o
  -1  18  11        914.60        883.98       940.73 o
   0  18  11      10725.31      11802.41      1791.79 o
   1  18  11      10593.90       9647.60      1428.43 o
   2  18  11        632.82        676.72       970.01 o
   3  18  11      13059.02      14335.04      2287.55 o
  -8  19  11      11331.68      11761.72      1815.70 o
  -7  19  11       2113.28       4229.32      1321.85 o
  -6  19  11      25409.69      25945.88      2341.95 o
  -5  19  11       7567.45       6405.99      1341.73 o
[truncated: 32,419 more chars]
