# Supplementary material for: Crystal structures of three lead(II) acetate-bridged di­amino­benzene coordination polymers
Source: Acta Crystallogr Sect E Struct Rep Online. 2014 Nov 21;70(Pt 12):566–72. doi: 10.1107/S1600536814025380 (PMC4257386; doi:10.1107/S1600536814025380)
Supplement: Supplementary file 3 [file e-70-00566-Isup5.mol]

@<TRIPOS>MOLECULE
I
    92   104     1     0     0
SMALL
NO_CHARGES
****
Generated from the CSD

@<TRIPOS>ATOM
     1 Pb1      9.6532  12.9650   4.5373   Pb        1 RES1   0.0000
     2 Pb2     10.5659   9.2734   6.7607   Pb        1 RES1   0.0000
     3 Pb3      9.8142   5.5133   4.6894   Pb        1 RES1   0.0000
     4 Pb4     10.2273   1.7466   6.9686   Pb        1 RES1   0.0000
     5 O1       7.2308  13.9027   4.0896   O.co2     1 RES1   0.0000
     6 O2       7.5748  12.0379   5.2315   O.co2     1 RES1   0.0000
     7 O3       9.5018  13.9562   6.7980   O.co2     1 RES1   0.0000
     8 O4      10.4322  11.9667   6.7808   O.co2     1 RES1   0.0000
     9 O5      10.1598  10.3454   4.5558   O.co2     1 RES1   0.0000
    10 O6      10.2628   8.1688   4.5719   O.co2     1 RES1   0.0000
    11 O7      13.0421   9.1220   7.9398   O.co2     1 RES1   0.0000
    12 O8      12.7962   9.3031   5.7517   O.co2     1 RES1   0.0000
    13 O9      10.5874   6.6247   6.9143   O.co2     1 RES1   0.0000
    14 O10      9.7587   4.6055   7.1146   O.co2     1 RES1   0.0000
    15 O11      7.6724   6.5119   5.3097   O.co2     1 RES1   0.0000
    16 O12      7.5688   4.3977   4.7572   O.co2     1 RES1   0.0000
    17 O13     10.3544   2.8803   4.7641   O.co2     1 RES1   0.0000
    18 O14      9.6915   0.8136   4.6421   O.co2     1 RES1   0.0000
    19 O15     12.7054   2.6487   7.6037   O.co2     1 RES1   0.0000
    20 O16     12.3987   0.9532   6.2306   O.co2     1 RES1   0.0000
    21 N1       7.7733   9.3061   6.6000   N.3       1 RES1   0.0000
    22 H1A      7.6943   9.9980   6.0429   H         1 RES1   0.0000
    23 H1B      7.5011   8.5756   6.1926   H         1 RES1   0.0000
    24 N2       7.0094   7.2275   8.3980   N.3       1 RES1   0.0000
    25 H2A      6.9940   6.8979   7.5623   H         1 RES1   0.0000
    26 H2B      6.8991   6.5119   8.9320   H         1 RES1   0.0000
    27 N3       7.3887   1.8678   6.6277   N.3       1 RES1   0.0000
    28 H3A      7.2974   2.6517   6.2501   H         1 RES1   0.0000
    29 H3B      7.1202   1.2412   6.0660   H         1 RES1   0.0000
    30 N4       6.8380   4.0028   8.3703   N.3       1 RES1   0.0000
    31 H4A      6.9366   4.3353   9.1853   H         1 RES1   0.0000
    32 H4B      7.5298   4.2165   7.8731   H         1 RES1   0.0000
    33 C1       7.1651   9.5169   7.9053   C.2       1 RES1   0.0000
    34 C2       7.0068  10.9036   8.2875   C.2       1 RES1   0.0000
    35 H2       7.2547  11.6044   7.6970   H         1 RES1   0.0000
    36 C3       6.4920  11.1739   9.5214   C.2       1 RES1   0.0000
    37 H3       6.3666  12.0765   9.7976   H         1 RES1   0.0000
    38 C4       6.1550  10.1375  10.3674   C.2       1 RES1   0.0000
    39 H4       5.8103  10.3543  11.2261   H         1 RES1   0.0000
    40 C5       6.2882   8.8340  10.0416   C.2       1 RES1   0.0000
    41 H5       6.0181   8.1510  10.6448   H         1 RES1   0.0000
    42 C6       6.8475   8.5044   8.7628   C.2       1 RES1   0.0000
    43 C8       6.5750   2.6843   8.8054   C.2       1 RES1   0.0000
    44 C7       6.8195   1.6272   7.8881   C.2       1 RES1   0.0000
    45 C12      6.5598   0.3118   8.2967   C.2       1 RES1   0.0000
    46 H12      6.7487  -0.4068   7.7062   H         1 RES1   0.0000
    47 C11      6.0288   0.0475   9.5513   C.2       1 RES1   0.0000
    48 H11      5.7988  -0.8403   9.7953   H         1 RES1   0.0000
    49 C10      5.8386   1.0868  10.4434   C.2       1 RES1   0.0000
    50 H10      5.5272   0.8968  11.3204   H         1 RES1   0.0000
    51 C9       6.0913   2.3904  10.0808   C.2       1 RES1   0.0000
    52 H9       5.9350   3.0941  10.7012   H         1 RES1   0.0000
    53 C13      6.8144  12.8872   4.7434   C.2       1 RES1   0.0000
    54 C14      5.3421  12.7506   4.9414   C.3       1 RES1   0.0000
    55 H14A     5.1322  11.8360   5.2211   H         1 RES1   0.0000
    56 H14B     4.8800  12.9496   4.1000   H         1 RES1   0.0000
    57 H14C     5.0466  13.3801   5.6332   H         1 RES1   0.0000
    58 C15     10.0405  12.9763   7.4069   C.2       1 RES1   0.0000
    59 C16     10.1926  13.0505   8.9044   C.3       1 RES1   0.0000
    60 H16A    10.8138  13.7721   9.1358   H         1 RES1   0.0000
    61 H16B    10.5443  12.1983   9.2382   H         1 RES1   0.0000
    62 H16C     9.3196  13.2257   9.3142   H         1 RES1   0.0000
    63 C17     10.1456   9.2467   3.9216   C.2       1 RES1   0.0000
    64 C18     10.0701   9.2051   2.4344   C.3       1 RES1   0.0000
    65 H18A    10.9737   9.1309   2.0627   H         1 RES1   0.0000
    66 H18B     9.6478  10.0277   2.1064   H         1 RES1   0.0000
    67 H18C     9.5377   8.4301   2.1547   H         1 RES1   0.0000
    68 C19     13.5220   9.2170   6.7923   C.2       1 RES1   0.0000
    69 C20     15.0303   9.2081   6.6242   C.3       1 RES1   0.0000
    70 H20A    15.3213  10.0633   6.2421   H         1 RES1   0.0000
    71 H20B    15.2873   8.4776   6.0245   H         1 RES1   0.0000
    72 H20C    15.4554   9.0804   7.4979   H         1 RES1   0.0000
    73 C21     10.2914   5.6151   7.6130   C.2       1 RES1   0.0000
    74 C22     10.5731   5.6240   9.0955   C.3       1 RES1   0.0000
    75 H22A    11.1727   6.3694   9.3107   H         1 RES1   0.0000
    76 H22B    10.9975   4.7778   9.3522   H         1 RES1   0.0000
    77 H22C     9.7311   5.7280   9.5870   H         1 RES1   0.0000
    78 C23      7.0115   5.4459   5.0761   C.2       1 RES1   0.0000
    79 C24      5.5042   5.5053   5.1635   C.3       1 RES1   0.0000
    80 H24A     5.1401   5.8081   4.3049   H         1 RES1   0.0000
    81 H24B     5.2424   6.1348   5.8680   H         1 RES1   0.0000
    82 H24C     5.1533   4.6174   5.3742   H         1 RES1   0.0000
    83 C25      9.9527   1.8856   4.0747   C.2       1 RES1   0.0000
    84 C26      9.8463   2.0192   2.5818   C.3       1 RES1   0.0000
    85 H26A     9.7144   1.1313   2.1835   H         1 RES1   0.0000
    86 H26B    10.6695   2.4141   2.2284   H         1 RES1   0.0000
    87 H26C     9.0851   2.5923   2.3573   H         1 RES1   0.0000
    88 C27     13.1422   1.7757   6.8406   C.2       1 RES1   0.0000
    89 C28     14.6525   1.6688   6.6242   C.3       1 RES1   0.0000
    90 H28A    14.9941   2.5151   6.2720   H         1 RES1   0.0000
    91 H28B    14.8401   0.9472   5.9854   H         1 RES1   0.0000
    92 H28C    15.0914   1.4699   7.4783   H         1 RES1   0.0000
@<TRIPOS>BOND
     1     1     5   un
     2     1     6   un
     3     1     7   un
     4     1     8   un
     5     1     9   un
     6     2     8   un
     7     2     9   un
     8     2    10   un
     9     2    11   un
    10     2    12   un
    11     2    13   un
    12     2    21    1
    13     3    10   un
    14     3    13   un
    15     3    14   un
    16     3    15   un
    17     3    16   un
    18     3    17   un
    19     4    14   un
    20     4    17   un
    21     4    18   un
    22     4    19   un
    23     4    20   un
    24     4    27    1
    25     5    53   un
    26     6    53   un
    27     7    58   un
    28     8    58   un
    29     9    63   un
    30    10    63   un
    31    11    68   un
    32    12    68   un
    33    13    73   un
    34    14    73   un
    35    15    78   un
    36    16    78   un
    37    17    83   un
    38    18    83   un
    39    19    88   un
    40    20    88   un
    41    21    22    1
    42    21    23    1
    43    21    33    1
    44    24    25    1
    45    24    26    1
    46    24    42    1
    47    27    28    1
    48    27    29    1
    49    27    44    1
    50    30    31    1
    51    30    32    1
    52    30    43    1
    53    33    34   un
    54    33    42   un
    55    34    35    1
    56    34    36   un
    57    36    37    1
    58    36    38   un
    59    38    39    1
    60    38    40   un
    61    40    41    1
    62    40    42   un
    63    43    44   un
    64    43    51   un
    65    44    45   un
    66    45    46    1
    67    45    47   un
    68    47    48    1
    69    47    49   un
    70    49    50    1
    71    49    51   un
    72    51    52    1
    73    53    54    1
    74    54    55    1
    75    54    56    1
    76    54    57    1
    77    58    59    1
    78    59    60    1
    79    59    61    1
    80    59    62    1
    81    63    64    1
    82    64    65    1
    83    64    66    1
    84    64    67    1
    85    68    69    1
    86    69    70    1
    87    69    71    1
    88    69    72    1
    89    73    74    1
    90    74    75    1
    91    74    76    1
    92    74    77    1
    93    78    79    1
    94    79    80    1
    95    79    81    1
    96    79    82    1
    97    83    84    1
    98    84    85    1
    99    84    86    1
   100    84    87    1
   101    88    89    1
   102    89    90    1
   103    89    91    1
   104    89    92    1
@<TRIPOS>SUBSTRUCTURE
     1 RES1        1 GROUP             0 ****  ****    0  
@<TRIPOS>CRYSIN
   11.1447   29.6940   11.8597   90.0000  103.9410   90.0000   231     1
