# Supplementary material for: Crystal structures of three lead(II) acetate-bridged di­amino­benzene coordination polymers
Source: Acta Crystallogr Sect E Struct Rep Online. 2014 Nov 21;70(Pt 12):566–72. doi: 10.1107/S1600536814025380 (PMC4257386; doi:10.1107/S1600536814025380)
Supplement: Supplementary file 4 [file e-70-00566-IIsup3.hkl]

#
# h,k,l, Fc-squared, Fo-squared, sigma(Fo-squared), status flag
#
data_II
_shelx_title ' scan_0m in P-1'
_shelx_refln_list_code          4
_shelx_F_calc_maximum      187.29
_exptl_crystal_F_000       436.00
_reflns_d_resolution_high  0.8001

loop_
 _space_group_symop_operation_xyz
 'x, y, z'
 '-x, -y, -z'

_cell_length_a     7.3623
_cell_length_b     7.6177
_cell_length_c    13.1413
_cell_angle_alpha  89.762
_cell_angle_beta   76.405
_cell_angle_gamma  66.691

_shelx_F_squared_multiplier     1.000

loop_
 _refln_index_h
 _refln_index_k
 _refln_index_l
 _refln_F_squared_calc
 _refln_F_squared_meas
 _refln_F_squared_sigma
 _refln_observed_status
   1   0   0       7882.49       7567.66       207.31 o
   2   0   0      10157.82       9699.06       248.93 o
   3   0   0      16859.67      18187.84       642.90 o
   4   0   0       2281.65       2384.32       134.97 o
   5   0   0       2738.08       2853.50       165.75 o
   6   0   0       8898.20       8929.58       440.90 o
   7   0   0        649.94        605.58       106.47 o
   8   0   0       2000.35       1956.84       218.98 o
  -7   1   0       2524.04       2481.22       219.77 o
  -6   1   0       2278.68       2434.48       172.44 o
  -5   1   0        824.07        901.42       151.13 o
  -4   1   0      10461.77      10905.95       430.04 o
  -3   1   0       6915.74       7620.28       304.05 o
  -2   1   0       3677.45       3678.02       112.08 o
  -1   1   0      16501.72      16633.57       398.21 o
   0   1   0       9249.73       9553.31       197.76 o
   1   1   0       2243.40       2294.29       150.22 o
   2   1   0      24110.41      24315.84      1065.89 o
   3   1   0       7487.43       7396.58       257.36 o
   4   1   0       1907.80       1567.79       103.28 o
   5   1   0      13292.15      14270.26       550.06 o
   6   1   0        596.05        548.68        86.43 o
   7   1   0       3410.80       3137.41       208.36 o
   8   1   0       3774.46       3993.85       264.34 o
  -7   2   0       1693.99       1620.55       333.34 o
  -6   2   0        995.24        988.49       129.63 o
  -5   2   0       5623.91       5712.50       285.01 o
  -4   2   0        806.52        752.39        90.41 o
  -3   2   0       1325.70       1274.07        94.05 o
  -2   2   0       8325.04       5223.82       393.38 o
  -1   2   0       4527.15       4534.41       134.46 o
   0   2   0       6084.52       6199.19       141.39 o
   1   2   0      18104.92      18172.25       369.36 o
   2   2   0        389.71        372.17        32.19 o
   3   2   0       3356.81       3262.17       327.73 o
   4   2   0       5438.98       5365.41       316.43 o
   5   2   0        808.30        720.55        89.11 o
   6   2   0       3416.26       3318.86       200.93 o
   7   2   0       5545.74       5842.18       308.10 o
   8   2   0        598.71        615.97       117.73 o
  -6   3   0       3112.07       2936.11       218.70 o
  -5   3   0       3186.85       3515.28       223.49 o
  -4   3   0        530.25        292.71       113.44 o
  -3   3   0      11962.70      12062.43       479.39 o
  -2   3   0       4034.87       3578.30       309.52 o
  -1   3   0       3363.43       3215.03       106.93 o
   0   3   0      16670.08      17186.43       481.21 o
   1   3   0         70.49         84.64        14.63 o
   2   3   0       5501.51       6191.31       169.45 o
   3   3   0      11583.02      11493.82       649.69 o
   4   3   0       2375.01       1635.27       637.18 o
   5   3   0       2717.03       2880.01       182.19 o
   6   3   0       8620.74       9380.73       649.69 o
   7   3   0         18.60          1.56        36.06 o
   8   3   0       2074.98       2487.77       203.93 o
  -5   4   0        696.44        600.74       113.07 o
  -4   4   0       4643.56       4788.68       213.55 o
  -3   4   0       2668.15       2714.93       137.48 o
  -2   4   0       2586.07       2393.75       106.47 o
  -1   4   0       8046.19       7876.10       275.81 o
   0   4   0       6664.96       6726.64       235.68 o
   1   4   0       3348.07       3354.13       101.88 o
   2   4   0      18927.70      19753.45       827.39 o
   3   4   0       2405.61       2528.89       317.57 o
   4   4   0       5737.09       5350.70       286.36 o
   5   4   0       9729.36      10545.28      1017.98 o
   6   4   0        888.51        640.47       153.42 o
   7   4   0       2031.39       2232.43       190.60 o
   8   4   0       3903.21       4394.30       287.87 o
  -5   5   0       3035.55       2838.59       294.97 o
  -4   5   0       2425.76       2380.07       200.34 o
  -3   5   0        208.37        202.31        75.36 o
  -2   5   0       7397.55       7545.71       283.06 o
  -1   5   0       2556.78       2469.00       123.21 o
   0   5   0       4144.72       4333.69       243.82 o
   1   5   0       7845.21       7732.50       350.83 o
   2   5   0       2416.56       2536.94       155.49 o
   3   5   0       1299.86       1277.00       199.19 o
   4   5   0       7986.02       7101.90       858.28 o
   5   5   0       3389.73       3056.88       222.21 o
   6   5   0       2041.65       2163.25       179.80 o
   7   5   0       3623.18       4270.07       352.91 o
   8   5   0        256.36        178.98        80.97 o
  -4   6   0        576.28        513.50       122.03 o
  -3   6   0       3524.83       3622.71       254.94 o
  -2   6   0        432.07        498.13       104.13 o
  -1   6   0       1065.34       1029.26       131.63 o
   0   6   0       3786.06       4431.46       298.83 o
   1   6   0       1463.14       1531.55       136.76 o
   2   6   0       1828.67       1937.71       101.66 o
   3   6   0       7247.53       8164.06       288.00 o
   4   6   0        370.72        266.09        81.88 o
   5   6   0       1992.68        806.26       294.37 o
   6   6   0       3698.76       3358.24       439.66 o
   7   6   0        116.37        122.13        73.41 o
   8   6   0        936.58        925.53       155.37 o
  -2   7   0        995.72        924.52       141.79 o
  -1   7   0       4054.60       4041.24       260.58 o
   0   7   0        691.61        880.70       127.62 o
   1   7   0       2827.36       2829.58       199.41 o
   2   7   0       4815.97       5228.98       279.55 o
   3   7   0       1119.13       1116.56       129.55 o
   4   7   0       1964.32        631.47       174.44 o
   5   7   0       3455.80       1082.97       395.95 o
   6   7   0        402.92        197.87        98.98 o
   7   7   0       1358.90       1157.15       160.69 o
   8   7   0       2402.88       2572.48       237.86 o
  -1   8   0        482.04        338.80       164.52 o
   0   8   0        682.12        738.49       157.57 o
   1   8   0       2671.74       2823.21       205.59 o
   2   8   0        840.40        985.04       133.07 o
   3   8   0       1268.33       1435.24       159.97 o
   4   8   0       3891.45        891.63       397.19 o
   5   8   0        534.40        342.36       179.17 o
   6   8   0       1524.42       1504.42       477.99 o
   7   8   0       1562.28       1190.87       171.50 o
   1   9   0        464.34        362.20       162.57 o
   2   9   0        878.78        857.42       243.95 o
   3   9   0       2473.99       2864.03       392.25 o
   4   9   0         78.81        105.35        85.50 o
   5   9   0        756.59        699.21       155.46 o
   6   9   0       1633.33       1111.00       631.63 o
  -5  -9   1        457.17        259.94       118.96 o
  -4  -9   1        403.84        276.65       193.61 o
  -3  -9   1       2447.57       2822.82       225.61 o
  -2  -9   1        222.55        181.74        82.91 o
  -1  -9   1        706.76        553.84       194.15 o
  -7  -8   1       2302.64       2301.84       649.15 o
  -6  -8   1       1518.92       1041.61       343.07 o
  -5  -8   1        674.87        679.68       388.64 o
  -3  -8   1        967.80       1177.23       152.03 o
  -2  -8   1        646.76        742.50       159.85 o
  -1  -8   1       3574.07       4012.56       259.56 o
   0  -8   1        464.42        529.92       113.23 o
   1  -8   1       1358.55       1311.86       171.00 o
  -8  -7   1       2306.25       2235.64       230.81 o
  -7  -7   1       1018.58       1289.36       181.64 o
  -6  -7   1        108.69         60.35        70.64 o
  -5  -7   1       2376.95        931.95       332.23 o
  -4  -7   1       2420.40        893.30       184.75 o
  -3  -7   1       1546.94       1647.16       146.85 o
  -2  -7   1       5321.75       5962.37       316.79 o
  -1  -7   1        695.14        661.09       131.73 o
   0  -7   1       1737.30       1783.28       176.96 o
   1  -7   1       3204.02       3047.00       225.47 o
   2  -7   1        766.64        782.97       134.89 o
  -8  -6   1        652.40        721.91       142.46 o
  -7  -6   1        518.06        572.29       138.34 o
  -6  -6   1       4139.89       3845.08       732.44 o
  -5  -6   1        695.99        527.82       110.07 o
  -4  -6   1       1637.46        864.61       173.96 o
  -3  -6   1       4299.08       2663.82       277.56 o
  -2  -6   1        403.17        394.12        48.10 o
  -1  -6   1       1520.49       1510.19       101.62 o
   0  -6   1       6436.92       6944.56       353.16 o
   1  -6   1       1462.90       1325.95       152.76 o
   2  -6   1       1808.34       1634.26       178.92 o
   3  -6   1       4844.43       4762.66       298.62 o
   4  -6   1        385.15        243.25        96.23 o
  -8  -5   1       1150.07       1246.07       175.20 o
  -7  -5   1       2956.34       3242.82       251.29 o
  -6  -5   1       1350.05       1429.63       204.92 o
  -5  -5   1       1193.90       1379.59       171.40 o
  -4  -5   1       7239.30       7186.46       630.85 o
  -3  -5   1       1593.81       1399.57       223.13 o
  -2  -5   1       6612.93       6908.68       251.90 o
  -1  -5   1       8599.96       8712.71       344.55 o
   0  -5   1        856.45        935.29        67.09 o
   1  -5   1       2356.84       2420.71       129.24 o
   2  -5   1       3908.32       3990.74       182.57 o
   3  -5   1        278.99        264.31        76.53 o
   4  -5   1        875.06        959.12       143.79 o
   5  -5   1       2734.61       2535.42       223.99 o
  -8  -4   1       3244.82       3678.89       269.99 o
  -7  -4   1       1392.25       1574.87       162.76 o
  -6  -4   1       1528.97       1664.16       331.65 o
  -5  -4   1       9758.79       4267.24       445.25 o
  -4  -4   1       3460.98       3316.48       238.11 o
  -3  -4   1       5838.75       4225.27       525.96 o
  -2  -4   1       8752.53       9193.80       521.85 o
  -1  -4   1        954.99        919.35        53.33 o
   0  -4   1       5045.63       5466.38       173.92 o
   1  -4   1      11625.65      11891.75       394.06 o
   2  -4   1       3061.26       3115.60       144.31 o
   3  -4   1       6878.40       7092.98       271.90 o
   4  -4   1       4527.83       4588.72       208.45 o
   5  -4   1         17.63         24.99        41.64 o
   6  -4   1       2085.66       2181.20       210.93 o
  -8  -3   1       1089.36       1167.79       157.48 o
  -7  -3   1        674.04        783.36       126.15 o
  -6  -3   1       6248.32       6881.97       347.03 o
  -5  -3   1       1095.26       1176.05       119.00 o
  -4  -3   1       1373.79       1085.12       223.97 o
  -3  -3   1      12841.99      12805.38       526.50 o
  -2  -3   1       4175.03       4273.75       118.58 o
  -1  -3   1       3305.34       3026.94        85.09 o
   0  -3   1      16349.61      15873.34       504.93 o
   1  -3   1       1297.61       1342.31        76.20 o
   2  -3   1       5648.94       5802.27       226.97 o
   3  -3   1       7461.65       7524.86       270.56 o
   4  -3   1        599.92        595.86        71.83 o
   5  -3   1       2933.60       3040.32       162.58 o
   6  -3   1       4351.33       4203.02       214.83 o
  -8  -2   1        704.73        819.34       138.49 o
  -7  -2   1       3269.20       3905.26       243.58 o
  -6  -2   1       1888.20       1929.25       151.75 o
  -5  -2   1       2097.17       1980.66       141.83 o
  -4  -2   1      10993.03      10376.39      1183.40 o
  -3  -2   1        838.98        665.97        69.22 o
  -2  -2   1      10140.09      10451.84       749.95 o
  -1  -2   1       2091.75       2121.60        58.78 o
   0  -2   1         80.31         90.50        16.25 o
   1  -2   1       4684.45       4836.79       130.14 o
   2  -2   1      16316.69      16469.87       596.50 o
   3  -2   1        662.63        531.07        67.50 o
   4  -2   1       5535.61       5479.96       260.36 o
   5  -2   1       4382.23       4580.67       244.53 o
   6  -2   1         16.50        -24.03        44.93 o
   7  -2   1       2081.52       1947.21       182.16 o
  -8  -1   1       4462.19       4485.72       288.16 o
  -7  -1   1       1339.90       1305.49       147.43 o
  -6  -1   1       3409.70       3459.22       206.56 o
  -5  -1   1       9569.73       9361.59       394.25 o
  -4  -1   1        476.42        437.86        87.33 o
  -3  -1   1       2203.25       2342.62       126.91 o
  -2  -1   1      16761.95      17129.35       884.28 o
  -1  -1   1       6184.83       6330.80       161.58 o
   0  -1   1      10762.75       9454.39       321.25 o
   1  -1   1      13207.35      13704.83       355.08 o
   2  -1   1        190.50        165.39        24.18 o
   3  -1   1      16183.78      16646.18       601.99 o
   4  -1   1       5945.20       6374.63       278.45 o
   5  -1   1        369.75        297.57        90.65 o
   6  -1   1       1919.04       2128.37       158.42 o
   7  -1   1       2688.34       2963.67       212.75 o
  -8   0   1        876.22        801.78       178.41 o
  -7   0   1        846.89        896.38       127.30 o
  -6   0   1       9132.22       9071.97       402.36 o
  -5   0   1       3707.45       3488.29       191.70 o
  -4   0   1       2000.48       1908.79       119.76 o
  -3   0   1      18117.74      17270.84       617.88 o
  -2   0   1        989.19       1092.98        55.61 o
  -1   0   1       4806.39       4828.38       179.90 o
   1   0   1        391.08        452.86        20.26 o
   2   0   1       3207.23       3455.59       100.82 o
   3   0   1      16544.33      16663.18       506.39 o
   4   0   1        922.93        827.30        72.56 o
   5   0   1       5757.26       6035.54       298.09 o
   6   0   1       5546.06       5355.10       268.96 o
   7   0   1          8.60          1.63        44.87 o
   8   0   1       2480.68       2269.51       192.66 o
  -7   1   1       4283.58       4172.22       261.75 o
  -6   1   1       1412.49       1492.99       142.31 o
  -5   1   1       4465.52       4372.73       230.30 o
  -4   1   1       8467.15       8558.27       351.99 o
  -3   1   1       1835.57       1783.71       106.55 o
  -2   1   1       2740.72       2530.65        79.94 o
  -1   1   1      24394.91      26268.12       571.28 o
   0   1   1       3872.56       3833.49        87.58 o
   1   1   1      16903.00      10539.18       637.21 o
   2   1   1      35076.02      33430.84      1290.10 o
   3   1   1         37.26         46.85        16.16 o
   4   1   1       9264.45       9596.86       374.89 o
   5   1   1       7740.63       7928.04       335.87 o
   6   1   1        838.95        756.17       123.31 o
   7   1   1       1840.84       1847.79       150.42 o
   8   1   1       4264.72       4643.74       282.05 o
  -7   2   1        365.55        248.18       109.70 o
  -6   2   1       1359.63       1314.30       229.61 o
  -5   2   1       4555.17       4049.76       227.51 o
  -4   2   1        508.95        506.82        75.14 o
  -3   2   1       2460.19       2557.77       143.67 o
  -2   2   1      14635.39      15698.34       484.92 o
  -1   2   1       1039.06       1012.91        42.53 o
   0   2   1      22465.12      22697.00       549.09 o
   1   2   1      16468.06      17515.39       419.45 o
   2   2   1        168.24        124.27        16.64 o
   3   2   1       5637.90       5404.55       271.30 o
   4   2   1      10877.12      11822.16       454.90 o
   5   2   1        393.86        355.70        89.62 o
   6   2   1       7105.10       7327.97       335.39 o
   7   2   1       4383.10       4849.93       267.43 o
   8   2   1         28.61         44.10        52.88 o
  -6   3   1       4099.12       4377.72       272.94 o
  -5   3   1        282.32        170.43        56.74 o
  -4   3   1       6245.27       6348.31       309.18 o
  -3   3   1       8802.23       8933.32       375.67 o
  -2   3   1        184.19        247.68        41.49 o
  -1   3   1       2695.15       3105.33       104.42 o
   0   3   1      17407.93      19031.85       491.53 o
   1   3   1         29.67         37.75        10.02 o
   2   3   1      11207.68      11476.10       263.65 o
   3   3   1      16436.61      15895.19      1221.92 o
   4   3   1          9.56          1.80        22.15 o
   5   3   1       5768.01       6129.43       290.54 o
   6   3   1       6365.11       6924.52       495.77 o
   7   3   1          4.04         12.90        39.63 o
   8   3   1       3321.63       3526.20       238.31 o
   9   3   1       2335.73       2515.51       219.12 o
  -5   4   1       1389.26       1306.85       251.74 o
  -4   4   1       4123.31       4313.10       260.06 o
  -3   4   1       3129.85       2944.47       187.82 o
  -2   4   1       3537.81       3764.08       211.12 o
  -1   4   1      17301.95      18565.33       622.26 o
   0   4   1       1880.37       2005.69       100.79 o
   1   4   1       7110.50       6956.88       230.65 o
   2   4   1       4935.87       4984.32       185.82 o
   3   4   1         66.43         61.96        26.40 o
   4   4   1       3166.76       2979.38       190.46 o
   5   4   1       7510.59       7993.59       371.70 o
   6   4   1         66.99         60.53        50.04 o
   7   4   1       3560.52       4412.88       263.00 o
   8   4   1       3838.94       4491.63       281.77 o
   9   4   1         22.51         42.67        62.73 o
  -4   5   1        793.20        787.84       130.32 o
  -3   5   1       1915.92       1890.54       165.12 o
  -2   5   1       4873.79       4734.54       262.07 o
  -1   5   1       1291.33       1357.37       133.19 o
   0   5   1       2389.50       2498.48       288.17 o
   1   5   1       6351.98       6153.30       298.28 o
   2   5   1        387.79        358.42        37.64 o
   3   5   1       5637.01       5698.82       266.14 o
   4   5   1       8007.14       6959.35       905.57 o
   5   5   1         80.28         54.70        85.73 o
   6   5   1       5919.09       6379.25       338.82 o
   7   5   1       2542.26       2663.08       208.91 o
   8   5   1          0.48         27.57        52.33 o
  -3   6   1       3359.14       3255.07       237.29 o
  -2   6   1        685.53        698.92       116.66 o
  -1   6   1       2638.92       2672.78       192.78 o
   0   6   1       8386.20       8956.21       408.59 o
   1   6   1        281.11        269.14        68.74 o
   2   6   1       4411.86       4813.06       271.25 o
   3   6   1       5466.88       5707.58       334.62 o
   4   6   1         44.69         38.11        42.57 o
   5   6   1       3393.88       2502.64       404.08 o
   6   6   1       7163.93       7390.03       419.17 o
   7   6   1         86.55         68.30        60.52 o
   8   6   1       2455.05       2340.90       232.29 o
  -2   7   1       2339.64       2919.37       376.24 o
  -1   7   1       3353.29       3438.63       252.11 o
   0   7   1        123.80        100.70        61.33 o
   1   7   1       2982.42       3137.66       201.85 o
   2   7   1       3921.73       3943.02       223.48 o
   3   7   1        727.77        822.17       104.04 o
   5   7   1       4675.44       2636.91       601.88 o
   6   7   1         10.04         41.34       111.90 o
   7   7   1       2004.78       2142.26       330.88 o
   8   7   1       1977.47       2049.16       208.34 o
  -1   8   1        459.43        449.01       176.87 o
   0   8   1       1689.27       1741.67       322.94 o
   1   8   1       4368.06       4533.54       471.11 o
   2   8   1        252.23        297.34        79.04 o
   3   8   1       2444.73       2572.50       183.10 o
   4   8   1       2356.10        423.25       321.91 o
   5   8   1        157.96         79.56        70.33 o
   6   8   1       2100.14       1100.51       420.47 o
   7   8   1       1691.45       1992.31       284.19 o
   1   9   1        113.70         45.18       140.09 o
   2   9   1        848.24        802.42       244.60 o
   3   9   1       2404.66       2976.86       419.26 o
   4   9   1        111.78         88.08       280.17 o
   5   9   1       1260.88         67.03       266.50 o
   6   9   1       1708.57        472.66       368.82 o
  -5  -9   2         37.40         36.39        95.10 o
  -4  -9   2        926.10        617.01       386.93 o
  -3  -9   2       1868.15       1613.96       236.71 o
  -2  -9   2         86.41        155.05        81.88 o
  -1  -9   2       1324.19       1402.18       191.99 o
  -7  -8   2       1499.69       1046.02       486.89 o
  -6  -8   2        228.12        210.81        98.32 o
  -5  -8   2       1208.70        812.91       334.19 o
  -4  -8   2       3474.12       2765.48      1124.91 o
  -3  -8   2        346.85        256.84       116.39 o
  -2  -8   2       1641.73       1736.44       246.13 o
  -1  -8   2       3026.87       3497.74       248.03 o
   0  -8   2         20.15         49.44        66.44 o
   1  -8   2       1790.05       1852.06       206.97 o
  -7  -7   2        641.69        362.72       123.22 o
  -6  -7   2       1695.36       1668.55       226.28 o
  -5  -7   2       4282.91       3979.62       578.67 o
  -4  -7   2        781.13        481.91       110.75 o
  -3  -7   2       2295.57       1825.50       233.50 o
  -2  -7   2       4332.20       4488.98       271.05 o
  -1  -7   2        471.10        412.58        96.24 o
   0  -7   2       1956.54       2025.64       181.97 o
   1  -7   2       3632.40       3762.38       254.45 o
   2  -7   2        181.10        115.78        76.96 o
   3  -7   2       2290.55       2517.40       228.36 o
  -8  -6   2        232.14        203.66       141.63 o
  -7  -6   2       1116.83        851.82       253.92 o
  -6  -6   2       4132.67       3523.44       641.44 o
  -5  -6   2        744.21        609.50       104.69 o
  -4  -6   2       1390.57       1274.15       318.20 o
  -3  -6   2       7329.14       6562.12       943.02 o
  -2  -6   2       1372.34       1305.21        99.17 o
  -1  -6   2       3137.34       3241.61       159.50 o
   0  -6   2       5023.70       5402.59       221.49 o
   1  -6   2         89.81         71.09        60.04 o
   2  -6   2       2281.82       2265.60       192.19 o
   3  -6   2       2701.01       2751.85       225.95 o
   4  -6   2        165.53        122.17        78.28 o
  -8  -5   2       1770.21       2206.28       222.57 o
  -7  -5   2       3090.72       3676.73       277.70 o
  -6  -5   2       1010.36        958.76       136.14 o
  -5  -5   2       2722.14       1383.93       285.88 o
  -4  -5   2       7747.63       6799.61       767.20 o
  -3  -5   2        101.74         82.19        42.15 o
  -2  -5   2       6453.44       6467.33       213.25 o
  -1  -5   2       5771.63       5855.63       213.05 o
   0  -5   2        309.27        366.77        40.69 o
   1  -5   2       3613.57       3541.76       170.28 o
   2  -5   2       7452.29       7574.94       293.19 o
   3  -5   2          1.86         -9.90        31.41 o
   4  -5   2       4135.87       4272.20       301.12 o
   5  -5   2       3557.92       3543.55       268.53 o
  -8  -4   2       3686.34       4322.89       305.46 o
  -7  -4   2        574.89        430.85       137.37 o
  -6  -4   2       3018.39       3063.89       227.72 o
  -5  -4   2       6248.46       5715.07       908.12 o
  -4  -4   2       1475.26       1302.26       156.66 o
  -3  -4   2       5246.54       5172.06       466.49 o
  -2  -4   2       9826.38       9975.77       393.27 o
  -1  -4   2       1016.40       1039.36        84.18 o
   0  -4   2      10872.07      11404.40       330.93 o
   1  -4   2       7633.67       7660.01       281.78 o
   2  -4   2        201.39        166.04        39.02 o
   3  -4   2       4801.81       4960.87       212.09 o
   4  -4   2       4553.01       4595.62       211.82 o
   5  -4   2        161.13        165.11        54.48 o
   6  -4   2       1995.72       1856.82       281.82 o
  -8  -3   2        232.29        162.59        75.78 o
  -7  -3   2        509.67        521.84       136.83 o
  -6  -3   2       4338.79       5488.19       307.92 o
  -5  -3   2       1497.76       1716.78       164.64 o
  -4  -3   2       6655.26       6252.92      1151.93 o
  -3  -3   2      19270.39      18990.26      1396.50 o
  -2  -3   2         17.02         39.42        19.79 o
  -1  -3   2       9513.09       9330.12       231.83 o
   0  -3   2      12700.01      12864.31       360.83 o
   1  -3   2       1005.45        959.08        71.59 o
   2  -3   2       5049.82       4942.62       191.91 o
   3  -3   2       8193.01       8305.05       296.63 o
   4  -3   2         46.74         44.51        31.89 o
   5  -3   2       5997.37       5704.75       246.02 o
   6  -3   2       2975.90       3012.29       175.47 o
  -8  -2   2       1566.49       1933.59       198.47 o
  -7  -2   2       3838.66       4395.54       272.90 o
  -6  -2   2        251.00        165.11       106.29 o
  -5  -2   2       4888.73       5748.42       288.76 o
  -4  -2   2      10594.35      11385.12       469.89 o
  -3  -2   2       1727.39       1814.76       186.03 o
  -2  -2   2       7719.49       8619.95       218.67 o
  -1  -2   2      14034.33      13693.91       344.72 o
   0  -2   2       8848.08       8971.44       247.88 o
   1  -2   2      11384.61      11037.94       245.90 o
   2  -2   2      19097.15      18512.59       559.63 o
   3  -2   2         20.56         -2.67        19.00 o
   4  -2   2       5269.90       5259.99       256.33 o
   5  -2   2       3464.41       3757.67       218.78 o
   6  -2   2         16.55          5.05        44.35 o
   7  -2   2       2975.72       2691.34       173.85 o
  -8  -1   2       3033.98       3200.90       244.62 o
  -7  -1   2        446.84        313.41        79.94 o
  -6  -1   2       1440.01       1373.83       132.91 o
  -5  -1   2       7038.76       7759.92       415.75 o
  -4  -1   2        931.68        501.81       105.31 o
  -3  -1   2      12993.10      13515.70       512.94 o
  -2  -1   2      17603.89      17882.73      1130.82 o
  -1  -1   2        243.84        308.63        22.19 o
   0  -1   2       6054.15       5628.24       141.84 o
   1  -1   2       1910.80       1784.34        54.18 o
   2  -1   2        824.40        876.20        40.32 o
   3  -1   2      10540.03      11289.96       422.76 o
   4  -1   2       7464.13       7207.95       305.85 o
   5  -1   2         12.76          6.29        30.97 o
   6  -1   2       7632.78       7642.00       472.54 o
   7  -1   2       2965.71       2963.14       206.46 o
  -7   0   2       1189.45       1255.25       149.98 o
  -6   0   2       7288.87       7701.38       361.21 o
  -5   0   2        906.60        838.11       159.96 o
  -4   0   2       4720.22       4666.85       220.35 o
  -3   0   2      11745.09      12169.95       455.93 o
  -2   0   2        203.02        250.77        25.38 o
  -1   0   2       2523.29       2511.46        67.04 o
   0   0   2      18977.11      17360.12       611.89 o
   1   0   2       2551.76       2294.51        55.30 o
   2   0   2      19779.83      19873.46       478.24 o
   3   0   2      10166.85      10341.55       327.52 o
   4   0   2        591.01        588.32        67.02 o
   5   0   2       5432.74       6032.73       272.11 o
   6   0   2       3534.98       3767.93       229.33 o
   7   0   2         52.09         40.38        43.09 o
   8   0   2       3025.52       2848.01       213.85 o
  -7   1   2       3336.58       3202.97       228.25 o
  -6   1   2        324.21        274.66        69.17 o
  -5   1   2       1881.04       1947.36       140.67 o
  -4   1   2       6595.70       6545.57       286.35 o
  -3   1   2       2131.54       2184.12       123.22 o
  -2   1   2       9559.87      10067.45       455.38 o
  -1   1   2      17309.72      17176.78       485.51 o
   0   1   2        712.78        838.95        30.83 o
   1   1   2       4167.24       4061.26        84.86 o
   2   1   2      12699.89      12483.99       304.34 o
   3   1   2         12.99         31.61        14.81 o
   4   1   2       7465.61       7676.14       306.55 o
   5   1   2       6567.24       6800.52       291.85 o
   6   1   2         47.23         62.42        37.01 o
   7   1   2       3181.18       3256.20       314.11 o
   8   1   2       2154.50       1971.31       174.68 o
  -6   2   2       2236.82       2089.45       170.66 o
  -5   2   2       8575.46       8336.05       376.09 o
  -4   2   2         35.11         28.32        31.86 o
  -3   2   2       7523.90       7630.14       317.13 o
  -2   2   2       7495.06       8350.65       442.50 o
  -1   2   2         11.05         15.99        10.47 o
   0   2   2      11343.16      12160.70       271.71 o
   1   2   2      28479.69      29132.36       623.93 o
   2   2   2       4476.31       4588.06       314.32 o
   3   2   2      16426.46      17561.38       490.95 o
   4   2   2       7677.45       7101.46       504.08 o
   5   2   2         79.61         56.46        32.95 o
   6   2   2       5979.69       6123.03       297.98 o
   7   2   2       3156.11       2966.06       191.18 o
   8   2   2          7.98          3.62        43.23 o
  -6   3   2       2970.78       2780.05       210.99 o
  -5   3   2         82.61         81.40        53.49 o
  -4   3   2       2041.32       1956.77       145.97 o
  -3   3   2       8383.16       9260.11       387.11 o
  -2   3   2        542.28        540.41        97.09 o
  -1   3   2       6524.15       6446.44       197.75 o
   0   3   2      21622.74      22842.91       622.75 o
   1   3   2        151.63        160.95        17.57 o
   2   3   2      12441.87      12613.91       311.40 o
   3   3   2      11256.07      11927.44       662.91 o
   4   3   2         51.49         32.74        25.74 o
   5   3   2       3941.90       4113.38       211.62 o
   6   3   2       6052.63       6544.24       306.88 o
   7   3   2          5.69         25.33        39.15 o
   8   3   2       4950.72       5246.12       294.50 o
   9   3   2       1749.38       1965.78       207.87 o
  -5   4   2       1889.76       1787.63       177.25 o
  -4   4   2       2603.46       2613.97       241.67 o
  -3   4   2          8.64         35.54        37.64 o
  -2   4   2       5688.31       5879.31       251.41 o
  -1   4   2       4777.99       4973.68       171.52 o
   0   4   2        114.89        123.53        29.53 o
   1   4   2       5627.32       5618.04       185.58 o
   2   4   2      10755.28      11079.15       261.96 o
   3   4   2         59.18         26.25        17.32 o
   4   4   2       8043.78       7966.94       389.88 o
   5   4   2       4492.01       5010.92       256.83 o
   6   4   2        643.96        496.96       160.63 o
   7   4   2       3877.17       4333.01       250.79 o
   8   4   2       3157.52       3296.47       228.72 o
   9   4   2        114.23         70.68        69.56 o
  -4   5   2          9.57         16.79        56.33 o
  -3   5   2       2212.58       2178.12       186.84 o
  -2   5   2       4121.36       4328.25       245.09 o
  -1   5   2        411.47        480.20        83.95 o
   0   5   2       6930.67       7312.51       332.81 o
   1   5   2       7107.25       7638.42       268.71 o
   2   5   2        460.55        468.11        27.90 o
   3   5   2       6132.13       6375.92       244.42 o
   4   5   2       2827.98       2697.63       454.49 o
   5   5   2         12.28          5.68        31.34 o
   6   5   2       3399.03       3636.42       227.48 o
   7   5   2       2137.16       2539.99       192.09 o
   8   5   2        168.23        166.02        69.79 o
   9   5   2       2768.65       3286.58       306.46 o
  -3   6   2       3948.96       4118.32       449.29 o
  -2   6   2         53.38         62.49        55.26 o
  -1   6   2       4386.65       4383.59       287.63 o
   0   6   2       5094.32       5334.98       275.52 o
   1   6   2          3.98         49.06        39.51 o
   2   6   2       2979.69       3149.28       173.52 o
   3   6   2       5057.81       5347.13       295.85 o
   4   6   2        106.89         79.81        73.90 o
   5   6   2       4307.47       3330.43       610.73 o
   6   6   2       2802.68       2675.84       209.50 o
   7   6   2        326.27        301.75       115.34 o
   8   6   2       2842.77       3327.54       250.05 o
  -2   7   2       1217.74       1100.76       253.15 o
  -1   7   2       2982.10       3363.74       385.99 o
   0   7   2        280.51        336.62        86.12 o
   1   7   2       4308.49       4360.41       236.70 o
   2   7   2       4234.68       3994.59       215.87 o
   3   7   2          2.63         27.14        37.43 o
   4   7   2       3879.92       1265.20       408.13 o
   5   7   2       3411.77       1148.82       402.62 o
   6   7   2         79.22         16.54        45.18 o
   7   7   2       2298.89       2663.55       271.04 o
  -1   8   2          2.93         63.37       109.20 o
   0   8   2       2382.01       2395.03       332.93 o
   1   8   2       1398.07       1607.47       307.89 o
   2   8   2         42.76        120.90       125.45 o
   3   8   2       2113.53       2264.53       331.93 o
   4   8   2       1858.90        382.96       289.82 o
   5   8   2         21.67         69.62        67.44 o
   6   8   2       2983.89       2698.15       801.44 o
   7   8   2       1469.74       1504.45       169.76 o
   2   9   2       2792.89       3368.88       434.39 o
   3   9   2       2452.10       2731.97       401.36 o
   5   9   2       2075.06        125.38       296.34 o
   6   9   2       1048.59        291.16       313.93 o
  -5  -9   3         12.05          4.43       105.03 o
  -4  -9   3       1159.11        737.92       439.72 o
  -3  -9   3       1698.89       1420.38       637.07 o
  -2  -9   3          0.55          5.77        74.26 o
  -1  -9   3       2109.38       2323.83       211.95 o
  -6  -8   3          5.50         31.71        84.80 o
  -5  -8   3       2294.88       2116.77       679.04 o
  -4  -8   3       2662.99       2216.69       650.02 o
  -3  -8   3         64.70         53.53        88.75 o
  -2  -8   3       2371.63       2324.22       207.06 o
  -1  -8   3       2590.32       2924.72       229.86 o
   0  -8   3         17.57         -3.07        59.40 o
   1  -8   3       1657.99       1825.03       206.98 o
  -7  -7   3         64.24        122.73       152.76 o
  -6  -7   3       1866.67       1615.68       233.12 o
  -5  -7   3       1497.07       1395.16       205.98 o
  -4  -7   3         56.15         20.84        54.81 o
  -3  -7   3       2069.26       1768.44       397.63 o
  -2  -7   3       3938.52       3944.16       295.94 o
  -1  -7   3          0.06         20.36        51.19 o
   0  -7   3       3835.22       4073.42       268.47 o
   1  -7   3       1469.06       1599.25       186.91 o
   2  -7   3        118.13        106.07        67.00 o
   3  -7   3       1428.24       1772.89       216.13 o
  -8  -6   3         55.87         55.82        74.44 o
  -7  -6   3       1242.29        781.71       324.42 o
  -6  -6   3       3254.92       2884.50       267.88 o
  -5  -6   3          4.28        -10.94        46.96 o
  -4  -6   3       3795.66       3250.30       545.58 o
  -3  -6   3       4964.80       4590.07       322.23 o
  -2  -6   3          9.77         26.22        36.84 o
  -1  -6   3       3446.48       3963.99       186.61 o
   0  -6   3       3353.73       3703.86       260.36 o
   1  -6   3         96.54        247.35       109.86 o
   2  -6   3       3354.93       3519.56       243.63 o
   3  -6   3       2524.01       2706.45       219.34 o
   4  -6   3        172.27        153.14        87.42 o
  -8  -5   3       2251.99       2293.03       236.44 o
  -7  -5   3       3886.90       4618.62       326.14 o
  -6  -5   3         73.06          8.90        94.60 o
  -5  -5   3       3397.01       2953.55       356.15 o
  -4  -5   3       4031.92       3549.70       380.32 o
  -3  -5   3        108.50        107.89        50.47 o
  -2  -5   3       6312.59       5957.98       269.62 o
  -1  -5   3      10503.30      11823.32       643.11 o
   0  -5   3         33.02         54.42        25.44 o
   1  -5   3       5779.30       5990.79       249.14 o
   2  -5   3       4134.28       4250.58       199.48 o
   3  -5   3        327.00        356.11        68.60 o
   4  -5   3       2455.39       2349.92       199.44 o
   5  -5   3       2187.33       1752.38       206.07 o
  -8  -4   3       2144.57       2410.57       282.85 o
  -7  -4   3         91.99         62.78        63.46 o
  -6  -4   3       3409.40       3516.85       254.19 o
  -5  -4   3       5491.64       5354.85       684.61 o
  -4  -4   3        430.78        424.92        76.28 o
  -3  -4   3       8250.76       7930.17       514.38 o
  -2  -4   3       9777.82       9844.30       578.82 o
  -1  -4   3        119.74         96.84        27.39 o
   0  -4   3      12416.36      12683.33       369.05 o
   1  -4   3       3874.12       4093.11       151.35 o
   2  -4   3         75.73         25.47        29.20 o
   3  -4   3       5439.27       5636.11       236.12 o
   4  -4   3       5670.24       5595.48       245.56 o
   5  -4   3        125.39        194.93        59.47 o
   6  -4   3       3038.91       2722.48       233.00 o
  -8  -3   3         59.42         23.82        68.25 o
  -7  -3   3       2938.68       3722.70       264.17 o
  -6  -3   3       5851.35       7039.61       374.59 o
  -5  -3   3         16.79         13.04        38.72 o
  -4  -3   3       5688.97       4654.72       440.18 o
  -3  -3   3       4953.58       4869.06       216.22 o
  -2  -3   3        144.14        100.07        34.06 o
  -1  -3   3       9054.52       9502.76       275.55 o
   0  -3   3      14646.08      14340.52       404.11 o
   1  -3   3         24.55         16.11        18.79 o
   2  -3   3       8485.32       8008.42       285.63 o
   3  -3   3       4154.90       4079.11       177.55 o
   4  -3   3        256.87        247.59        49.72 o
   5  -3   3       4204.42       4288.32       204.69 o
   6  -3   3       1829.21       1875.98       139.81 o
  -8  -2   3       2287.35       2298.59       218.47 o
  -7  -2   3       2889.26       3104.61       230.49 o
  -6  -2   3        127.53         91.01        54.11 o
  -5  -2   3       4317.48       4602.82       257.19 o
  -4  -2   3       9165.49      10139.60       439.75 o
  -3  -2   3        252.31        145.65        40.10 o
  -2  -2   3      21227.01      21526.53       673.90 o
  -1  -2   3       7999.81       8075.33       201.33 o
   0  -2   3       7599.54       7669.40       217.71 o
   1  -2   3      17435.85      17391.94       423.45 o
   2  -2   3       7944.70       7829.22       267.76 o
   3  -2   3         18.95         35.14        24.24 o
   4  -2   3       7620.79       7903.48       286.44 o
   5  -2   3       4916.98       4822.12       210.59 o
   6  -2   3       1102.33       1159.67       115.82 o
   7  -2   3       4066.86       4022.35       216.34 o
  -7  -1   3        327.09        317.47       113.90 o
  -6  -1   3       2912.95       3432.20       346.01 o
  -5  -1   3       7881.03       8270.39       372.11 o
  -4  -1   3         18.70          8.42        24.60 o
  -3  -1   3      15512.77      15568.17       758.56 o
  -2  -1   3       9618.41      10023.36       299.25 o
  -1  -1   3       1890.54       2042.04        67.66 o
   0  -1   3      32375.91      31326.80      1080.68 o
   1  -1   3      25214.44      25780.24       530.08 o
   2  -1   3        342.82        342.06        29.46 o
   3  -1   3      21017.69      21501.82       635.15 o
   4  -1   3       8734.22       9484.19       381.50 o
   5  -1   3        598.79        602.04        95.95 o
   6  -1   3       6665.04       6076.28       302.46 o
   7  -1   3       1966.46       1854.91       164.16 o
   8  -1   3         92.54        134.50        62.39 o
  -7   0   3       2448.92       2639.73       203.04 o
  -6   0   3       3022.93       2789.00       191.77 o
  -5   0   3         69.54         43.97        38.32 o
  -4   0   3       4040.24       4227.75       243.15 o
  -3   0   3      11509.87      11197.70       429.06 o
  -2   0   3        129.89        125.16        21.10 o
  -1   0   3      10948.74      11497.85       247.30 o
   0   0   3      13525.91      12330.33       356.93 o
   1   0   3        174.44        110.90        12.91 o
   2   0   3      15420.34      15928.35       354.37 o
   3   0   3       8769.35       9009.11       287.07 o
   4   0   3        196.73        190.14        73.65 o
   5   0   3       6984.53       7536.33       321.49 o
   6   0   3       3668.77       3731.79       208.20 o
   7   0   3        662.28        448.87       137.74 o
   8   0   3       4577.97       4361.90       271.40 o
  -7   1   3       2941.03       3064.97       224.80 o
  -6   1   3        248.86        205.87        83.19 o
  -5   1   3       5891.77       5742.24       280.53 o
  -4   1   3       9594.23      10047.88       475.21 o
  -3   1   3        355.37        310.07        55.84 o
  -2   1   3      15466.85      15768.23       443.82 o
  -1   1   3       4147.59       4373.12       123.75 o
   0   1   3         15.59         16.40         8.69 o
   1   1   3       6806.73       6884.65       142.74 o
   2   1   3       8354.53       8077.47       183.11 o
   3   1   3       1308.29       1247.63        52.58 o
   4   1   3      14784.84      15352.61       475.38 o
   5   1   3       3721.40       3387.94       207.91 o
   6   1   3       1081.20       1076.83       103.44 o
   7   1   3       3137.02       3175.88       198.31 o
   8   1   3       1569.50       1698.20       174.12 o
  -6   2   3       2821.28       2718.74       197.37 o
  -5   2   3       6634.57       6621.47       320.56 o
  -4   2   3        464.60        442.19        86.06 o
  -3   2   3       4400.78       4723.57       220.24 o
  -2   2   3       8806.95       9206.56       312.24 o
  -1   2   3        919.72        871.59        37.17 o
   0   2   3      17809.25      17563.49       424.28 o
   1   2   3      14439.01      14325.10       288.15 o
   2   2   3       1678.84       1652.75        64.73 o
   3   2   3      17133.36      16738.98       458.66 o
   4   2   3       2679.47       2889.68       218.47 o
   5   2   3        200.59        178.99        77.27 o
   6   2   3       8048.01       8506.15       360.19 o
   7   2   3       1982.66       1988.62       149.36 o
   8   2   3        481.37        360.39       112.79 o
   9   2   3       3082.55       3236.53       240.19 o
  -6   3   3       2753.08       2350.60       197.34 o
  -5   3   3        162.62        127.77        57.23 o
  -4   3   3       4304.12       4220.24       230.40 o
  -3   3   3      10355.95      10665.45       432.89 o
  -2   3   3        467.57        398.86        48.17 o
  -1   3   3       4730.78       4461.25       129.72 o
   0   3   3       7223.34       7095.09       169.82 o
   1   3   3        311.69        327.39        19.36 o
   2   3   3      14167.98      15263.86       389.56 o
   3   3   3      19903.96      21029.75       565.59 o
   4   3   3        480.95        400.58        51.07 o
   5   3   3      12374.67      12559.61       485.90 o
   6   3   3       6198.88       6512.48       496.67 o
   7   3   3        106.29        121.04        50.69 o
   8   3   3       4266.58       4567.63       262.99 o
   9   3   3       1051.66       1007.85       144.36 o
  -5   4   3       3522.87       3109.34       278.18 o
  -4   4   3       2656.22       2583.84       187.79 o
  -3   4   3          5.66         22.70        38.55 o
  -2   4   3       3783.30       3945.90       210.52 o
  -1   4   3       6170.75       6203.28       219.76 o
   0   4   3          2.90         21.48        18.19 o
   1   4   3      11584.05      11915.22       338.54 o
   2   4   3      11995.43      12311.85       284.43 o
   3   4   3        323.82        279.77        60.82 o
   4   4   3       6177.93       6605.66       240.45 o
   5   4   3       4461.29       4740.42       237.21 o
   6   4   3         20.90         33.10        35.52 o
   7   4   3       3216.84       3434.33       252.33 o
   8   4   3       3337.39       3614.83       233.61 o
   9   4   3        165.01         74.14        61.62 o
  -4   5   3          1.05        -26.32        86.12 o
  -3   5   3       4576.41       4498.49       262.19 o
  -2   5   3       4086.05       4226.88       472.87 o
  -1   5   3        397.10        459.36        81.41 o
   0   5   3       6029.24       6619.76       222.77 o
   1   5   3       3182.28       3588.60       132.99 o
   2   5   3        952.68        942.22        59.58 o
   3   5   3       9276.85       9518.08       269.71 o
   4   5   3       3110.57       1949.86       398.00 o
   5   5   3        245.46        187.29        56.08 o
   6   5   3       5296.26       5889.67       298.67 o
   7   5   3       1260.81       1534.15       144.73 o
   8   5   3        629.10        720.03       120.24 o
  -3   6   3       2165.04       2414.64       335.78 o
  -2   6   3         63.53         60.13        87.75 o
  -1   6   3       2866.32       2844.32       210.80 o
   0   6   3       5222.73       5507.74       271.08 o
   1   6   3         12.68         38.44        33.85 o
   2   6   3       6345.49       6939.65       295.01 o
   3   6   3       4814.37       5130.95       186.34 o
   4   6   3       1876.41       1795.30       518.35 o
   5   6   3       4392.60       4449.21       522.54 o
   6   6   3       1752.65       1975.95       173.74 o
   7   6   3        352.37        352.92        96.13 o
  -2   7   3       2086.85       2469.07       402.18 o
  -1   7   3       3012.54       3373.45       385.01 o
   0   7   3         14.53         78.97       101.07 o
   1   7   3       3093.59       3311.00       363.97 o
   2   7   3       1562.90       1557.62       118.81 o
   3   7   3        105.24         91.46        45.14 o
   5   7   3       2994.67       1347.17       418.07 o
   6   7   3        218.74        145.29        61.42 o
   7   7   3       2763.77       3304.04       236.38 o
   8   7   3       1410.24       1306.08       766.57 o
   0   8   3       1743.93       1705.88       311.55 o
   1   8   3       2168.19       2222.68       316.92 o
   2   8   3          8.47         35.42       110.17 o
   3   8   3       3208.73       3823.33       435.68 o
   5   8   3        222.22         -0.98       217.14 o
   6   8   3       2454.40       2476.74       688.10 o
   7   8   3       1199.79       1224.71       172.12 o
   2   9   3       1579.88       2004.34       369.10 o
   3   9   3        921.58       1104.66       296.66 o
   5   9   3       1707.27        266.61       316.09 o
  -4  -9   4       1490.14       1405.87       406.01 o
  -3  -9   4       1289.38        815.11       414.39 o
  -2  -9   4         10.18         18.91        75.70 o
  -6  -8   4          1.77        -22.75        82.15 o
  -5  -8   4       1110.62        723.96       226.39 o
  -4  -8   4       1669.84       1222.09       620.84 o
  -3  -8   4          2.03        -20.14        85.60 o
  -2  -8   4       1763.63       1886.88       202.12 o
  -1  -8   4       2148.68       2447.60       214.01 o
   0  -8   4         74.22         74.05        74.84 o
   1  -8   4       2534.71       2617.10       226.03 o
  -7  -7   4          0.01         61.81       160.34 o
  -6  -7   4       2295.02       1712.41       239.81 o
  -5  -7   4       1712.00       1393.04       172.72 o
  -4  -7   4        117.90         68.30        69.57 o
  -3  -7   4       3363.68       2943.44       216.98 o
  -2  -7   4       1330.60       1536.94       127.15 o
  -1  -7   4        523.28        595.49       112.28 o
   0  -7   4       3900.37       4368.05       284.23 o
   1  -7   4       1964.51       1988.92       201.04 o
   2  -7   4         28.62         82.67        74.65 o
   3  -7   4       2531.25       2399.44       236.09 o
  -7  -6   4       1725.05       1872.57       266.14 o
  -6  -6   4       2254.64       1633.79       236.97 o
  -5  -6   4        360.34        305.14        88.14 o
  -4  -6   4       3921.55       3379.11       243.65 o
  -3  -6   4       2753.16       2335.17       235.91 o
  -2  -6   4        194.82        219.83        54.32 o
  -1  -6   4       4320.76       4787.82       217.85 o
   0  -6   4       3510.69       4235.50       201.03 o
   1  -6   4       1027.47       1030.59        97.74 o
   2  -6   4       5150.77       5258.66       344.84 o
   3  -6   4        702.65        750.29       133.02 o
   4  -6   4        304.59        230.64        91.38 o
  -8  -5   4       1856.45       1567.46       496.99 o
  -7  -5   4       2001.85       2121.17       490.13 o
  -6  -5   4          9.38         35.57        57.37 o
  -5  -5   4       2811.48       2688.98       236.29 o
  -4  -5   4       5057.18       4708.74       462.64 o
  -3  -5   4         17.11          9.32        39.61 o
  -2  -5   4       7387.41       7650.67       348.37 o
  -1  -5   4       5758.90       6005.35       247.65 o
   0  -5   4        764.61        803.14        82.40 o
   1  -5   4       4543.96       4891.37       221.35 o
   2  -5   4       3557.54       3483.83       179.25 o
   3  -5   4        496.04        482.75        77.40 o
   4  -5   4       3606.72       3600.12       201.66 o
   5  -5   4       1369.02       1359.21       186.98 o
  -8  -4   4       1948.88       2333.13       248.24 o
  -7  -4   4         18.42         60.27        73.28 o
  -6  -4   4       5076.90       5626.55       864.85 o
  -5  -4   4       3273.60       2776.57       304.45 o
  -4  -4   4         34.36          0.33        44.35 o
  -3  -4   4       3479.17       3373.38       306.11 o
  -2  -4   4       5001.63       4490.76       517.13 o
  -1  -4   4        675.62        833.87        78.80 o
   0  -4   4       4568.40       4676.57       205.96 o
   1  -4   4       3499.03       3476.47       169.64 o
   2  -4   4        505.91        428.56        63.93 o
   3  -4   4       5911.81       5816.39       245.15 o
   4  -4   4       2123.89       2198.65       140.58 o
   5  -4   4        318.30        341.22        72.62 o
   6  -4   4       2291.59       2207.46       165.73 o
  -8  -3   4        100.81         47.54        73.23 o
  -7  -3   4       3474.11       3847.61       473.78 o
  -6  -3   4       2443.19       2937.71       235.27 o
  -5  -3   4        102.48         80.39        53.47 o
  -4  -3   4       4209.52       3907.87       432.10 o
  -3  -3   4       6618.34       6684.82       279.46 o
  -2  -3   4       1351.99       1317.20       113.83 o
  -1  -3   4      14474.19      15257.55       570.98 o
   0  -3   4       2461.92       2516.25       111.83 o
   1  -3   4       3867.50       3821.87       170.43 o
   2  -3   4       5306.15       5283.18       212.90 o
   3  -3   4       1357.57       1438.78        98.68 o
   4  -3   4        596.42        578.37        74.75 o
   5  -3   4       5368.95       5302.04       237.36 o
   6  -3   4       2082.17       2003.14       198.40 o
  -7  -2   4       2931.58       3366.62       247.05 o
  -6  -2   4        162.55        138.13        60.91 o
  -5  -2   4       9407.95      11284.43       669.02 o
  -4  -2   4       5760.26       3913.78       404.00 o
  -3  -2   4        163.80        111.44        35.88 o
  -2  -2   4      14385.57      14588.25       487.73 o
  -1  -2   4       7152.56       7100.76       204.26 o
   0  -2   4       4833.31       4876.46       133.87 o
   1  -2   4      14956.37      15108.50       379.06 o
   2  -2   4       9448.10       9068.90       308.92 o
   3  -2   4       3087.29       3100.88       141.77 o
   4  -2   4      11739.71      11631.78       394.98 o
   5  -2   4       2464.89       2333.87       135.49 o
   6  -2   4       1236.97       1245.85       112.21 o
   7  -2   4       2135.09       2171.13       155.80 o
  -7  -1   4         13.43         -4.75        54.29 o
  -6  -1   4       4230.16       4806.44       273.87 o
  -5  -1   4       2738.61       2861.37       206.13 o
  -4  -1   4         13.61          8.11        30.78 o
  -3  -1   4       8598.00       8283.63       441.41 o
  -2  -1   4      12287.01      12701.78       417.77 o
  -1  -1   4         19.11         16.48        14.74 o
   0  -1   4      33002.17      31766.02      1151.08 o
   1  -1   4       3049.87       2859.66        86.18 o
   2  -1   4        780.60        663.97        46.20 o
   3  -1   4       9742.46       9942.47       323.31 o
   4  -1   4       4998.82       4780.80       188.92 o
   5  -1   4        830.80        898.84        86.02 o
   6  -1   4       8379.15       8163.72       398.25 o
   7  -1   4       1667.19       1659.79       133.14 o
   8  -1   4        995.10        997.20       125.72 o
  -7   0   4       1804.17       1750.39       172.79 o
  -6   0   4       2744.76       2601.31       189.35 o
  -5   0   4         48.79         -2.47        32.71 o
  -4   0   4       8370.82       8768.64       371.52 o
  -3   0   4       8939.17       9214.51       556.68 o
  -2   0   4       1465.46       1479.63        64.79 o
  -1   0   4      12179.39      12335.08       269.12 o
   0   0   4       3062.84       2940.45       131.00 o
   1   0   4        209.12        251.93        32.41 o
   2   0   4      11186.89      10786.09       231.16 o
   3   0   4      11025.24      11467.04       312.99 o
   4   0   4        690.87        730.26        58.41 o
   5   0   4       9790.39       9522.65       387.18 o
   6   0   4       1382.29       1271.72       114.69 o
   7   0   4        940.53        819.55       110.64 o
   8   0   4       3506.80       3433.10       194.52 o
  -6   1   4        203.03        132.68        58.07 o
  -5   1   4       4635.69       4797.78       250.12 o
  -4   1   4       1140.97       1154.46       103.67 o
  -3   1   4        649.81        603.56        89.55 o
  -2   1   4      12073.71      12648.96       419.24 o
  -1   1   4      10764.24      10795.70       234.75 o
   0   1   4       2355.66       2287.70        61.39 o
   1   1   4      17165.99      16462.79       336.27 o
   2   1   4        971.13        923.13        39.28 o
   3   1   4       4498.21       4535.53       118.21 o
   4   1   4      11241.25      11341.40       358.81 o
   5   1   4       2178.64       2267.22       131.47 o
   6   1   4       2610.12       2608.00       159.53 o
   7   1   4       4320.49       4215.52       232.73 o
   8   1   4       1162.66       1266.15       147.88 o
  -6   2   4       2453.17       2185.40       178.07 o
  -5   2   4       4358.29       4158.68       232.99 o
  -4   2   4        288.65        259.72        54.70 o
  -3   2   4      14314.43      14613.43       550.46 o
  -2   2   4       4416.86       4545.00       159.65 o
  -1   2   4       3429.73       3495.30        97.18 o
   0   2   4      21948.53      23759.62       477.54 o
   1   2   4       2380.68       2199.23        80.27 o
   2   2   4        702.32        670.16        42.25 o
   3   2   4      17501.90      18089.14       438.43 o
   4   2   4       4980.93       4892.19       327.20 o
   5   2   4       3161.14       3005.46       140.61 o
   6   2   4      12510.21      13122.02       505.96 o
   7   2   4        497.23        309.17        73.06 o
   8   2   4       1581.26       1739.44       152.96 o
   9   2   4       2991.89       3035.03       222.62 o
  -5   3   4        106.60         89.29        56.79 o
  -4   3   4       4836.40       4891.34       254.20 o
  -3   3   4       5512.40       5657.40       262.65 o
  -2   3   4        181.05        159.88        49.56 o
  -1   3   4       7774.96       7794.20       208.49 o
   0   3   4      13034.26      12997.94       294.23 o
   1   3   4         60.06         63.02        16.71 o
   2   3   4      12488.41      12498.14       277.18 o
   3   3   4       3603.46       3611.67        99.07 o
   4   3   4       2855.01       3083.98       121.69 o
   5   3   4       8695.11       5656.32       525.65 o
   6   3   4       1553.35       1497.82       114.03 o
   7   3   4        479.76        337.06       108.18 o
   8   3   4       4267.96       4243.16       246.51 o
   9   3   4        677.74        579.06       514.47 o
  -5   4   4       2308.06       2541.53       355.03 o
  -4   4   4       2998.68       2823.52       195.73 o
  -3   4   4         53.83         56.97        41.01 o
  -2   4   4       6234.51       6551.66       296.59 o
  -1   4   4       4037.88       3813.07       121.94 o
   0   4   4       1186.21       1082.49        45.99 o
   1   4   4       8126.21       8473.00       211.71 o
   2   4   4       3874.57       3893.48       123.52 o
   3   4   4        359.38        418.01        30.35 o
   4   4   4       7441.75       7749.38       266.09 o
   5   4   4       3367.96       3590.32       186.71 o
   6   4   4       2831.66       2885.11       171.53 o
   7   4   4       5120.45       5437.89       273.78 o
   8   4   4        937.16       1019.24       131.26 o
   9   4   4        550.64        327.91       220.79 o
  -4   5   4        580.76        328.10       158.36 o
  -3   5   4       5536.82       4897.41       469.41 o
  -2   5   4       1404.15       1230.65       130.13 o
  -1   5   4        496.06        454.46        75.90 o
   0   5   4       5447.57       5919.26       267.11 o
   1   5   4       5043.89       5159.82       162.79 o
   2   5   4       1131.85       1135.90        60.86 o
   3   5   4      13611.27      13901.57       444.85 o
   4   5   4       1883.18       1747.33       175.76 o
   5   5   4       1315.82       1296.33       116.72 o
   6   5   4       6753.10       6775.53       319.94 o
   7   5   4       1335.92       1562.23       297.01 o
   8   5   4        630.55        585.44       424.23 o
  -3   6   4       2025.79       1999.69       350.05 o
  -2   6   4        610.97        868.28       221.13 o
  -1   6   4       6108.46       5858.01       503.90 o
   0   6   4       3021.78       3015.42       326.49 o
   1   6   4       2611.14       2626.81       141.52 o
   2   6   4       7419.30       7785.24       317.62 o
   3   6   4       2692.86       2645.14       113.18 o
   4   6   4       1512.79       1653.37        95.96 o
   5   6   4       5446.55       5776.52       323.92 o
   6   6   4       1549.98       1684.69       142.17 o
   7   6   4       1074.07       1259.97       134.08 o
  -1   7   4       1258.92       1465.30       289.94 o
   0   7   4        158.61        125.79       113.44 o
   1   7   4       4551.92       5001.29       473.31 o
   2   7   4       3615.20       4108.11       422.63 o
   3   7   4        886.06       1155.24       244.32 o
   5   7   4       1627.88        480.90       276.10 o
   6   7   4       1155.42       1212.70       275.13 o
   8   7   4        476.66        418.50       248.90 o
   0   8   4       2566.05       2413.53       347.30 o
   1   8   4       1654.83       2273.21       372.41 o
   2   8   4        252.84        597.16       204.15 o
   3   8   4       2541.20       2210.67       335.64 o
   5   8   4        238.48         83.87       213.57 o
   3   9   4       1177.67       1251.01       316.25 o
  -3  -9   5        828.10        516.42       352.08 o
  -2  -9   5         80.97         75.67        91.98 o
  -6  -8   5         35.51         29.89        94.05 o
  -5  -8   5       1835.92       1257.01       182.72 o
  -4  -8   5       1834.03       1337.21       404.72 o
  -3  -8   5        228.47        179.61       114.79 o
  -2  -8   5       2623.47       3108.27       487.02 o
  -1  -8   5       1019.27        965.29       154.41 o
   0  -8   5        158.32        158.96        85.72 o
   1  -8   5       1529.91       1552.28       195.92 o
  -6  -7   5       3046.39       2288.23       412.35 o
  -5  -7   5       1565.10       1195.33       167.07 o
  -4  -7   5        366.11        350.80       102.41 o
  -3  -7   5       2880.17       2736.56       865.18 o
  -2  -7   5       1280.83       1353.19       149.62 o
  -1  -7   5        156.79        142.06        53.16 o
   0  -7   5       4141.62       4608.09       806.23 o
   1  -7   5       1209.67       1269.33       164.50 o
   2  -7   5        590.75        682.91       132.41 o
  -7  -6   5       1979.03       2044.94       250.02 o
  -6  -6   5       1618.47       1340.46       186.42 o
  -5  -6   5        393.61        408.08       107.23 o
  -4  -6   5       5528.95       5111.13       287.76 o
  -3  -6   5       2873.86       2388.31       347.52 o
  -2  -6   5       1339.01       1205.67       185.73 o
  -1  -6   5       6277.02       7277.69       339.27 o
   0  -6   5       1981.54       2214.84       142.26 o
   1  -6   5       1149.91       1301.13       116.32 o
   2  -6   5       4914.72       5438.10       504.35 o
   3  -6   5        775.70        853.60       301.51 o
   4  -6   5        635.42        591.99       134.63 o
  -7  -5   5       2420.86       2591.37       254.40 o
  -6  -5   5        110.56         63.57        69.34 o
  -5  -5   5       4464.28       3909.54       753.99 o
  -4  -5   5       2161.01       1963.86       232.14 o
  -3  -5   5       1343.48       1325.26       126.24 o
  -2  -5   5       5007.88       4840.27       260.19 o
  -1  -5   5       2950.77       3312.89       172.10 o
   0  -5   5        922.56        813.68        92.73 o
   1  -5   5       7170.48       7654.40       398.98 o
   2  -5   5       3059.14       3045.24       171.18 o
   3  -5   5       1953.54       2119.85       142.47 o
   4  -5   5       3667.51       3812.99       208.08 o
   5  -5   5        338.50        318.31       108.83 o
  -7  -4   5         36.52         74.98        76.40 o
  -6  -4   5       2322.74       2573.66       230.98 o
  -5  -4   5       1283.13       1267.53       152.52 o
  -4  -4   5        478.90        382.43        76.36 o
  -3  -4   5       6978.81       6872.33       301.48 o
  -2  -4   5       4822.14       4635.10       337.01 o
  -1  -4   5        535.64        548.79        68.72 o
   0  -4   5      11339.09      12217.98       426.86 o
   1  -4   5       1651.69       1757.74       117.76 o
   2  -4   5       2327.27       2355.13       136.70 o
   3  -4   5       4407.63       4202.36       201.72 o
   4  -4   5       1290.27       1270.40       115.57 o
   5  -4   5        776.99        783.23       104.91 o
   6  -4   5       3637.53       3520.39       213.87 o
  -7  -3   5       3108.30       3583.15       286.12 o
  -6  -3   5       2433.18       3158.67       249.63 o
  -5  -3   5        525.73        279.17       133.60 o
  -4  -3   5       6719.48       6014.44       420.51 o
  -3  -3   5       3228.77       3025.49       170.59 o
  -2  -3   5       2575.33       2290.23       162.25 o
  -1  -3   5       6510.69       6627.94       297.32 o
   0  -3   5       8221.83       8060.35       319.69 o
   1  -3   5         83.50        133.31        39.02 o
   2  -3   5       8683.50       8510.68       311.69 o
   3  -3   5       1690.88       1745.74       112.59 o
   4  -3   5       1743.57       1686.99       116.10 o
   5  -3   5       3891.81       3797.62       194.34 o
   6  -3   5        373.59        354.59        75.62 o
  -7  -2   5       2439.23       3008.14       291.75 o
  -6  -2   5        952.08        890.95       258.46 o
  -5  -2   5       6839.61       7594.75       382.24 o
  -4  -2   5       2659.96       2379.63       369.79 o
  -3  -2   5        317.23        348.40        61.28 o
  -2  -2   5      12380.22      12797.73       442.55 o
  -1  -2   5      10351.43       9807.26       350.89 o
   0  -2   5       4493.09       4623.83       185.11 o
   1  -2   5      11127.01      11108.64       373.35 o
   2  -2   5       1856.25       1753.96       100.28 o
   3  -2   5       3870.69       3743.71       197.42 o
   4  -2   5       4481.71       4373.08       190.54 o
   5  -2   5       1778.21       1800.49       119.03 o
   6  -2   5       1567.79       1546.91       125.18 o
   7  -2   5       3906.28       3763.21       210.88 o
  -7  -1   5         47.12         24.93        64.19 o
  -6  -1   5       4010.07       4074.98       252.37 o
  -5  -1   5       4271.46       4786.24       335.38 o
  -4  -1   5         67.48         39.11        34.68 o
  -3  -1   5      13139.14      12291.60       456.14 o
  -2  -1   5       4117.28       4008.32       263.16 o
  -1  -1   5       3186.42       3068.88       187.84 o
   0  -1   5      20563.56      21731.07       506.28 o
   1  -1   5       5158.10       5067.76       146.99 o
   2  -1   5       1335.32       1410.06        70.79 o
   3  -1   5      11258.13      10525.07       343.78 o
   4  -1   5       2281.33       2395.29       120.38 o
   5  -1   5       3039.76       3034.01       150.19 o
   6  -1   5       7233.17       7151.88       292.89 o
   7  -1   5        805.06        894.13       106.15 o
   8  -1   5       1132.89       1288.10       140.94 o
  -7   0   5       3353.77       3297.28       285.94 o
  -6   0   5       1280.06       1380.84       158.32 o
  -5   0   5        960.78        756.53       143.34 o
  -4   0   5       2739.08       2797.97       304.72 o
  -3   0   5       3023.89       3123.99       169.47 o
  -2   0   5        231.65        226.13        61.63 o
  -1   0   5       8728.08       8569.80       216.56 o
   0   0   5       3480.80       2835.51        87.94 o
   1   0   5       5482.25       4911.96       129.41 o
   2   0   5      20938.67      21290.48       476.28 o
   3   0   5       2554.47       2614.89        96.44 o
   4   0   5       2517.21       2472.27       114.32 o
   5   0   5       5821.24       5490.19       213.00 o
   6   0   5       1232.18       1094.68        90.12 o
   7   0   5       1460.08       1335.80       116.15 o
   8   0   5       4112.14       3947.44       210.01 o
  -6   1   5        294.03        256.42        74.84 o
  -5   1   5       4210.50       4114.86       230.58 o
  -4   1   5       1729.31       1766.36       126.41 o
  -3   1   5       1464.91       1396.67        91.16 o
  -2   1   5      18042.60      18715.77       490.93 o
  -1   1   5       2213.85       2238.58        70.35 o
   0   1   5      11308.43      11687.15       253.80 o
   1   1   5       9713.97       9427.59       231.23 o
   2   1   5       3864.17       3988.21       118.07 o
   3   1   5        776.17        841.03        36.96 o
   4   1   5      11872.81      11945.29       331.59 o
   5   1   5       3764.42       3627.77       151.91 o
   6   1   5       3753.98       3682.34       167.08 o
   7   1   5       4667.08       5077.39       223.76 o
   8   1   5        445.99        408.60        76.64 o
  -6   2   5       3675.10       3585.45       238.67 o
  -5   2   5       1998.23       1920.64       173.26 o
  -4   2   5        696.79        692.84        90.53 o
  -3   2   5       7408.10       7347.17       312.88 o
  -2   2   5       2035.10       2091.81       138.64 o
  -1   2   5       1211.91       1257.91        48.29 o
   0   2   5      18398.96      19573.32       401.56 o
   1   2   5       3109.02       2926.82       106.73 o
   2   2   5       3018.03       3029.24        87.68 o
   3   2   5      18226.21      18017.68       487.95 o
   4   2   5       1208.39       1232.57        60.02 o
   5   2   5       1920.84       1934.04        90.33 o
   6   2   5       4583.15       4503.23       312.26 o
   7   2   5        285.70        275.99        62.30 o
   8   2   5       2031.97       2071.75       161.84 o
   9   2   5       2953.87       3098.48       228.96 o
  -5   3   5        341.36        238.16        92.75 o
  -4   3   5       2266.64       2368.95       162.35 o
  -3   3   5       3413.16       3488.86       189.08 o
  -2   3   5       1400.55       1312.00       162.55 o
  -1   3   5      13815.75      14018.34       433.98 o
   0   3   5       1377.60       1350.11        45.15 o
   1   3   5       3506.58       3440.79       120.50 o
   2   3   5       6278.96       6558.75       150.93 o
   3   3   5       1961.84       2087.01        64.03 o
   4   3   5       2846.35       2965.33        99.30 o
   5   3   5      11017.21      11498.81       365.88 o
   6   3   5        349.03        425.43        63.98 o
   7   3   5       2716.12       2771.14       170.54 o
   8   3   5       4091.64       4347.23       243.88 o
   9   3   5         43.68         12.03        71.50 o
  -4   4   5       1743.60       1942.67       324.92 o
  -3   4   5        997.24        833.74       103.58 o
  -2   4   5       4152.97       4196.22       214.35 o
  -1   4   5       1016.81        985.83       110.49 o
   0   4   5       1457.90       1438.96        49.96 o
   1   4   5       7310.25       7392.42       252.24 o
   2   4   5       2667.77       2536.23        69.64 o
   3   4   5       1938.06       1922.51        64.11 o
   4   4   5       8715.38       9158.64       262.02 o
   5   4   5        641.79        736.25        51.00 o
   6   4   5       3746.62       3699.87       191.21 o
   7   4   5       2891.43       3109.93       182.99 o
   8   4   5        248.95        198.93        84.45 o
   9   4   5       1332.33       1495.26       217.37 o
  -3   5   5       3754.77       3579.53       394.43 o
  -2   5   5       2404.37       2435.17       301.75 o
  -1   5   5       1092.08       1391.83       231.37 o
   0   5   5       8302.87       8769.97       345.85 o
   1   5   5        630.54        652.82        31.83 o
   2   5   5       2530.07       2587.30        97.89 o
   3   5   5       7544.11       7888.50       209.40 o
   4   5   5        697.10        741.66        55.75 o
   5   5   5       1577.64       1721.85        99.14 o
   6   5   5       5923.86       6712.28       306.53 o
   7   5   5        405.17        240.60       223.86 o
   8   5   5       1295.35       1010.42       602.04 o
   9   5   5       2213.56       2712.92       261.85 o
  -2   6   5       1227.78       1585.98       300.34 o
  -1   6   5       3570.82       3612.91       380.74 o
   0   6   5       1164.08        887.77       192.65 o
   1   6   5       1271.52       1361.56       239.89 o
   2   6   5       5722.66       6231.45       515.91 o
   3   6   5       3254.18       3612.31       298.94 o
   4   6   5       2012.66       2175.01       112.87 o
   5   6   5       7035.70       7691.18       653.89 o
   6   6   5        261.46        372.87        59.97 o
   7   6   5       1180.60       1255.09       144.48 o
   8   6   5       2456.69       2550.97       229.03 o
  -1   7   5        937.78       1083.87       253.73 o
   0   7   5        926.94        818.47       203.64 o
   1   7   5       4258.06       4076.04       417.27 o
   2   7   5        293.21        293.24       143.69 o
   3   7   5       3035.00       2843.14       343.73 o
   5   7   5        748.49        340.88       235.82 o
   6   7   5       1546.51       1716.54       127.47 o
   7   7   5       2610.97       3253.31       191.51 o
   8   7   5        198.56        275.47        78.19 o
   1   8   5        284.85        570.84       200.58 o
   2   8   5       1246.75       1727.57       327.68 o
   3   8   5       4287.99       4612.90       501.08 o
  -5  -8   6       1515.93        793.29       222.78 o
  -4  -8   6        471.10        290.08       109.60 o
  -3  -8   6        626.00        245.13       135.46 o
  -2  -8   6       2249.19       2520.55       341.70 o
  -1  -8   6        555.45        570.89       125.53 o
   0  -8   6        514.98        411.59       113.32 o
  -6  -7   6       2191.78       1721.56       316.98 o
  -5  -7   6        800.70        627.19       126.78 o
  -4  -7   6        349.56        292.57       101.73 o
  -3  -7   6       2846.29       2656.31       436.32 o
  -2  -7   6        561.09        564.25       182.34 o
  -1  -7   6        917.18       1185.40       124.93 o
   0  -7   6       3044.26       3829.26       319.05 o
   1  -7   6        186.57        237.21        92.83 o
   2  -7   6        705.78        650.02       131.49 o
  -7  -6   6       2181.88       1722.21       623.83 o
  -6  -6   6       1497.23       1039.60       180.06 o
  -5  -6   6        738.61        490.59       115.21 o
  -4  -6   6       4669.25       4185.51       261.99 o
  -3  -6   6        599.26        424.99       148.04 o
  -2  -6   6       1796.82       1650.01       295.40 o
  -1  -6   6       3344.72       3796.22       199.36 o
   0  -6   6        657.95        703.49        90.76 o
   1  -6   6        923.03        961.05       109.07 o
   2  -6   6       4801.40       5069.62       246.29 o
   3  -6   6        219.66        238.03        90.83 o
   4  -6   6       1390.21       1294.47       186.50 o
  -7  -5   6        961.48        920.92       175.71 o
  -6  -5   6        885.04        711.50       137.62 o
  -5  -5   6       4131.72       3568.63       760.17 o
  -4  -5   6       1451.61       1168.12       140.29 o
  -3  -5   6       1422.85       1450.74       139.49 o
  -2  -5   6       6706.71       7115.23       708.01 o
  -1  -5   6       1515.94       1808.47       125.92 o
   0  -5   6       5761.21       6360.78       271.12 o
   1  -5   6       8504.18       9166.56       354.49 o
   2  -5   6        981.14       1069.53       114.85 o
   3  -5   6       2005.50       2086.88       144.75 o
   4  -5   6       3601.01       3452.48       201.07 o
   5  -5   6        350.65        283.18       105.60 o
  -7  -4   6        222.10        118.77        87.27 o
  -6  -4   6       3502.16       4022.22       539.74 o
  -5  -4   6       1754.38       1475.14       319.06 o
  -4  -4   6       2524.33       2224.33       169.03 o
  -3  -4   6       7806.86       7617.72       361.56 o
  -2  -4   6        351.54        361.56        73.42 o
  -1  -4   6       1809.04       1942.37       164.65 o
   0  -4   6       7492.58       8363.52       463.03 o
   1  -4   6       1464.78       1505.27       116.32 o
   2  -4   6       2966.50       3015.60       164.40 o
   3  -4   6       7889.07       7507.00       303.86 o
   4  -4   6        562.45        552.66        84.67 o
   5  -4   6       2168.29       2099.24       158.24 o
   6  -4   6       2270.29       2058.27       169.99 o
  -7  -3   6       3313.64       4092.58       305.30 o
  -6  -3   6       1297.44       1255.47       266.71 o
  -5  -3   6       1666.79       1706.48       278.46 o
  -4  -3   6       4433.02       4173.73       565.85 o
  -3  -3   6        956.44        804.19       181.13 o
  -2  -3   6       2874.12       3007.30       169.21 o
  -1  -3   6       8414.15       7865.96       905.28 o
   0  -3   6       1749.15       1759.00       110.93 o
   1  -3   6       7061.70       6913.54       271.01 o
   2  -3   6      10589.59      10232.08       367.34 o
   3  -3   6         76.95         71.54        37.55 o
   4  -3   6       2624.61       2674.15       153.10 o
   5  -3   6       3441.45       3391.75       186.45 o
   6  -3   6         96.93        104.90        58.25 o
  -7  -2   6        990.37       1135.68       270.33 o
  -6  -2   6        403.05        262.42        83.61 o
  -5  -2   6       6396.01       7222.22       377.63 o
  -4  -2   6       2867.13       2561.87       233.02 o
  -3  -2   6       3049.40       3090.06       288.26 o
  -2  -2   6       9368.26       9437.53       531.71 o
  -1  -2   6       3615.94       3604.51       292.51 o
   0  -2   6       4166.73       3849.15       450.04 o
   1  -2   6       7743.84       7349.19       270.53 o
   2  -2   6       1677.79       1633.75        98.73 o
   3  -2   6       4806.89       4857.93       202.45 o
   4  -2   6       7877.70       7953.65       300.08 o
   5  -2   6        863.16        812.22        89.25 o
   6  -2   6       2848.34       2862.95       167.75 o
   7  -2   6       2453.01       2263.45       162.90 o
  -7  -1   6        650.76        607.40       229.78 o
  -6  -1   6       5376.78       6124.61       338.55 o
  -5  -1   6       1250.54       1264.77       120.24 o
  -4  -1   6       2312.18       2633.48       318.20 o
  -3  -1   6       7079.61       6492.87       318.26 o
  -2  -1   6        873.00        824.05        74.55 o
  -1  -1   6        809.73        869.40        70.61 o
   0  -1   6      18017.73      18979.71       525.36 o
   1  -1   6       5454.48       5106.12       197.42 o
   2  -1   6       8317.64       7979.90       244.35 o
   3  -1   6       8587.48       8256.27       288.60 o
   4  -1   6        102.48         95.14        33.29 o
   5  -1   6       2630.33       2719.69       142.85 o
   6  -1   6       4681.61       4813.67       218.63 o
   7  -1   6        420.18        343.12        70.84 o
  -6   0   6        809.27        801.89       142.46 o
  -5   0   6       1632.05       1515.20       138.93 o
  -4   0   6       8939.99       9258.04       404.21 o
  -3   0   6       5464.09       5826.01       292.01 o
  -2   0   6       4326.78       4092.51       184.70 o
  -1   0   6      16255.03      16112.22       412.94 o
   0   0   6       1206.56       1318.60        62.34 o
   1   0   6       9323.67       9210.42       237.88 o
   2   0   6      11746.73      11702.99       280.04 o
   3   0   6        947.46        961.95        54.36 o
   4   0   6       3722.93       3675.31       134.68 o
   5   0   6       8933.22       9005.88       315.26 o
   6   0   6        673.81        736.00        83.49 o
   7   0   6       2714.76       2634.43       155.56 o
   8   0   6       3094.22       3130.19       187.92 o
  -6   1   6        572.63        334.30       181.41 o
  -5   1   6       6373.37       6092.84       458.31 o
  -4   1   6       1278.56       1262.97       193.27 o
  -3   1   6       1966.50       1756.59       105.08 o
  -2   1   6       6645.19       6811.64       243.01 o
  -1   1   6       4170.77       4159.13       125.35 o
   0   1   6       2336.68       2234.27        74.53 o
   1   1   6      17464.89      16503.74       589.59 o
   2   1   6       1938.96       1834.30        65.17 o
   3   1   6      11627.75      11911.97       316.67 o
   4   1   6       7595.47       7468.52       220.78 o
   5   1   6        443.34        503.44        51.38 o
   6   1   6       5176.53       5198.82       211.06 o
   7   1   6       4390.09       4270.14       198.60 o
   8   1   6        208.90        256.05        64.93 o
  -5   2   6        341.23        312.67        91.55 o
  -4   2   6        478.49        369.19       106.04 o
  -3   2   6       7731.50       7962.21       334.60 o
  -2   2   6       2242.71       2157.46       106.94 o
  -1   2   6       2682.85       2591.89        85.46 o
   0   2   6      12654.33      12817.07       275.44 o
   1   2   6        127.96        140.41        26.44 o
   2   2   6       6622.94       6443.17       187.58 o
   3   2   6      13483.35      13758.10       382.97 o
   4   2   6       1733.35       1762.57        77.19 o
   5   2   6       2297.08       2197.36       154.55 o
   6   2   6       9687.23       9903.50       337.53 o
   7   2   6        671.49        679.53        78.65 o
   8   2   6       3828.23       4013.48       242.93 o
  -5   3   6        878.71       1088.67       268.67 o
  -4   3   6       4126.68       4140.74       229.64 o
  -3   3   6        749.46        726.49       136.13 o
  -2   3   6       3910.78       4155.94       197.81 o
  -1   3   6       7907.60       8038.32       216.75 o
   0   3   6        681.84        713.16        64.27 o
   1   3   6       2299.10       2466.56       100.80 o
   2   3   6       8796.40       8852.77       261.41 o
   3   3   6       1100.65       1103.08        66.13 o
   4   3   6       5069.54       5335.69       221.11 o
   5   3   6       8431.46       8518.31       278.68 o
   6   3   6        294.15        256.11        43.67 o
   7   3   6       1674.29       1779.26       111.24 o
   8   3   6       3131.94       3203.75       207.24 o
   9   3   6         67.57         94.41        79.47 o
  -4   4   6        343.68        241.23       142.07 o
  -3   4   6        838.78       1028.55       224.45 o
  -2   4   6       6203.88       2429.15       270.74 o
  -1   4   6       1554.27       1501.30       183.05 o
   0   4   6       5243.53       5545.76       217.06 o
   1   4   6      11481.51      11821.72       393.32 o
   2   4   6        101.88         83.57        25.04 o
   3   4   6       5797.40       6249.18       162.81 o
   4   4   6       5203.23       5458.84       141.52 o
   5   4   6        382.03        429.54        47.14 o
   6   4   6       3964.51       4122.80       168.53 o
   7   4   6       3864.21       4187.63       222.03 o
   8   4   6          2.95        -24.93        67.44 o
   9   4   6       2328.59       2705.65       209.31 o
  -3   5   6       5151.03       5697.56       533.11 o
  -2   5   6        839.07        766.37       185.41 o
  -1   5   6       2224.15       2275.62       270.77 o
   0   5   6       5092.16       5239.58       426.82 o
   1   5   6        890.24        976.25        82.20 o
   2   5   6        417.34        414.29        55.53 o
   3   5   6       8399.70       9006.85       222.48 o
   4   5   6        299.84        292.13        40.12 o
   5   5   6       4350.43       4776.13       185.64 o
   6   5   6       5546.31       5997.40       265.75 o
   7   5   6         13.51        -12.01        34.28 o
   8   5   6       2543.56       2890.63       194.36 o
  -2   6   6        535.23        617.81       193.47 o
  -1   6   6       3274.53       3723.87       391.33 o
   0   6   6        936.59        988.36       209.19 o
   1   6   6       1902.62       2038.04       267.74 o
   2   6   6       3448.47       3847.49       377.60 o
   3   6   6        251.70        221.71       106.31 o
   4   6   6       1621.45        567.59       237.72 o
   5   6   6       3307.22       3678.19       208.81 o
   6   6   6         22.13         51.72        36.87 o
   7   6   6       1528.48       1572.72       127.16 o
   8   6   6       3101.27       3856.62       227.38 o
  -1   7   6        284.22        170.02       136.53 o
   0   7   6       1788.92       2075.91       336.65 o
   1   7   6       2516.53       2296.66       312.83 o
   2   7   6        264.19        249.34       132.96 o
   3   7   6       1690.66       2161.04       338.95 o
   7   7   6       2230.39       2867.35       281.43 o
   8   7   6         51.45        105.63       104.33 o
   1   8   6        271.15        205.45       137.18 o
   2   8   6       1408.25       1544.58       309.18 o
  -4  -8   7        248.26         54.59        91.74 o
  -3  -8   7        791.56        532.30       168.07 o
  -2  -8   7       2473.92       2824.07      1000.02 o
  -1  -8   7        153.22        197.09        88.56 o
   0  -8   7       1429.93       1517.44       267.19 o
  -6  -7   7       1646.91       1217.34       305.57 o
  -5  -7   7        307.52        139.99       109.47 o
  -4  -7   7       1188.45        989.63       161.53 o
  -3  -7   7       3056.78       2739.24       440.14 o
  -2  -7   7         59.07         53.78        69.42 o
  -1  -7   7       1271.41       1579.60       237.47 o
   0  -7   7       2211.06       2408.51       210.98 o
   1  -7   7         58.51         49.25        64.56 o
   2  -7   7       1499.58       1547.85       194.12 o
  -6  -6   7        134.88        126.77        96.61 o
  -5  -6   7        867.14        826.53       147.21 o
  -4  -6   7       2825.99       2607.70       213.30 o
  -3  -6   7        860.40        757.09       127.68 o
  -2  -6   7       1419.04       1330.14       214.62 o
  -1  -6   7       4812.94       5742.67       316.93 o
   0  -6   7        322.62        399.70        75.70 o
   1  -6   7       1312.60       1475.49       132.93 o
   2  -6   7       2808.40       2720.25       172.91 o
   3  -6   7          3.87         90.38        71.94 o
  -7  -5   7        396.87        271.96       115.51 o
  -6  -5   7       1011.98        587.14       129.28 o
  -5  -5   7       4068.21       3700.17       373.16 o
  -4  -5   7       1041.75       1234.68       361.81 o
  -3  -5   7       1777.53       1861.85       160.04 o
  -2  -5   7       3671.92       3834.41       228.88 o
  -1  -5   7        194.59        372.95        86.21 o
   0  -5   7       1348.80       1557.33       124.89 o
   1  -5   7       1905.78       2100.55       142.34 o
   2  -5   7        541.30        560.23        85.47 o
   3  -5   7       1509.37       1401.12       129.01 o
   4  -5   7       2887.53       2831.47       183.35 o
   5  -5   7          1.27         14.34        69.68 o
  -7  -4   7        815.32        575.71       264.55 o
  -6  -4   7       3275.39       3548.93       594.85 o
  -5  -4   7        303.90        344.96        97.53 o
  -4  -4   7       2866.62       2644.53       191.43 o
  -3  -4   7       6010.50       6017.26       303.74 o
  -2  -4   7        239.15        254.71        65.92 o
  -1  -4   7       2835.74       3082.88       191.27 o
   0  -4   7       6767.56       7762.53       307.26 o
   1  -4   7         10.38          8.85        30.47 o
   2  -4   7       5644.74       5378.00       241.88 o
   3  -4   7       4038.43       3876.74       199.52 o
   4  -4   7         59.53         82.62        48.17 o
   5  -4   7       2507.60       2400.60       167.42 o
  -7  -3   7       1977.85       2083.76       227.24 o
  -6  -3   7        531.13        436.24       109.22 o
  -5  -3   7       1547.50       1605.22       282.79 o
  -4  -3   7       5323.86       5253.24       548.35 o
  -3  -3   7        962.11        901.60       131.90 o
  -2  -3   7       6749.52       6538.23       287.41 o
  -1  -3   7       9147.22       8537.61       724.29 o
   0  -3   7         15.23         -2.09        31.11 o
   1  -3   7       5516.57       5539.05       234.02 o
   2  -3   7       9674.31       9427.00       349.02 o
   3  -3   7        278.78        275.03        59.31 o
   4  -3   7       5085.42       4878.43       226.11 o
   5  -3   7       5235.58       5042.50       241.67 o
   6  -3   7         59.91         64.11        52.71 o
  -7  -2   7        616.50        608.29       182.93 o
  -6  -2   7       1210.84       1385.88       182.76 o
  -5  -2   7       4300.45       4721.16       399.94 o
  -4  -2   7         27.54          7.97        44.45 o
  -3  -2   7       5279.45       5479.03       573.86 o
  -2  -2   7       3804.63       3543.21       357.76 o
  -1  -2   7       1454.97       1497.99       108.76 o
   0  -2   7       4470.76       5062.29       484.21 o
   1  -2   7       8809.82       8409.50       305.82 o
   2  -2   7        411.48        398.00        58.28 o
   3  -2   7       8563.29       7945.20       297.61 o
   4  -2   7       5838.46       5723.13       239.77 o
   5  -2   7          6.50         -2.70        29.54 o
   6  -2   7       2849.86       2712.65       165.92 o
   7  -2   7       2362.33       2253.10       163.91 o
  -6  -1   7       2748.46       3018.97       233.82 o
  -5  -1   7        537.31        520.94       112.05 o
  -4  -1   7       2112.94       2319.40       224.48 o
  -3  -1   7       7746.56       7961.30       650.64 o
  -2  -1   7        167.87        112.92        34.86 o
  -1  -1   7       7200.68       6917.41       475.62 o
   0  -1   7      10587.16      10752.30       380.38 o
   1  -1   7        157.80        143.51        33.71 o
   2  -1   7       3432.46       3114.78       124.19 o
   3  -1   7       3366.06       3201.34       146.02 o
   4  -1   7         36.41         38.37        27.56 o
   5  -1   7       2986.52       3132.68       158.69 o
   6  -1   7       2979.66       3003.06       165.60 o
   7  -1   7          2.56          8.14        40.27 o
  -6   0   7        827.27        648.22       165.82 o
  -5   0   7       3310.15       3212.69       352.70 o
  -4   0   7       5996.72       6214.15       564.81 o
  -3   0   7         77.28         73.51        38.05 o
  -2   0   7       4957.19       4733.43       303.22 o
  -1   0   7       7284.64       7168.12       256.74 o
   0   0   7       1463.03       1400.58        94.36 o
   1   0   7       6334.73       5921.26       170.31 o
   2   0   7      10322.94       9989.68       333.60 o
   3   0   7        129.70        148.82        26.32 o
   4   0   7       9554.08       9157.73       281.36 o
   5   0   7       3666.09       3640.16       163.84 o
   6   0   7        527.47        488.94        69.31 o
   7   0   7       2539.98       2542.28       154.89 o
   8   0   7       2042.74       1929.68       179.32 o
  -6   1   7       1388.08       1429.89       161.52 o
  -5   1   7       4518.74       4317.71       245.39 o
  -4   1   7        290.51        338.84        62.62 o
  -3   1   7       3622.08       3591.43       167.66 o
  -2   1   7       8199.41       7941.32       280.22 o
  -1   1   7       2186.13       2216.56       104.89 o
   0   1   7      13568.14      13601.33       325.53 o
   1   1   7      17741.70      17203.29       429.15 o
   2   1   7        131.96        144.04        18.65 o
   3   1   7       9077.42       8771.35       282.02 o
   4   1   7       4941.52       4954.36       158.68 o
   5   1   7        239.73        166.17        32.99 o
   6   1   7       8302.02       8342.66       302.56 o
   7   1   7       5656.51       5914.42       248.15 o
   8   1   7          5.32          0.78        53.13 o
  -5   2   7        583.55        258.75       123.10 o
  -4   2   7       2286.51       2199.01       151.76 o
  -3   2   7       7770.58       7044.19       674.93 o
  -2   2   7         64.86         64.14        29.34 o
  -1   2   7       2890.75       2961.70        96.84 o
   0   2   7       7530.10       7499.29       198.29 o
   1   2   7        667.72        668.53        27.12 o
   2   2   7       6415.75       6451.18       169.00 o
   3   2   7      11293.46      11239.25       322.08 o
   4   2   7        122.25        123.71        35.30 o
   5   2   7       5187.91       5463.41       196.38 o
   6   2   7       4463.79       4430.72       180.61 o
   7   2   7         27.46         31.09        42.57 o
   8   2   7       3299.69       3406.58       220.56 o
  -4   3   7       2073.16        888.79       261.20 o
  -3   3   7         39.96         38.66        67.12 o
  -2   3   7       2204.30       2099.75       113.25 o
  -1   3   7       7819.48       7998.99       268.49 o
   0   3   7        581.12        697.68        79.15 o
   1   3   7      10415.05      10259.55       361.09 o
   2   3   7       7727.29       7508.30       336.28 o
   3   3   7        295.84        281.10        39.48 o
   4   3   7       4139.13       4079.46       182.60 o
   5   3   7       4414.33       4705.04       265.51 o
   6   3   7          0.63         -4.73        21.05 o
   7   3   7       3722.37       3779.41       212.78 o
   8   3   7       2935.56       3135.35       206.77 o
  -4   4   7        566.66        680.58       199.33 o
  -3   4   7       2907.88       2896.94       339.67 o
  -2   4   7       5316.71       5283.47       459.03 o
  -1   4   7         13.29        -24.24        42.75 o
   0   4   7       5260.71       5456.59       274.97 o
   1   4   7       6110.66       6429.76       239.35 o
   2   4   7         25.90         19.77        19.73 o
   3   4   7       6714.58       6988.04       163.17 o
   4   4   7       5865.08       6114.37       190.75 o
   5   4   7        182.69        142.63        38.05 o
   6   4   7       6137.70       6310.36       279.71 o
   7   4   7       2848.00       3114.97       185.00 o
   8   4   7        295.10        371.47        82.80 o
  -3   5   7       2226.33       1915.06       324.39 o
  -2   5   7         68.53         50.05        86.78 o
  -1   5   7       2336.92       2116.33       269.14 o
   0   5   7       7555.38       7089.36       532.22 o
   1   5   7         59.32         68.25        67.93 o
   2   5   7       6346.38       7057.38       328.25 o
   3   5   7       7381.68       7085.12       326.98 o
   4   5   7        211.40        262.30        55.41 o
   5   5   7       4210.08       4102.86       186.86 o
   6   5   7       4250.49       4600.31       217.26 o
   7   5   7          1.86         10.02        38.46 o
   8   5   7       3825.63       4312.45       245.35 o
  -2   6   7       1544.26       1728.91       311.15 o
  -1   6   7       3601.74       3689.48       393.05 o
   0   6   7         20.92         -3.90        69.55 o
   1   6   7       3376.74       3384.71       347.12 o
   2   6   7       4245.73       4464.47       418.06 o
   3   6   7        282.18        247.08       111.83 o
   4   6   7       1923.83       1992.84       183.39 o
   5   6   7       5013.37       5343.02       380.15 o
   6   6   7          0.49         31.18        39.49 o
   7   6   7       2999.99       3548.74       197.55 o
   8   6   7       1763.57       2100.28       164.13 o
   0   7   7       1059.82       1040.73       233.91 o
   1   7   7       2625.82       2644.12       329.46 o
   2   7   7        158.13        194.70       131.64 o
  -3  -8   8       1454.63       1149.12       535.04 o
  -2  -8   8       1551.66       1223.51       759.51 o
  -1  -8   8          0.59         23.40        98.15 o
  -5  -7   8         40.90         98.08        96.83 o
  -4  -7   8       1349.58       1062.93       219.93 o
  -3  -7   8       2775.14       2465.09       216.73 o
  -2  -7   8        102.92         72.37        72.31 o
  -1  -7   8       2207.68       2819.34       396.76 o
   0  -7   8       3666.32       4267.96       227.59 o
   1  -7   8          2.54        -23.37        55.25 o
   2  -7   8       2419.03       2632.86       249.03 o
  -6  -6   8        145.10        166.19       107.78 o
  -5  -6   8        711.28        688.46       137.88 o
  -4  -6   8       2432.24       2275.89       228.23 o
  -3  -6   8         87.16        108.09        71.89 o
  -2  -6   8       3141.31       3250.42       327.34 o
  -1  -6   8       3453.12       3850.91       255.79 o
   0  -6   8          0.61         27.72        44.54 o
   1  -6   8       1172.95       1316.64       125.44 o
   2  -6   8       2268.90       2213.20       157.05 o
   3  -6   8          8.66         23.16        65.70 o
  -6  -5   8       1256.77        947.29       231.56 o
  -5  -5   8       2099.45       1953.18       201.85 o
  -4  -5   8         28.00         92.39        56.55 o
  -3  -5   8       1952.88       1897.98       171.83 o
  -2  -5   8       2697.94       2918.83       327.38 o
  -1  -5   8         78.83         53.11        59.14 o
   0  -5   8       3671.29       3773.33       199.90 o
   1  -5   8       3334.42       3541.08       226.06 o
   2  -5   8          7.46         14.19        40.52 o
   3  -5   8       2376.55       2414.03       164.63 o
   4  -5   8       1439.39       1421.47       146.68 o
  -6  -4   8       1796.17       2409.70       549.41 o
  -5  -4   8        181.55        163.71        85.85 o
  -4  -4   8       1820.63       1669.81       219.71 o
  -3  -4   8       6542.48       6463.91       613.77 o
  -2  -4   8          2.27         22.15        44.04 o
  -1  -4   8       4952.47       4995.80       505.15 o
   0  -4   8       3997.94       5214.62       290.25 o
   1  -4   8          0.89         13.71        31.40 o
   2  -4   8       2285.77       2250.20       145.27 o
   3  -4   8       2606.65       2578.28       160.03 o
   4  -4   8         12.54         26.59        42.89 o
   5  -4   8       2839.01       2801.98       184.65 o
  -6  -3   8        262.25        295.87        99.03 o
  -5  -3   8       3366.99       2777.41       281.59 o
  -4  -3   8       5290.41       5272.11       601.96 o
  -3  -3   8        153.55        120.05        51.18 o
  -2  -3   8       4880.23       4880.80       420.60 o
  -1  -3   8       5906.96       6425.90       287.96 o
   0  -3   8          2.76         18.67        36.75 o
   1  -3   8       5036.65       5059.44       223.73 o
   2  -3   8       9720.64       9561.62       356.72 o
   3  -3   8          2.93         -4.69        29.76 o
   4  -3   8       4805.68       4804.16       228.53 o
   5  -3   8       2635.26       2473.21       160.84 o
   6  -3   8        280.09        243.83        73.58 o
  -6  -2   8       1149.45       1344.61       182.99 o
  -5  -2   8       2832.90       3220.21       333.78 o
  -4  -2   8        728.35        673.36       108.56 o
  -3  -2   8       3426.16       3301.24       447.06 o
  -2  -2   8       7939.78       8090.38       650.87 o
  -1  -2   8        344.02        295.12        55.92 o
   0  -2   8       8145.80       8654.97       512.85 o
   1  -2   8       5448.46       5225.73       270.96 o
   2  -2   8          1.51         -7.87        22.51 o
   3  -2   8       5558.22       5157.30       221.69 o
   4  -2   8       5353.86       5223.15       229.19 o
   5  -2   8         18.16          3.57        31.36 o
   6  -2   8       3683.35       3459.12       193.70 o
   7  -2   8       2182.34       1952.80       154.72 o
  -6  -1   8       2247.50       2694.99       232.36 o
  -5  -1   8        106.27         79.21        62.32 o
  -4  -1   8       2298.52       2873.93       185.00 o
  -3  -1   8       2991.89       2637.26       162.23 o
  -2  -1   8        928.68        958.73        88.92 o
  -1  -1   8       3950.62       3942.81       179.87 o
   0  -1   8       1967.73       1975.64       119.00 o
   1  -1   8          2.72         -0.15        27.34 o
   2  -1   8       7391.95       7093.40       230.14 o
   3  -1   8       8595.06       8227.69       298.95 o
   4  -1   8        494.49        473.23        63.82 o
   5  -1   8       5556.53       5481.27       233.49 o
   6  -1   8       1430.15       1452.53       118.77 o
   7  -1   8        212.11        191.00        62.96 o
  -6   0   8         51.76         11.38        61.43 o
  -5   0   8       3368.71       3209.53       214.67 o
  -4   0   8       2413.50       2514.83       160.01 o
  -3   0   8         11.14          5.54        32.74 o
  -2   0   8       5754.41       5683.08       299.47 o
  -1   0   8       7338.01       7168.35       262.98 o
   0   0   8        526.44        574.07        55.90 o
   1   0   8      10670.14      10459.30       441.40 o
   2   0   8       4848.82       4412.98       165.74 o
   3   0   8        448.89        392.89        40.47 o
   4   0   8       6222.06       5826.37       192.38 o
   5   0   8       4032.00       3870.23       174.39 o
   6   0   8        154.89        140.32        45.91 o
   7   0   8       2337.13       2293.99       148.82 o
   8   0   8       1673.39       1622.65       251.30 o
  -5   1   8       4275.26       4465.23       260.79 o
  -4   1   8        476.91        350.14        81.15 o
  -3   1   8       5510.33       5407.25       225.73 o
  -2   1   8       4950.94       4979.54       209.31 o
  -1   1   8          2.36         15.75        19.17 o
   0   1   8       7784.64       8049.84       226.97 o
   1   1   8       7055.35       6911.03       198.89 o
   2   1   8        699.58        674.70        38.82 o
   3   1   8       8565.95       8104.07       411.94 o
   4   1   8       4565.01       4310.39       164.84 o
   5   1   8        259.93        237.92        40.97 o
   6   1   8       4885.66       4826.03       203.77 o
   7   1   8       1194.98       1245.10       142.97 o
   8   1   8        273.89        241.10        81.34 o
  -5   2   8         58.50         17.82        92.28 o
  -4   2   8       2600.70       2848.82       343.80 o
  -3   2   8       3297.12       3117.78       155.14 o
  -2   2   8        323.58        328.24        51.47 o
  -1   2   8       2704.82       2611.34        92.12 o
   0   2   8       8337.32       8472.82       224.59 o
   1   2   8         67.61         51.24        12.33 o
   2   2   8       9461.53       8627.83       246.06 o
   3   2   8       6488.04       6612.48       208.44 o
   4   2   8        294.71        364.30        58.57 o
   5   2   8       5202.87       5153.58       411.72 o
   6   2   8       2226.44       2232.81       149.79 o
   7   2   8         24.77         -2.73        41.13 o
   8   2   8       3672.74       3756.45       238.26 o
  -4   3   8       3228.82       3098.25       371.02 o
  -3   3   8          5.34        -13.78        57.35 o
  -2   3   8       4154.11       3976.48       574.61 o
  -1   3   8       3795.61       3784.02       232.90 o
   0   3   8        185.28        171.57        49.87 o
   1   3   8       5023.31       5103.91       212.26 o
   2   3   8       2444.31       2324.91       118.70 o
   3   3   8         25.90         26.93        23.93 o
   4   3   8       5216.99       5199.65       224.75 o
   5   3   8       4346.22       4389.71       208.32 o
   6   3   8        603.14        576.80        81.89 o
   7   3   8       4110.62       4192.54       229.82 o
   8   3   8       1805.35       1833.44       158.08 o
  -3   4   8       3256.54       3134.35       370.07 o
  -2   4   8       2167.90       2493.00       301.00 o
  -1   4   8          9.23         64.42        49.96 o
   0   4   8       4559.29       4710.10       253.81 o
   1   4   8       5146.18       5436.05       266.00 o
   2   4   8        894.02        924.38        79.60 o
   3   4   8      12771.03      12971.88       605.84 o
   4   4   8       2372.93       2482.44       126.17 o
   5   4   8        269.93        267.30        51.12 o
   6   4   8       4690.63       4920.88       234.68 o
   7   4   8       1873.51       1943.51       143.95 o
   8   4   8        117.45        101.22        57.23 o
  -2   5   8         28.35         -2.27        90.67 o
  -1   5   8       3779.02       3577.30       362.53 o
   0   5   8       5085.87       5124.10       425.92 o
   1   5   8        351.94        380.40       118.35 o
   2   5   8       4302.56       4685.19       243.57 o
   3   5   8       3595.35       3497.73       271.29 o
   4   5   8         76.09         69.55        54.60 o
   5   5   8       5561.71       5715.97       240.11 o
   6   5   8       3534.97       3943.48       197.26 o
   7   5   8        123.26        126.61        52.22 o
   8   5   8       3065.66       3430.75       214.35 o
  -1   6   8       1226.29       1372.15       269.09 o
   0   6   8          0.90        -21.45        67.92 o
   1   6   8       3089.07       2964.45       326.09 o
   2   6   8       2985.11       3022.49       340.76 o
   5   6   8       2577.65       2598.95       240.86 o
   6   6   8        307.48        387.84       113.46 o
   7   6   8       2784.38       2666.01       275.40 o
   8   6   8       1050.77       1135.05       224.47 o
   0   7   8       2920.53       3143.33       375.11 o
  -4  -7   9       1474.91       1279.18       195.68 o
  -3  -7   9       1679.88       1335.08       322.48 o
  -2  -7   9         84.44        108.11        83.52 o
  -1  -7   9       1995.58       2378.14       544.41 o
   0  -7   9        761.16       1007.27       125.09 o
   1  -7   9        328.10        237.03        96.54 o
  -5  -6   9       1555.16       1432.41       275.25 o
  -4  -6   9       1340.83        963.40       154.21 o
  -3  -6   9         23.62         28.77        66.39 o
  -2  -6   9       2304.10       2207.70       342.66 o
  -1  -6   9       2771.51       2997.50       423.64 o
   0  -6   9        150.09        145.79        59.36 o
   1  -6   9       3895.83       4418.36       317.40 o
   2  -6   9       2324.89       2480.18       169.85 o
   3  -6   9        267.36        275.05        81.04 o
  -6  -5   9       1401.04       1041.59       309.40 o
  -5  -5   9       1361.24       1010.63       233.45 o
  -4  -5   9          6.89         54.26        60.50 o
  -3  -5   9       2612.79       2658.60       289.90 o
  -2  -5   9       2487.44       2743.47       228.87 o
  -1  -5   9         85.97         66.10        71.52 o
   0  -5   9       4852.90       5651.37       319.23 o
   1  -5   9       1602.86       1506.44       177.37 o
   2  -5   9        247.42        344.18        74.98 o
   3  -5   9       2432.88       2459.02       169.81 o
   4  -5   9       1770.12       1729.75       151.51 o
  -6  -4   9       1880.65       2017.71       342.94 o
  -5  -4   9         62.03         46.99        67.43 o
  -4  -4   9       3620.84       3450.60       367.39 o
  -3  -4   9       3066.66       2995.27       354.26 o
  -2  -4   9        589.36        579.15        94.11 o
  -1  -4   9       4328.29       4973.71       301.16 o
   0  -4   9       2890.64       3463.58       535.31 o
   1  -4   9        157.00        125.98        48.97 o
   2  -4   9       4271.33       4108.52       210.14 o
   3  -4   9       1582.90       1488.87       127.76 o
   4  -4   9        625.96        523.89        88.05 o
   5  -4   9       3106.75       3048.08       196.49 o
  -6  -3   9          9.03        -23.62        68.55 o
  -5  -3   9       2525.44       2521.73       610.98 o
  -4  -3   9       3598.46       3687.94       449.68 o
  -3  -3   9        261.94        312.13        74.11 o
  -2  -3   9       4284.92       3661.69       524.43 o
  -1  -3   9       6829.29       7301.21       320.34 o
   0  -3   9        662.85        750.18       107.00 o
   1  -3   9       5730.31       5894.89       312.25 o
   2  -3   9       2291.88       2374.49       144.49 o
   3  -3   9        463.21        383.40        66.21 o
   4  -3   9       2943.44       2837.43       168.13 o
   5  -3   9       1897.44       1663.99       139.63 o
   6  -3   9        582.10        614.71       102.99 o
  -6  -2   9       1474.81       1763.26       220.76 o
  -5  -2   9       2797.10       3205.58       378.50 o
  -4  -2   9          2.16        -29.45        44.47 o
  -3  -2   9       6887.05       6841.17       637.32 o
  -2  -2   9       3816.67       3513.53       339.90 o
  -1  -2   9         57.98         83.52        38.87 o
   0  -2   9       4186.28       4780.02       230.11 o
   1  -2   9       3803.54       3911.60       283.49 o
   2  -2   9         78.02         78.45        34.39 o
   3  -2   9       7223.74       6939.12       278.54 o
   4  -2   9       3745.31       3778.93       189.88 o
   5  -2   9        774.52        713.26        90.36 o
   6  -2   9       4913.23       5063.80       248.64 o
   7  -2   9       1149.40       1249.99       174.69 o
  -5  -1   9        147.50        130.46        75.45 o
  -4  -1   9       3224.96       3790.56       287.98 o
  -3  -1   9       5008.90       4723.08       368.21 o
  -2  -1   9         51.61         47.88        37.29 o
  -1  -1   9       7617.83       7517.22       415.11 o
   0  -1   9       5862.80       6402.30       314.52 o
   1  -1   9        796.95        721.31        87.92 o
   2  -1   9       9161.92       8513.03       626.95 o
   3  -1   9       4390.06       4387.56       189.93 o
   4  -1   9        464.99        431.25        68.28 o
   5  -1   9       4852.50       4753.00       214.91 o
   6  -1   9       2477.33       2374.68       150.11 o
   7  -1   9        205.03        193.70        77.20 o
  -5   0   9       2215.57       2137.19       253.61 o
  -4   0   9       3398.77       3543.77       280.21 o
  -3   0   9         95.71         94.58        47.12 o
  -2   0   9       8802.68       8402.59       464.22 o
  -1   0   9       3672.61       3579.60       163.03 o
   0   0   9        961.65       1015.37        74.85 o
   1   0   9       4861.16       4985.93       174.53 o
   2   0   9       3677.15       3348.45       140.87 o
   3   0   9       1048.18        994.11        82.50 o
   4   0   9       9538.01       9448.92       328.83 o
   5   0   9       4035.14       3790.39       174.28 o
   6   0   9       1714.54       1728.23       118.54 o
   7   0   9       3217.14       2935.04       209.94 o
   8   0   9        843.12        838.53       176.61 o
  -5   1   9       1946.48       1574.10       242.82 o
  -4   1   9         20.70          9.86        41.59 o
  -3   1   9       4135.03       4217.69       220.68 o
  -2   1   9       2103.25       2113.71       118.68 o
  -1   1   9         83.92         41.61        28.42 o
   0   1   9       7056.57       7583.22       221.77 o
   1   1   9       5920.88       5761.09       206.24 o
   2   1   9        241.54        225.81        27.51 o
   3   1   9      11464.25      11004.21       444.66 o
   4   1   9       1842.21       1743.30       142.29 o
   5   1   9       1072.23       1000.11        74.65 o
   6   1   9       4779.56       4939.04       300.66 o
   7   1   9       1749.04       1646.80       149.41 o
   8   1   9        659.06        688.09       178.37 o
  -4   2   9       1688.89       1639.33       431.83 o
  -3   2   9       4181.41       3712.84       458.86 o
  -2   2   9        110.48        103.19        35.21 o
  -1   2   9       7397.65       7249.26       249.26 o
   0   2   9       2253.12       2292.22        96.74 o
   1   2   9        396.88        401.08        34.12 o
   2   2   9       3855.84       3697.75       109.16 o
   3   2   9       3556.41       3398.20       148.05 o
   4   2   9        462.34        484.82        72.01 o
   5   2   9       6593.42       6777.41       358.89 o
   6   2   9       1505.42       1350.32       121.08 o
   7   2   9        492.21        517.31       120.31 o
   8   2   9       2946.91       2920.59       210.14 o
  -4   3   9       1536.07       1399.84       290.64 o
  -3   3   9        399.96        318.58       146.31 o
  -2   3   9       3854.59       3621.80       310.88 o
  -1   3   9       2531.22       2479.34       186.82 o
   0   3   9         18.22         26.63        32.72 o
   1   3   9       7561.89       8038.03       363.39 o
   2   3   9       6867.53       6216.62       305.41 o
   3   3   9        676.77        620.03        61.89 o
   4   3   9       7317.60       7143.38       299.49 o
   5   3   9       1359.55       1206.76        99.88 o
   6   3   9       1366.18       1336.14       114.61 o
   7   3   9       3217.70       3254.94       200.11 o
   8   3   9       1416.89       1329.08       157.36 o
  -3   4   9       2862.72       2964.96       369.24 o
  -2   4   9       3612.41       3283.30       358.18 o
  -1   4   9         55.78         73.45        82.88 o
   0   4   9       5758.99       5864.17       309.22 o
   1   4   9       2437.24       2421.45       156.19 o
   2   4   9         36.21         49.86        36.49 o
   3   4   9       5682.87       5428.11       397.78 o
   4   4   9       2092.50       1991.84       131.81 o
   5   4   9        192.94        171.57        45.75 o
   6   4   9       4552.97       4643.82       227.73 o
   7   4   9       1467.83       1528.49       127.83 o
   8   4   9        623.40        646.82       107.49 o
  -2   5   9        414.58        369.66       160.28 o
  -1   5   9       2667.40       2732.53       318.06 o
   0   5   9       1863.97       1765.68       231.21 o
   1   5   9        152.34        137.82        90.36 o
   2   5   9       3331.09       3803.01       283.20 o
   3   5   9       2263.50       2139.35       206.60 o
   4   5   9        877.27        916.78       137.61 o
   5   5   9       4704.15       4744.73       369.88 o
   6   5   9        440.72        540.72       135.26 o
   7   5   9        465.62        584.94       153.14 o
   8   5   9       2857.16       3183.66       207.29 o
  -1   6   9       1987.68       1908.07       287.84 o
   0   6   9        171.78        192.10       117.34 o
   6   6   9        555.53        534.60       136.90 o
   7   6   9       2863.24       3041.19       304.41 o
  -3  -7  10        902.97        796.62       154.45 o
  -2  -7  10        126.42         42.48        77.00 o
  -1  -7  10       1546.76       1744.39       195.93 o
   0  -7  10        908.20        955.30       213.15 o
   1  -7  10        144.20         68.95        71.02 o
  -4  -6  10        798.69        664.15       176.40 o
  -3  -6  10         70.86         21.10        69.69 o
  -2  -6  10       2056.87       2349.49       204.12 o
  -1  -6  10       1440.99       1584.45       314.47 o
   0  -6  10        458.02        662.70       125.58 o
   1  -6  10       1939.72       2489.96       172.13 o
   2  -6  10        453.23        467.51        91.11 o
  -5  -5  10       1317.59       1126.31       287.68 o
  -4  -5  10        283.87        324.33       101.70 o
  -3  -5  10       3096.27       3261.14       331.55 o
  -2  -5  10        899.25        927.49       140.32 o
  -1  -5  10        220.71        247.75        82.24 o
   0  -5  10       3225.57       4463.06       323.08 o
   1  -5  10       1089.86       1243.33       149.95 o
   2  -5  10        785.86        747.24       101.35 o
   3  -5  10       3482.20       3613.12       210.56 o
   4  -5  10        604.09        585.02       104.09 o
  -5  -4  10        249.71        234.29       101.81 o
  -4  -4  10       1266.65        966.59       203.74 o
  -3  -4  10       1222.21       1132.98       144.51 o
  -2  -4  10        299.59        217.99        76.05 o
  -1  -4  10       5343.84       5986.17       618.00 o
   0  -4  10       2405.27       3088.40       215.48 o
   1  -4  10       1057.30       1144.11       246.20 o
   2  -4  10       4354.56       4453.40       223.05 o
   3  -4  10        524.52        513.65        86.41 o
   4  -4  10        667.69        540.40        91.54 o
   5  -4  10       2787.77       2540.84       205.93 o
  -5  -3  10       2604.41       2439.38      1001.80 o
  -4  -3  10       1136.78       1150.07       147.53 o
  -3  -3  10       1042.24        993.42       202.32 o
  -2  -3  10       4165.65       3871.79       220.69 o
  -1  -3  10       1442.84       1622.46       139.71 o
   0  -3  10       1939.67       2411.18       291.09 o
   1  -3  10       4497.56       4852.70       278.50 o
   2  -3  10       1794.47       1796.26       126.55 o
   3  -3  10        675.98        603.02        85.25 o
   4  -3  10       3915.44       3796.19       204.07 o
   5  -3  10       1014.69        980.74       127.87 o
   6  -3  10       1182.21       1186.18       154.58 o
  -5  -2  10       1125.44       1389.26       170.03 o
  -4  -2  10        395.44        327.62        93.21 o
  -3  -2  10       4086.11       3796.02       412.53 o
  -2  -2  10       2295.51       2285.61       152.68 o
  -1  -2  10        391.44        416.98        69.60 o
   0  -2  10       8948.56      10184.91       591.46 o
   1  -2  10       2802.50       3043.36       185.92 o
   2  -2  10       1470.38       1274.63       137.84 o
   3  -2  10       3193.14       3013.70       161.31 o
   4  -2  10        321.08        240.37        56.49 o
   5  -2  10        688.24        628.46        88.60 o
   6  -2  10       2512.40       2426.44       165.83 o
  -5  -1  10        151.08        122.49        78.24 o
  -4  -1  10       3001.56       3482.76       421.36 o
  -3  -1  10       3697.58       3391.86       198.12 o
  -2  -1  10        648.79        594.53        80.57 o
  -1  -1  10       7651.89       7917.97       311.07 o
   0  -1  10       1922.05       2072.40       188.84 o
   1  -1  10       1756.94       1964.96       159.96 o
   2  -1  10       4903.92       4671.97       283.70 o
   3  -1  10       2322.70       2103.70       163.47 o
   4  -1  10        923.36        783.79        83.63 o
   5  -1  10       5307.33       4984.14       225.72 o
   6  -1  10        240.57        250.68        87.46 o
   7  -1  10       1957.90       1795.96       209.70 o
  -5   0  10       3737.53       4530.12       296.52 o
  -4   0  10       1448.25       1419.43       204.14 o
  -3   0  10        995.82       1014.87       136.44 o
  -2   0  10       4487.91       4165.73       232.51 o
  -1   0  10       3606.39       3639.19       169.31 o
   0   0  10        581.51        667.88        68.14 o
   1   0  10       8496.90       8923.80       321.32 o
   2   0  10       3552.10       3318.39       142.84 o
   3   0  10       2548.59       2246.28       144.21 o
   4   0  10       6560.45       6140.00       273.95 o
   5   0  10       2366.05       2237.03       131.04 o
   6   0  10       1904.42       1793.58       207.45 o
   7   0  10       4090.30       3581.68       242.21 o
  -4   1  10         15.02         -9.71        87.95 o
  -3   1  10       4522.11       4364.25       207.02 o
  -2   1  10       1960.83       1864.90       115.00 o
  -1   1  10       2176.95       1876.51       154.94 o
   0   1  10       8226.97       8754.49       300.21 o
   1   1  10        625.40        610.29        68.67 o
   2   1  10       1984.90       2007.12        88.75 o
   3   1  10       6374.34       6341.09       295.52 o
   4   1  10       1969.84       1790.11       141.90 o
   5   1  10       1107.74        997.74       121.52 o
   6   1  10       5479.08       5554.34       291.31 o
   7   1  10        822.73        946.82       136.21 o
   8   1  10       1434.13       1616.35       190.53 o
  -4   2  10       3277.94       2901.76       775.60 o
  -3   2  10       1068.59        946.76       168.01 o
  -2   2  10       1403.19       1406.24       176.90 o
  -1   2  10       4629.71       4690.81       278.35 o
   0   2  10       1487.45       1429.72        75.48 o
   1   2  10       1499.98       1562.91        84.03 o
   2   2  10       8987.88       8548.43       271.83 o
   3   2  10       2191.40       2162.19       135.07 o
   4   2  10       3446.11       3365.08       189.70 o
   5   2  10       6968.17       6952.20       321.10 o
   6   2  10        309.15        322.21        75.44 o
   7   2  10       1337.72       1300.67       150.44 o
   8   2  10       2095.30       2022.03       191.80 o
  -3   3  10         57.41        143.65       119.28 o
  -2   3  10       3955.37       3771.04       278.95 o
  -1   3  10       1781.34       1804.24       165.91 o
   0   3  10       1334.67       1296.92       122.63 o
   1   3  10       7586.02       8220.47       534.34 o
   2   3  10       1792.18       1717.09       123.11 o
   3   3  10       1470.00       1392.94        86.08 o
   4   3  10       4156.95       3968.69       200.40 o
   5   3  10       1575.45       1712.05       151.08 o
   6   3  10       1880.36       1944.21       142.30 o
   7   3  10       3803.99       3943.31       230.22 o
   8   3  10        183.88        195.86        74.16 o
  -2   4  10       1033.54       1178.00       245.30 o
  -1   4  10        852.07       1033.43       203.63 o
   0   4  10       3293.87       3287.58       213.32 o
   1   4  10       1226.81       1302.29       115.35 o
   2   4  10        276.15        295.84        89.73 o
   3   4  10       9000.69       8266.27       562.82 o
   4   4  10       1595.49       1526.49       193.74 o
   5   4  10       1534.65       1553.30       197.95 o
   6   4  10       4030.13       4316.45       245.64 o
   7   4  10        485.72        565.76        94.14 o
   8   4  10       1026.16       1069.86       146.88 o
  -1   5  10       3062.10       3187.06       358.25 o
   0   5  10       1975.10       1750.10       239.36 o
   3   5  10       1157.51        977.56       143.18 o
   4   5  10        846.46        904.67       166.23 o
   5   5  10       3700.64       3330.10       305.11 o
   6   5  10        625.05        535.62       143.42 o
   7   5  10        630.25        742.75       180.16 o
   8   5  10       2665.15       2972.14       333.97 o
   6   6  10       1167.14       1309.64       197.18 o
   7   6  10       2389.51       2348.01       273.30 o
  -1  -7  11       1877.25       2074.77       253.26 o
  -4  -6  11        672.12        472.54       136.92 o
  -3  -6  11        594.66        602.40       137.99 o
  -2  -6  11       1963.69       2311.89       215.35 o
  -1  -6  11        442.04        374.22       100.12 o
   0  -6  11        665.52        707.32       227.74 o
   1  -6  11       2087.41       2211.32       206.12 o
   2  -6  11        505.92        613.39       102.25 o
  -4  -5  11        299.01        286.11       102.55 o
  -3  -5  11       2228.16       2284.33       248.16 o
  -2  -5  11        672.32        676.20       139.73 o
  -1  -5  11        325.14        405.98       102.47 o
   0  -5  11       3261.53       4106.35       543.62 o
   1  -5  11        472.06        417.25       103.68 o
   2  -5  11       1744.85       2114.34       160.19 o
   3  -5  11       2779.90       2775.40       185.38 o
  -5  -4  11        284.52        169.72       101.83 o
  -4  -4  11       2326.67       2126.14       399.36 o
  -3  -4  11       1054.63        863.72       278.89 o
  -2  -4  11       1011.87        948.87       126.53 o
  -1  -4  11       3796.45       4141.63       247.27 o
   0  -4  11        511.49        605.43       107.58 o
   1  -4  11        835.80        970.86       175.77 o
   2  -4  11       4237.35       4275.72       220.80 o
   3  -4  11        889.48        970.66       117.80 o
   4  -4  11       1018.06        923.56       119.44 o
  -5  -3  11       2509.98       3456.51       694.56 o
  -4  -3  11        652.82        514.27       111.39 o
  -3  -3  11        424.81        400.81        93.64 o
  -2  -3  11       1837.74       1702.73       150.40 o
  -1  -3  11       1741.56       1772.34       148.39 o
   0  -3  11        889.46        933.23       116.58 o
   1  -3  11       5234.41       5445.31       546.13 o
   2  -3  11        674.28        671.61       109.66 o
   3  -3  11       1844.93       1917.72       142.36 o
   4  -3  11       2614.75       2552.65       163.97 o
   5  -3  11        510.92        471.02        88.37 o
  -5  -2  11        445.80        547.07       154.98 o
  -4  -2  11        310.90        254.25        86.37 o
  -3  -2  11       3049.56       2906.57       303.63 o
  -2  -2  11        562.22        536.02        84.87 o
  -1  -2  11       2205.33       2338.35       237.00 o
   0  -2  11       4633.25       5566.81       355.91 o
   1  -2  11        193.46        254.66        68.77 o
   2  -2  11       1968.38       1897.08       320.60 o
   3  -2  11       3625.21       3858.35       192.88 o
   4  -2  11        216.88        181.75        51.83 o
   5  -2  11       1639.21       1510.61       133.80 o
   6  -2  11       2828.71       2941.42       236.89 o
  -4  -1  11       3180.36       3269.66       356.37 o
  -3  -1  11        730.67        627.90       100.64 o
  -2  -1  11        864.19        852.33       100.93 o
  -1  -1  11       4307.83       4415.15       210.17 o
   0  -1  11       1148.24       1138.84        96.96 o
   1  -1  11       2861.72       2900.74       172.39 o
   2  -1  11       6964.59       7057.71       313.95 o
   3  -1  11        628.15        479.25        86.86 o
   4  -1  11       2270.93       2307.35       139.81 o
   5  -1  11       3685.91       3547.80       239.93 o
   6  -1  11         60.47         96.39        67.39 o
   7  -1  11       1100.64       1075.57       166.01 o
  -4   0  11        869.28        795.45       303.32 o
  -3   0  11        417.40        430.15        82.43 o
  -2   0  11       4791.53       4231.11       208.99 o
  -1   0  11       3130.29       3245.72       163.62 o
   0   0  11       2478.65       2586.72       134.40 o
   1   0  11       5759.36       6051.73       240.59 o
   2   0  11        523.72        545.93        75.76 o
   3   0  11       1799.48       1715.66       127.72 o
   4   0  11       3129.39       3043.78       203.24 o
   5   0  11       1280.81       1184.05       146.48 o
   6   0  11       1868.21       1862.97       180.97 o
   7   0  11       3073.54       3025.47       230.17 o
  -4   1  11        990.69        694.26       171.49 o
  -3   1  11       4148.37       4277.52       339.28 o
  -2   1  11        706.41        609.45       130.04 o
  -1   1  11        995.88        977.14       139.56 o
   0   1  11       4123.28       3969.76       167.87 o
   1   1  11       1275.65       1282.66        98.12 o
   2   1  11       1196.19       1174.02        82.96 o
   3   1  11       6690.38       6057.80       287.48 o
   4   1  11       1076.41       1107.97       130.44 o
   5   1  11       2123.69       1968.33       160.30 o
   6   1  11       3176.81       2873.57       203.48 o
   7   1  11        221.56        283.64        84.94 o
  -3   2  11        580.41        572.53       143.84 o
  -2   2  11        761.41        697.36       134.76 o
  -1   2  11       5529.08       5451.62       318.13 o
   0   2  11        901.62       1001.84       156.17 o
   1   2  11       4127.48       4188.45       233.14 o
   2   2  11       2814.86       2986.25       143.27 o
   3   2  11         25.84         16.80        32.50 o
   4   2  11       2355.95       2291.72       156.80 o
   5   2  11       4929.74       4880.47       256.78 o
   6   2  11        287.45        281.94        75.29 o
   7   2  11       2043.74       1858.01       163.30 o
   8   2  11       2439.91       2427.33       201.81 o
  -2   3  11       4134.35       3735.40       427.68 o
  -1   3  11        185.49        124.41        69.64 o
   0   3  11       2554.11       2454.19       178.85 o
   1   3  11       4364.45       4574.46       279.96 o
   2   3  11        388.76        485.44       124.53 o
   3   3  11       4225.52       3846.83       344.63 o
   4   3  11       5725.18       5370.86       435.19 o
   5   3  11        308.59        305.88        71.14 o
   6   3  11       4963.59       4873.77       257.65 o
   7   3  11       3277.39       3135.35       207.74 o
   8   3  11         31.05         40.93        58.91 o
  -2   4  11        633.11        563.22       191.86 o
  -1   4  11        357.81        411.91       143.05 o
   0   4  11       4503.22       4588.69       390.88 o
   1   4  11        650.36        740.87       140.50 o
   2   4  11       1818.67       1878.13       198.66 o
   3   4  11       4969.51       4355.03       361.50 o
   4   4  11        236.41        259.41       102.07 o
   5   4  11       2200.72       1955.69       238.47 o
   6   4  11       3788.93       3602.02       345.88 o
   7   4  11        268.04        379.04       143.36 o
   4   5  11        769.95        769.57       163.61 o
   5   5  11       3610.36       3802.61       342.55 o
   6   5  11         93.40        101.08        95.56 o
   7   5  11       1808.69       1895.14       251.67 o
  -2  -6  12       1375.23       1580.71       194.40 o
  -1  -6  12        232.35        325.01       165.79 o
   0  -6  12        999.56       1021.46       154.64 o
   1  -6  12       1942.72       2013.40       424.19 o
  -3  -5  12       4195.84       4296.61      1019.83 o
  -2  -5  12        196.80        199.36        87.13 o
  -1  -5  12       1677.95       1871.11       234.23 o
   0  -5  12       2482.48       3243.06       364.53 o
   1  -5  12        145.03        200.94        80.10 o
   2  -5  12       1248.37       1269.06       173.59 o
   3  -5  12       2213.62       2414.36       182.97 o
  -4  -4  12       2318.44       1664.65       632.71 o
  -3  -4  12        429.66        368.13        96.60 o
  -2  -4  12        751.89        758.06       121.10 o
  -1  -4  12       3271.12       3588.09       230.41 o
   0  -4  12        714.81        718.05       118.02 o
   1  -4  12       1097.08       1396.57       165.36 o
   2  -4  12       3643.52       3807.42       258.27 o
   3  -4  12         19.91         29.71        46.84 o
   4  -4  12       1862.68       2012.97       166.53 o
  -4  -3  12        404.03        295.75        95.89 o
  -3  -3  12       1151.45        984.67       177.83 o
  -2  -3  12       2780.82       2917.89       370.28 o
  -1  -3  12        425.50        438.46       100.05 o
   0  -3  12       1441.62       1674.19       149.90 o
   1  -3  12       2586.27       2753.48       210.47 o
   2  -3  12         51.16         58.48        57.50 o
   3  -3  12       2146.44       2097.06       146.48 o
   4  -3  12       2911.40       2736.77       175.01 o
   5  -3  12        141.12        160.40        83.81 o
  -4  -2  12       1253.91       1078.53       206.05 o
  -3  -2  12       3096.73       2915.14       521.65 o
  -2  -2  12         27.26        -15.75        42.48 o
  -1  -2  12       1772.73       1889.09       219.61 o
   0  -2  12       3496.37       3968.00       211.62 o
   1  -2  12        520.75        559.84        90.27 o
   2  -2  12       2342.86       2426.37       177.42 o
   3  -2  12       4433.46       3921.26       400.51 o
   4  -2  12          8.45          9.82        40.44 o
   5  -2  12       2164.04       2246.14       216.14 o
   6  -2  12       1985.11       1740.33       243.07 o
  -4  -1  12       1811.79       2068.96       187.54 o
  -3  -1  12        495.51        395.07        89.87 o
  -2  -1  12       1430.88       1438.56       130.07 o
  -1  -1  12       5626.59       5756.63       267.35 o
   0  -1  12        252.08        299.12        58.88 o
   1  -1  12       4838.82       5755.25       257.87 o
   2  -1  12       4925.60       4790.41       237.64 o
   3  -1  12          5.29         12.13        41.39 o
   4  -1  12       2426.54       2045.89       176.88 o
   5  -1  12       3370.68       3048.12       227.38 o
   6  -1  12          4.30        -32.83        58.02 o
  -4   0  12        528.85        375.78       155.37 o
  -3   0  12       1837.78       1630.01       255.27 o
  -2   0  12       3068.34       2784.56       169.56 o
  -1   0  12        366.12        324.44        61.77 o
   0   0  12       1671.93       1729.76       112.49 o
   1   0  12       4905.98       5373.66       222.82 o
   2   0  12       1322.59       1372.30       109.48 o
   3   0  12       2952.58       2738.60       185.46 o
   4   0  12       3622.64       3421.98       223.71 o
   5   0  12         24.77         -4.08        45.79 o
   6   0  12       2627.22       2401.63       200.62 o
   7   0  12       2282.72       1977.07       203.47 o
  -3   1  12       1607.56       1665.19       251.13 o
  -2   1  12        709.76        675.96       164.41 o
  -1   1  12       1254.66       1312.24       166.67 o
   0   1  12       4913.79       5062.65       252.73 o
   1   1  12        177.99        157.02        37.79 o
   2   1  12       2720.68       2763.57       156.99 o
   3   1  12       2853.96       2747.01       172.19 o
   4   1  12         36.37         35.82        46.04 o
   5   1  12       1302.32       1245.04       149.02 o
   6   1  12       1822.30       1759.92       164.05 o
   7   1  12         34.67          4.21        53.13 o
  -2   2  12       2492.25       2573.16       236.51 o
  -1   2  12       4430.79       4038.46       271.30 o
   0   2  12        199.93        138.14        60.52 o
   1   2  12       2849.51       3181.53       299.66 o
   2   2  12       3661.33       3780.82       348.93 o
   3   2  12        327.92        373.36        66.39 o
   4   2  12       2530.21       2498.96       167.48 o
   5   2  12       4303.73       4244.10       244.03 o
   6   2  12          0.24         35.64        54.37 o
   7   2  12       2248.81       2283.15       191.50 o
  -2   3  12       2212.54       2032.28       303.54 o
  -1   3  12        538.99        471.44       115.76 o
   0   3  12       2162.23       2067.83       243.33 o
   1   3  12       5108.91       5432.47       416.07 o
   2   3  12        396.76        399.59       119.00 o
   3   3  12       3808.50       3646.35       344.69 o
   4   3  12       2770.68       2681.75       292.10 o
   5   3  12        124.62        116.69        91.66 o
   6   3  12       2289.46       1731.46       244.33 o
   7   3  12       2399.87       2008.33       278.20 o
   1   4  12         53.77         25.03        64.35 o
   2   4  12       1671.78       1757.81       203.16 o
   3   4  12       2381.93       1933.53       227.44 o
   4   4  12        155.94        157.65        93.94 o
   5   4  12       3006.08       2926.76       307.44 o
   6   4  12       2869.23       2785.86       310.30 o
   7   4  12          2.47         67.60        83.85 o
   4   5  12       2138.40       1807.37       227.35 o
   5   5  12       2061.66       1993.45       248.16 o
   6   5  12         39.16         12.68        75.40 o
   7   5  12       1892.82       1795.90       294.32 o
  -2  -5  13          2.10         29.62        64.03 o
  -1  -5  13       1153.24       1227.38       158.19 o
   0  -5  13       1501.91       1785.94       194.36 o
   1  -5  13         50.58         49.39        67.72 o
   2  -5  13       1384.62       1356.99       256.81 o
  -3  -4  13         28.64         57.38        64.56 o
  -2  -4  13       1776.83       1879.42       300.53 o
  -1  -4  13       2770.37       3147.75       327.93 o
   0  -4  13         33.33         57.94        62.10 o
   1  -4  13       2266.25       2289.24       188.89 o
   2  -4  13       2114.59       2118.01       280.13 o
   3  -4  13         17.97         -4.24        61.69 o
  -3  -3  13       2392.38       2118.42       697.80 o
  -2  -3  13       1937.44       2003.45       174.39 o
  -1  -3  13          6.03        -25.08        42.23 o
   0  -3  13       1547.75       1663.69       150.56 o
   1  -3  13       2630.58       3156.70       327.38 o
   2  -3  13         51.43         83.24        58.21 o
   3  -3  13       2571.56       2455.99       235.41 o
   4  -3  13       1830.92       1393.33       184.06 o
  -3  -2  13       1917.99       1872.78       204.88 o
  -2  -2  13         30.64        -12.91        43.95 o
  -1  -2  13       2279.21       2323.65       196.30 o
   0  -2  13       3318.57       3832.99       278.25 o
   1  -2  13          5.76         23.19        43.38 o
   2  -2  13       2860.01       2869.86       195.37 o
   3  -2  13       2216.05       2171.04       187.23 o
   4  -2  13         98.14         75.35        66.34 o
   5  -2  13       2155.49       2015.11       208.29 o
  -3  -1  13         17.43         27.91       105.81 o
  -2  -1  13       2370.26       2423.80       275.66 o
  -1  -1  13       1953.57       2068.89       178.28 o
   0  -1  13          2.16          9.09        38.53 o
   1  -1  13       2053.94       2336.47       214.56 o
   2  -1  13       3406.33       3329.20       211.08 o
   3  -1  13          4.29         23.66        47.23 o
   4  -1  13       3194.99       3108.78       226.32 o
   5  -1  13       2932.49       2808.65       223.47 o
   6  -1  13        134.43         81.11        75.63 o
  -3   0  13       1362.26       1015.49       365.94 o
  -2   0  13       1558.14       1613.74       453.60 o
  -1   0  13         18.08         17.24        42.42 o
   0   0  13       3070.30       3413.18       169.71 o
   1   0  13       3925.13       3925.57       182.76 o
   2   0  13        138.10        163.66        53.11 o
   3   0  13       5378.95       5131.59       277.45 o
   4   0  13       1603.98       1518.31       168.99 o
   5   0  13        123.26        116.51        63.86 o
   6   0  13       2129.59       2103.25       206.30 o
  -2   1  13         19.04         47.13        78.24 o
  -1   1  13       2865.75       3020.26       239.95 o
   0   1  13       2411.00       2373.91       197.02 o
   1   1  13         74.28        104.33        85.48 o
   2   1  13       3856.06       3852.27       197.13 o
   3   1  13       4500.61       4369.29       231.92 o
   4   1  13          6.07         -1.70        44.69 o
   5   1  13       3650.90       3507.84       234.10 o
   6   1  13       1911.89       1813.64       181.45 o
   7   1  13        120.12         66.00        70.76 o
  -2   2  13       1355.52       1340.44       195.55 o
  -1   2  13       1774.92       1658.89       181.50 o
   0   2  13        295.75        352.08       128.09 o
   1   2  13       2851.06       3311.28       315.90 o
   2   2  13       4249.71       4589.13       399.03 o
   3   2  13         71.03         81.25        85.80 o
   4   2  13       2772.94       2725.19       314.24 o
   5   2  13       1930.28       1596.04       237.08 o
   6   2  13         29.92         40.15        56.53 o
   7   2  13       1718.92       1711.31       193.67 o
   0   3  13       3429.52       3581.51       345.69 o
   1   3  13       2053.71       1989.67       232.87 o
   2   3  13          0.63         21.77        63.70 o
   3   3  13       3214.32       3030.67       314.71 o
   4   3  13       2088.02       1959.85       257.32 o
   5   3  13         29.56         17.23        68.90 o
   6   3  13       2132.65       2166.80       283.02 o
   7   3  13       1698.95       1961.92       285.48 o
   2   4  13       2578.41       2599.33       262.31 o
   3   4  13       2763.27       2980.91       295.94 o
   4   4  13        112.88        111.81        89.71 o
   5   4  13       3511.24       3325.44       345.72 o
   6   4  13       1525.42       1369.62       261.04 o
   5   5  13       2041.58       2011.82       262.47 o
   6   5  13         32.59          3.25        86.78 o
  -2  -4  14       1193.05       1338.22       168.03 o
  -1  -4  14       1098.30       1117.40       146.93 o
   0  -4  14         69.02         76.81        65.21 o
   1  -4  14       1408.55       1532.74       183.85 o
   2  -4  14       1244.42       1433.83       292.71 o
  -2  -3  14       1647.96       1763.52       419.12 o
  -1  -3  14          1.40         -6.43        51.69 o
   0  -3  14       2312.04       2683.69       273.06 o
   1  -3  14       1575.06       1863.76       161.49 o
   2  -3  14        143.34        188.59        78.17 o
   3  -3  14       2389.32       2358.85       209.22 o
   4  -3  14        930.72        736.88       136.40 o
  -2  -2  14         47.71         76.00        80.19 o
  -1  -2  14       2613.78       2707.31       366.07 o
   0  -2  14       1356.33       1388.73       130.46 o
   1  -2  14         49.93         36.61        48.84 o
   2  -2  14       1601.98       1938.89       177.29 o
   3  -2  14       2046.07       1950.59       207.54 o
   4  -2  14         62.29          6.65        62.34 o
  -2  -1  14       1465.54       1428.98       230.71 o
  -1  -1  14       1821.17       1931.94       196.50 o
   0  -1  14          5.21        -33.51        33.51 o
   1  -1  14       2556.34       2933.72       486.54 o
   2  -1  14       1734.95       2094.87       164.92 o
   3  -1  14        601.63        559.49       107.70 o
   4  -1  14       2560.63       2467.14       203.79 o
   5  -1  14       1256.63       1049.30       158.70 o
  -2   0  14       1912.98       2029.91       259.65 o
  -1   0  14        203.12        160.80        86.77 o
   0   0  14       2743.85       2996.28       337.34 o
   1   0  14       1309.11       1288.80       115.85 o
   2   0  14         31.73         68.16        44.44 o
   3   0  14       2453.60       2312.14       172.99 o
   4   0  14       1518.46       1638.38       183.38 o
   5   0  14        342.39        227.35        88.64 o
   6   0  14       2551.94       2408.14       213.04 o
  -1   1  14       1490.30       1291.16       255.82 o
   0   1  14       1629.26       1723.73       242.85 o
   1   1  14        128.54        172.59       104.34 o
   2   1  14       3236.53       3676.71       368.52 o
   3   1  14       1522.04       1236.00       250.33 o
   4   1  14        881.13        872.76       217.62 o
   5   1  14       3290.95       2900.39       215.19 o
   6   1  14        593.61        739.18       134.92 o
  -1   2  14       1756.43       1665.81       291.36 o
   0   2  14        129.99         56.88        90.36 o
   1   2  14       3585.42       3898.08       362.73 o
   2   2  14       1619.08       1807.43       240.25 o
   3   2  14        673.44        740.21       197.08 o
   4   2  14       2692.24       2322.71       302.11 o
   5   2  14       1543.57       1288.65       257.14 o
   6   2  14        628.21        351.53       152.51 o
   0   3  14       1277.70       1342.90       244.70 o
   1   3  14       1364.03       1317.03       223.57 o
   2   3  14          9.63        -15.60        72.15 o
   3   3  14       3638.13       4002.56       376.77 o
   4   3  14       1419.33       1288.50       250.61 o
   5   3  14        392.42        411.60       161.26 o
   6   3  14       1999.53       2176.12       295.01 o
   3   4  14        696.17        686.85       168.14 o
   4   4  14        192.35        160.25       108.89 o
   5   4  14       1677.11       1674.17       252.93 o
  -1  -3  15        398.73        396.65        92.95 o
   0  -3  15       2019.60       2082.31       175.81 o
   1  -3  15        418.85        392.32        98.75 o
   2  -3  15        233.74        207.02        88.11 o
  -1  -2  15       2298.51       2246.48       229.09 o
   0  -2  15       1569.54       1689.48       156.99 o
   1  -2  15        377.32        398.94        86.45 o
   2  -2  15       3469.21       3930.82       250.41 o
   3  -2  15       1248.26       1380.31       175.52 o
   4  -2  15        309.75        305.13       100.99 o
  -1  -1  15       1546.39       1856.22       334.27 o
   0  -1  15        305.03        334.19       152.47 o
   1  -1  15       2203.95       2314.65       256.34 o
   2  -1  15       1352.64       1300.84       150.35 o
   3  -1  15         79.34        122.09        67.90 o
   4  -1  15       1886.00       1855.20       190.10 o
  -1   0  15        438.42        399.58       174.59 o
   0   0  15       1925.53       2341.17       312.59 o
   1   0  15        878.57        920.22       212.73 o
   2   0  15        139.26        152.77       109.86 o
   3   0  15       2490.09       2768.11       349.92 o
   4   0  15        568.08        546.99       110.75 o
   5   0  15        716.48        594.06       124.14 o
   0   1  15       1389.72       1721.55       291.26 o
   1   1  15       1038.71       1149.07       233.26 o
   2   1  15       2733.18       3177.15       347.40 o
   3   1  15        703.21        915.18       227.66 o
   4   1  15        553.72        502.71       177.22 o
   5   1  15       2886.42       2670.13       342.20 o
   0   2  15        234.43        147.25       114.42 o
   1   2  15       1737.66       1648.24       242.86 o
   2   2  15       1758.56       1857.66       250.36 o
   3   2  15        456.24        527.05       168.75 o
   4   2  15       3257.01       3097.40       365.49 o
   5   2  15        880.55        935.15       236.47 o
   1   3  15        569.84        689.68       175.59 o
   2   3  15        643.22        738.19       173.65 o
   3   3  15       2627.00       3068.32       330.06 o
   4   3  15        728.43        655.32       195.46 o
   5   3  15        440.69        455.18       177.52 o
   1  -2  16        915.06        950.79       129.93 o
   1  -1  16       1741.92       2294.71       319.35 o
   2  -1  16        422.29        459.40       188.57 o
   3  -1  16       1092.68       1129.88       152.11 o
   1   0  16        321.37        419.37       169.70 o
   2   0  16        981.57       1559.17       297.65 o
   3   0  16       2464.17       2524.69       341.08 o
   1   1  16        644.55       1003.21       231.54 o
   2   1  16       1915.57       1967.24       274.48 o
   3   1  16        483.06        463.65       167.45 o
   4   1  16        787.55        998.47       258.56 o
   3   2  16       1225.90       1607.34       293.81 o
                                                
