# Supplementary material for: Crystal structures of three lead(II) acetate-bridged di­amino­benzene coordination polymers
Source: Acta Crystallogr Sect E Struct Rep Online. 2014 Nov 21;70(Pt 12):566–72. doi: 10.1107/S1600536814025380 (PMC4257386; doi:10.1107/S1600536814025380)
Supplement: Supplementary file 5 [file e-70-00566-IIsup6.mol]

@<TRIPOS>MOLECULE
II
    31    33     1     0     0
SMALL
NO_CHARGES
****
Generated from the CSD

@<TRIPOS>ATOM
     1 Pb1      7.0916   0.4989   6.7565   Pb        1 RES1   0.0000
     2 Cl1      6.0730   1.4008  13.9145   Cl        1 RES1   0.0000
     3 O1       7.7479   1.1208   4.4611   O.co2     1 RES1   0.0000
     4 O2       5.8145   2.0589   4.9936   O.co2     1 RES1   0.0000
     5 O3       5.9914  -1.2893   5.3914   O.co2     1 RES1   0.0000
     6 O4       8.0934  -1.6378   5.8960   O.co2     1 RES1   0.0000
     7 N1       7.0607  -1.4301   8.7849   N.3       1 RES1   0.0000
     8 H1A      6.4030  -1.9776   8.5790   H         1 RES1   0.0000
     9 H1B      7.8015  -1.8993   8.8459   H         1 RES1   0.0000
    10 N2       9.1956  -0.3549  10.2681   N.3       1 RES1   0.0000
    11 H2A      9.4086  -0.7354   9.5195   H         1 RES1   0.0000
    12 H2B      9.8921  -0.1077  10.7270   H         1 RES1   0.0000
    13 C1       6.8271  -0.7899  10.0432   C.2       1 RES1   0.0000
    14 C2       7.9191  -0.2593  10.7397   C.2       1 RES1   0.0000
    15 C3       7.6541   0.4110  11.9484   C.2       1 RES1   0.0000
    16 H3       8.3719   0.7670  12.4593   H         1 RES1   0.0000
    17 C4       6.3637   0.5535  12.3906   C.3       1 RES1   0.0000
    18 C5       5.2760   0.0577  11.7031   C.2       1 RES1   0.0000
    19 H5       4.3883   0.1684  12.0233   H         1 RES1   0.0000
    20 C6       5.5446  -0.6048  10.5287   C.2       1 RES1   0.0000
    21 H6       4.8166  -0.9521  10.0279   H         1 RES1   0.0000
    22 C7       6.7520   1.8853   4.1827   C.2       1 RES1   0.0000
    23 C8       6.7130   2.5548   2.8406   C.3       1 RES1   0.0000
    24 H8A      5.7970   2.5370   2.4936   H         1 RES1   0.0000
    25 H8B      7.3062   2.0801   2.2216   H         1 RES1   0.0000
    26 H8C      7.0103   3.4839   2.9308   H         1 RES1   0.0000
    27 C9       7.0219  -2.0294   5.3342   C.2       1 RES1   0.0000
    28 C10      6.9745  -3.3367   4.6467   C.3       1 RES1   0.0000
    29 H10A     6.7020  -4.0306   5.2821   H         1 RES1   0.0000
    30 H10B     7.8619  -3.5500   4.2895   H         1 RES1   0.0000
    31 H10C     6.3278  -3.2946   3.9108   H         1 RES1   0.0000
@<TRIPOS>BOND
     1     1     3   un
     2     1     4   un
     3     1     5   un
     4     1     6   un
     5     1     7    1
     6     2    17    1
     7     3    22   un
     8     4    22   un
     9     5    27   un
    10     6    27   un
    11     7     8    1
    12     7     9    1
    13     7    13    1
    14    10    11    1
    15    10    12    1
    16    10    14    1
    17    13    14   un
    18    13    20   un
    19    14    15   un
    20    15    16    1
    21    15    17    1
    22    17    18    1
    23    18    19    1
    24    18    20   un
    25    20    21    1
    26    22    23    1
    27    23    24    1
    28    23    25    1
    29    23    26    1
    30    27    28    1
    31    28    29    1
    32    28    30    1
    33    28    31    1
@<TRIPOS>SUBSTRUCTURE
     1 RES1        1 GROUP             0 ****  ****    0  
@<TRIPOS>CRYSIN
    7.3623    7.6177   13.1413   89.7620   76.4050   66.6910     2     1
