# Supplementary material for: Crystal structures of three lead(II) acetate-bridged di­amino­benzene coordination polymers
Source: Acta Crystallogr Sect E Struct Rep Online. 2014 Nov 21;70(Pt 12):566–72. doi: 10.1107/S1600536814025380 (PMC4257386; doi:10.1107/S1600536814025380)
Supplement: Supplementary file 6 [file e-70-00566-IIIsup4.hkl]

#
# h,k,l, Fc-squared, Fo-squared, sigma(Fo-squared), status flag
#
data_III
_shelx_title ' scan_0m in P-1'
_shelx_refln_list_code          4
_shelx_F_calc_maximum      193.03
_exptl_crystal_F_000       428.00
_reflns_d_resolution_high  0.7801

loop_
 _space_group_symop_operation_xyz
 'x, y, z'
 '-x, -y, -z'

_cell_length_a     7.3724
_cell_length_b     7.6349
_cell_length_c    13.4069
_cell_angle_alpha  88.839
_cell_angle_beta   78.330
_cell_angle_gamma  66.035

_shelx_F_squared_multiplier     1.000

loop_
 _refln_index_h
 _refln_index_k
 _refln_index_l
 _refln_F_squared_calc
 _refln_F_squared_meas
 _refln_F_squared_sigma
 _refln_observed_status
   1   0   0       8205.63       8540.34       176.32 o
   2   0   0       8600.69       8842.13       186.53 o
   3   0   0      19329.96      20849.31       455.70 o
   4   0   0       2071.97       2300.37        79.11 o
   5   0   0       3776.98       4295.76       203.30 o
   6   0   0       5904.04       6027.57       262.52 o
   7   0   0        133.80        141.22        43.93 o
   8   0   0       1685.59       1823.76       180.16 o
  -8   1   0         82.18         66.05       100.03 o
  -7   1   0       2237.18       2460.21       207.53 o
  -6   1   0       1988.38       2001.79       117.33 o
  -5   1   0        706.50        715.16        63.90 o
  -4   1   0       7902.44       8085.17       217.79 o
  -3   1   0       8318.65       8730.95       195.51 o
  -2   1   0       1618.91       1694.18        51.30 o
  -1   1   0      18015.12      18422.43       448.64 o
   0   1   0      11360.49      12415.42       397.50 o
   1   1   0       3255.04       3679.16       114.37 o
   2   1   0      23960.73      25346.78       743.13 o
   3   1   0       5302.40       5676.39       181.23 o
   4   1   0       2321.86       2258.46        90.62 o
   5   1   0      10115.21      10190.19       326.84 o
   6   1   0        511.16        566.22        51.46 o
   7   1   0       2567.27       2706.84       150.30 o
   8   1   0       3376.85       3501.67       208.28 o
  -7   2   0       1540.92       1893.60       253.23 o
  -6   2   0        214.57        200.58        59.57 o
  -5   2   0       3989.50       4220.49       190.26 o
  -4   2   0       2364.85       2537.81       121.90 o
  -3   2   0       1114.58       1158.35        47.34 o
  -2   2   0      10321.73       9727.63       286.47 o
  -1   2   0       3395.33       3767.84        87.61 o
   0   2   0       4117.56       4615.84       112.74 o
   1   2   0      14931.82      15890.74       399.59 o
   2   2   0        565.49        632.41        40.48 o
   3   2   0       3220.07       2988.21       108.95 o
   4   2   0       7033.55       6752.76       224.25 o
   5   2   0        681.78        618.17        49.81 o
   6   2   0       4019.63       3785.34       151.78 o
   7   2   0       3975.48       3699.71       258.57 o
   8   2   0        199.36        178.09        53.57 o
   9   2   0       1410.95       1662.91       391.20 o
  -6   3   0       3399.09       3513.86       344.15 o
  -5   3   0       3882.97       4295.25       250.76 o
  -4   3   0        428.29        409.82        47.01 o
  -3   3   0       9225.46       9236.41       285.66 o
  -2   3   0       4741.77       4725.13       152.15 o
  -1   3   0       1659.80       1503.57        42.10 o
   0   3   0      19686.20      21208.52       701.78 o
   1   3   0        176.96        204.64        18.91 o
   2   3   0       6540.13       6138.58       258.50 o
   3   3   0      10536.91       9977.00       352.31 o
   4   3   0       1636.33       1537.25        75.10 o
   5   3   0       2425.02       2152.55        98.47 o
   6   3   0       7065.13       6652.90       239.01 o
   7   3   0         11.38         -3.58        24.24 o
   8   3   0       2021.43       1867.03       215.09 o
   9   3   0       1647.45       1746.02       141.03 o
  -6   4   0       1714.77       1970.31       250.16 o
  -5   4   0         11.93          7.34        63.73 o
  -4   4   0       2530.58       2920.52       275.91 o
  -3   4   0       4761.35       4908.83       193.99 o
  -2   4   0       1757.26       1657.41        66.79 o
  -1   4   0       9164.90       9134.15       266.99 o
   0   4   0       5522.66       6115.66       306.47 o
   1   4   0       2822.52       2929.55       111.04 o
   2   4   0      16196.97       6552.66       497.19 o
   3   4   0       3193.03       2803.85       240.16 o
   4   4   0       4519.78       3932.25       182.23 o
   5   4   0      10243.82       9420.98       316.77 o
   6   4   0        628.81        549.97        56.39 o
   7   4   0       1940.55       1897.15       105.75 o
   8   4   0       2939.14       3008.26       242.94 o
   9   4   0         14.64         23.29        48.76 o
  -5   5   0       2094.89       2519.61       286.96 o
  -4   5   0       1442.08       1733.55       215.34 o
  -3   5   0        304.54        440.77       112.80 o
  -2   5   0       4609.11       5056.09       200.21 o
  -1   5   0       1913.74       2080.52       100.21 o
   0   5   0       1964.26       1540.73       155.00 o
   3   5   0       1200.26        562.30       126.85 o
   4   5   0       7103.38       6756.52       334.00 o
   5   5   0       2634.65       2319.65       111.52 o
   6   5   0       1738.77       1615.38        93.79 o
   7   5   0       2834.54       2619.75       219.45 o
   8   5   0        151.82        143.92        43.91 o
   9   5   0        844.54        875.33       129.79 o
  -3   6   0       3146.30       4532.56       421.52 o
  -2   6   0       1265.93       1694.78       228.86 o
   0   6   0       4573.39       5455.05       273.51 o
   1   6   0       1302.05       1100.88       134.18 o
   2   6   0       1256.33       1148.43       136.50 o
   3   6   0       5165.86       1664.26       216.57 o
   4   6   0        698.29        407.03       178.56 o
   5   6   0       1461.36       1232.89       100.72 o
   6   6   0       4021.77       3794.78       278.95 o
   7   6   0         94.78        126.80        40.05 o
   8   6   0        917.42        858.57       100.01 o
   3   7   0       1549.96       1209.64       155.85 o
   4   7   0       1954.92       1969.14       305.40 o
   5   7   0       3245.46       3303.66       341.90 o
   6   7   0        333.61        329.11        60.00 o
   7   7   0        997.38       1079.23        99.76 o
   8   7   0       1800.83       2001.83       226.75 o
   1   8   0       2516.82       3343.04       168.54 o
   2   8   0        955.12        520.59       120.20 o
   3   8   0        881.66       1067.89       206.57 o
   4   8   0       3105.72       2509.97       249.29 o
   5   8   0        666.49        560.78        83.04 o
   6   8   0       1115.74       1067.08       242.90 o
   7   8   0       1484.45       1376.05       203.54 o
   3   9   0       1930.01       2742.21       248.27 o
   4   9   0        250.87        179.47        57.87 o
   5   9   0        555.80        659.86       105.86 o
   6   9   0       1319.22        732.12       279.09 o
  -6  -9   1       1270.14       1115.53       198.29 o
  -5  -9   1        179.25        139.88        62.28 o
  -4  -9   1        458.50        555.08       149.70 o
  -3  -9   1       1627.16       1451.82       190.61 o
  -2  -9   1        104.30        139.05        83.04 o
  -7  -8   1       1519.97       1582.89       243.37 o
  -6  -8   1        843.04        987.08       105.26 o
  -5  -8   1        634.67        525.09       148.57 o
  -4  -8   1       3154.79       3193.58       431.82 o
  -3  -8   1        525.90        652.86       158.79 o
  -2  -8   1       1222.74       1007.38       158.10 o
  -1  -8   1       2625.08       1763.30       190.38 o
  -8  -7   1       1612.79       1697.43       171.88 o
  -7  -7   1        838.35        805.48        88.85 o
  -6  -7   1        181.70        163.43        44.71 o
  -5  -7   1       2360.72       2324.17       250.34 o
  -4  -7   1       1532.03        607.50       158.54 o
  -3  -7   1       1757.69       1613.25       174.05 o
  -1  -7   1        530.07        513.08        75.86 o
   2  -7   1        236.12        -10.82        69.53 o
  -8  -6   1        463.90        535.49        73.57 o
  -7  -6   1        497.35        552.82        67.81 o
  -6  -6   1       2898.73       2819.09       170.91 o
  -5  -6   1        432.60        399.07        53.48 o
  -4  -6   1       1339.56        720.00       157.77 o
  -3  -6   1       4621.72       2066.76       239.34 o
  -2  -6   1        459.96        342.83       102.61 o
   0  -6   1       4705.81       5000.08       818.70 o
   1  -6   1        403.20        394.07        64.52 o
   2  -6   1       1533.17       1842.85       244.37 o
   3  -6   1       3491.76       4473.71       425.11 o
   4  -6   1        238.44        378.93       140.99 o
  -9  -5   1        546.00        563.76        97.64 o
  -8  -5   1        623.57        621.75        73.49 o
  -7  -5   1       2651.00       2486.70       129.17 o
  -6  -5   1       1259.53       1213.92        81.30 o
  -5  -5   1       1599.57       1586.96       102.72 o
  -4  -5   1       7177.21       6536.65       492.42 o
  -3  -5   1        707.13        786.28        68.30 o
  -2  -5   1       6411.93       2364.41       236.91 o
  -1  -5   1       5623.33       5642.66       285.25 o
   0  -5   1        706.90        696.30        49.76 o
   1  -5   1       2824.21       2963.01       321.10 o
   2  -5   1       4904.20       5541.21       491.61 o
   3  -5   1          5.52         23.56        59.48 o
   4  -5   1       2044.27       2364.37       262.62 o
   5  -5   1       2068.71       2624.40       295.85 o
  -9  -4   1        124.51        165.70        59.92 o
  -8  -4   1       2734.64       2751.75       197.55 o
  -7  -4   1       1149.08       1117.93        81.71 o
  -6  -4   1       1468.53       1382.46        84.44 o
  -5  -4   1       8225.51       7561.13       302.03 o
  -4  -4   1       2462.55       2627.80       121.57 o
  -3  -4   1       4981.43       4825.70       190.48 o
  -2  -4   1       8759.25       5456.81       419.78 o
  -1  -4   1        719.53        829.79        55.15 o
   0  -4   1       7344.96       7426.29       260.54 o
   1  -4   1       9905.38      10084.21       293.99 o
   2  -4   1       1391.10       1454.61        80.86 o
   3  -4   1       5454.99       5730.70       280.31 o
   4  -4   1       4397.21       4687.84       390.27 o
   5  -4   1         71.24         19.31        64.50 o
   6  -4   1       1811.87       2025.74       253.65 o
  -9  -3   1       1718.11       1833.18       204.53 o
  -8  -3   1        976.35        930.40        82.14 o
  -7  -3   1        285.27        260.92        44.94 o
  -6  -3   1       6248.74       5835.21       213.43 o
  -5  -3   1       1327.09       1299.11       106.90 o
  -4  -3   1       1462.66       1454.39        71.70 o
  -3  -3   1      13333.67      12914.71       447.08 o
  -2  -3   1       2728.49       2671.96       112.02 o
  -1  -3   1       4867.94       4898.72       248.84 o
   0  -3   1      13487.08      14729.72       430.51 o
   1  -3   1       1428.53       1448.84        56.70 o
   2  -3   1       5285.66       5443.55       176.51 o
   3  -3   1       7802.45       7754.78       296.57 o
   4  -3   1        194.80        184.75        35.81 o
   5  -3   1       3139.05       3199.43       301.20 o
   6  -3   1       2179.99       2027.59       244.07 o
  -8  -2   1        433.21        462.54        74.23 o
  -7  -2   1       3857.55       3849.06       206.93 o
  -6  -2   1       2071.12       1921.86        95.73 o
  -5  -2   1       1892.97       1808.84        84.65 o
  -4  -2   1       7765.88       6967.97       230.23 o
  -3  -2   1        531.26        508.13        34.38 o
  -2  -2   1       6987.74       7338.71       219.93 o
  -1  -2   1       3050.90       3181.27       112.41 o
   0  -2   1         78.26         62.47         8.97 o
   1  -2   1       7199.46       7514.67       169.51 o
   2  -2   1      16920.78      16615.96       510.34 o
   3  -2   1         61.39         62.84        13.55 o
   4  -2   1       4911.22       5252.39       216.23 o
   5  -2   1       3221.31       3308.09       159.66 o
   6  -2   1          0.36          7.89        41.37 o
   7  -2   1       2318.53       2375.03       280.44 o
  -8  -1   1       3074.39       3002.32       239.50 o
  -7  -1   1       1602.24       1748.74       114.51 o
  -6  -1   1       1464.25       1359.24        76.33 o
  -5  -1   1       9712.41       9817.19       315.34 o
  -4  -1   1        683.52        691.88        38.34 o
  -3  -1   1       3162.24       3374.99        91.96 o
  -2  -1   1      18922.18      19945.68       534.68 o
  -1  -1   1       4633.28       4713.35       156.55 o
   0  -1   1      10160.08      10485.72       301.31 o
   1  -1   1       9413.83       9316.72       194.47 o
   2  -1   1        444.25        477.71        16.50 o
   3  -1   1      13919.88      14831.71       326.10 o
   4  -1   1       6403.68       6587.02       180.16 o
   5  -1   1         79.13        118.29        25.73 o
   6  -1   1       3421.74       3574.76       173.47 o
   7  -1   1       1990.80       2149.30       181.28 o
   8  -1   1          0.35         10.81        81.88 o
  -8   0   1       1187.88       1403.04       174.98 o
  -7   0   1        558.81        574.12        72.54 o
  -6   0   1       8871.57       8872.31       351.81 o
  -5   0   1       3001.47       3041.84        98.81 o
  -4   0   1       1768.44       1848.61        62.82 o
  -3   0   1      14622.75      14863.69       348.23 o
  -2   0   1       2210.30       2328.93        55.22 o
  -1   0   1       3624.89       3601.96        77.28 o
   1   0   1        317.40        364.59        12.78 o
   2   0   1       4420.58       4849.36       105.90 o
   3   0   1      13208.21      13630.23       314.86 o
   4   0   1         78.08         62.26        11.91 o
   5   0   1       4806.90       5234.99       150.71 o
   6   0   1       4471.62       4572.40       161.82 o
   7   0   1         92.95         69.32        39.63 o
   8   0   1       2416.36       2446.97       211.56 o
  -7   1   1       2620.55       2876.69       216.55 o
  -6   1   1       1402.95       1444.83        95.73 o
  -5   1   1       2268.16       2354.72       118.47 o
  -4   1   1       8838.65       8584.00       210.71 o
  -3   1   1       3287.46       3496.47        89.97 o
  -2   1   1       3251.39       3181.65        71.76 o
  -1   1   1      23528.02      24500.79       498.25 o
   0   1   1       2812.34       2671.36        63.31 o
   1   1   1      15059.03      15141.11       388.70 o
   2   1   1      33492.54      36422.25       957.94 o
   3   1   1         36.79         40.39        10.61 o
   4   1   1       9753.04       9495.30       299.75 o
   5   1   1       7537.82       7449.02       293.92 o
   6   1   1        434.04        414.07        39.17 o
   7   1   1       1756.27       1915.70       120.26 o
   8   1   1       2336.74       2418.82       150.44 o
  -7   2   1        992.31       1232.82       223.38 o
  -6   2   1        980.55       1027.07       115.61 o
  -5   2   1       6017.99       6323.62       260.16 o
  -4   2   1        620.81        685.87        42.84 o
  -3   2   1       1923.83       2008.29        76.55 o
  -2   2   1      11023.95      10936.73       276.02 o
  -1   2   1       2174.05       2244.32        52.66 o
   0   2   1      18396.51      17631.19       406.78 o
   1   2   1      18454.84      18805.56       803.06 o
   2   2   1        191.76        172.92        15.39 o
   3   2   1       6931.97       6415.32       209.37 o
   4   2   1       9426.09       9019.30       290.73 o
   5   2   1        158.72        138.52        28.11 o
   6   2   1       5659.42       5286.29       296.43 o
   7   2   1       3518.55       3512.57       137.55 o
   8   2   1         13.03         15.33        37.48 o
   9   2   1       1928.35       2077.47       318.44 o
  -6   3   1       2867.41       2912.31       306.09 o
  -5   3   1       1009.50       1090.72       103.15 o
  -4   3   1       2208.31       2082.10       103.64 o
  -3   3   1       8926.62       8672.93       266.80 o
  -2   3   1       1524.08       1508.91        57.28 o
  -1   3   1       2902.75       3089.23        75.72 o
   0   3   1      17540.04      18526.90       830.00 o
   1   3   1        144.52        168.47        20.98 o
   2   3   1       8965.98       9118.98       317.16 o
   3   3   1      15746.76      13704.37       509.52 o
   4   3   1         51.05         22.34        18.01 o
   5   3   1       4911.74       4506.69       169.87 o
   6   3   1       5812.61       5260.21       263.97 o
   7   3   1          1.20         -1.87        25.11 o
   8   3   1       3126.89       3209.33       156.26 o
   9   3   1       1618.84       1767.60       223.63 o
  -6   4   1       1415.23       1594.18       224.98 o
  -5   4   1        796.29        864.43       164.23 o
  -4   4   1       5211.27       5153.66       280.32 o
  -3   4   1       3056.67       2933.43       171.08 o
  -2   4   1       3150.85       3239.45       110.61 o
  -1   4   1      13188.17      13254.95       349.92 o
   0   4   1       3561.24       3756.90       163.19 o
   1   4   1       4729.21       3375.92       379.79 o
   2   4   1       6961.55       1705.68       189.91 o
   3   4   1        139.70         51.73        21.43 o
   4   4   1       3317.21       2806.31       287.92 o
   5   4   1       5661.85       5263.73       430.95 o
   6   4   1          8.71          2.72        22.34 o
   7   4   1       2512.47       2310.97       154.17 o
   8   4   1       2955.31       2795.36       287.81 o
   9   4   1         21.75         13.60        27.90 o
  -5   5   1       2569.53       3070.07       321.48 o
  -4   5   1       1431.22       1644.98       206.44 o
  -3   5   1        364.32        436.93       110.49 o
  -2   5   1       5195.18       6041.67       316.17 o
  -1   5   1       3085.28       3608.01       153.75 o
   0   5   1       2657.13       2705.14       109.65 o
   1   5   1       6958.20       5056.27       340.15 o
   2   5   1        245.15        186.65        74.20 o
   3   5   1       3508.85       3450.15       317.74 o
   4   5   1       6714.11       5994.71       239.73 o
   5   5   1        166.99        134.79        31.95 o
   6   5   1       4875.52       4411.19       356.47 o
   7   5   1       2399.73       2291.27       244.09 o
   8   5   1         10.03         11.14        33.49 o
   9   5   1       1449.83       1668.30       104.34 o
  -2   6   1        633.39       1004.63       183.92 o
  -1   6   1       1914.74       1985.19       125.35 o
   0   6   1       5394.72       6265.87       229.25 o
   1   6   1        580.83         83.08        64.92 o
   3   6   1       6119.19       5749.85       813.65 o
   4   6   1        150.35        156.63        32.97 o
   5   6   1       3042.78       2875.96       246.17 o
   6   6   1       5303.24       5076.73       518.71 o
   7   6   1         41.76         22.54        30.73 o
   8   6   1       1662.07       1599.73       217.51 o
   9   6   1       1226.53       1401.61       147.22 o
   3   7   1        671.27        675.88       117.09 o
   4   7   1       2073.37       1973.08       273.91 o
   5   7   1       4002.82       3801.51       269.77 o
   6   7   1         62.89         77.48        35.24 o
   7   7   1       1558.54       1561.80       219.22 o
   8   7   1       1606.92       2051.22       236.23 o
   2   8   1        513.87        669.19        62.46 o
   4   8   1       2620.07       1773.84       208.96 o
   5   8   1        300.80        306.58        72.37 o
   6   8   1       1631.10       2042.05       257.32 o
   7   8   1       1290.75       1588.83       278.28 o
   8   8   1         10.14         -8.79        71.48 o
   3   9   1       2159.71       3108.58       167.13 o
   4   9   1        152.28         93.48        79.76 o
   5   9   1        897.96       1161.26       147.62 o
   6   9   1       1291.11        610.87       194.04 o
  -6  -9   2       1263.08       1726.23       207.95 o
  -5  -9   2         12.34         41.39        46.03 o
  -4  -9   2        790.96        995.79       159.01 o
  -3  -9   2       1512.00       1431.98       188.66 o
  -2  -9   2          7.46         41.43        54.12 o
  -7  -8   2       1141.34       1199.07       117.23 o
  -6  -8   2        186.44        160.39        50.80 o
  -5  -8   2       1267.15        969.12       320.27 o
  -4  -8   2       2560.81       2918.19       388.10 o
  -3  -8   2         44.85         27.97        35.15 o
  -2  -8   2       1656.87       1592.85       249.22 o
  -1  -8   2       2495.22       2138.81       210.86 o
   0  -8   2          4.86         15.45        76.86 o
  -8  -7   2       1721.59       1439.84       209.42 o
  -7  -7   2        347.02        315.79        58.71 o
  -6  -7   2       1250.35       1241.10       107.53 o
  -5  -7   2       3023.43       1760.22       243.88 o
  -4  -7   2        708.01        615.04       103.89 o
  -3  -7   2       2156.79        674.75       157.08 o
  -1  -7   2        118.71         64.63        39.45 o
   2  -7   2          3.00          0.00        68.75 o
  -8  -6   2        222.35        226.44        57.75 o
  -7  -6   2        719.44        650.49        74.97 o
  -6  -6   2       3273.14       3236.68       188.76 o
  -5  -6   2        861.01        774.59        76.35 o
  -4  -6   2       1614.04       1466.23       173.84 o
  -3  -6   2       6191.90       3446.65       329.79 o
  -2  -6   2        657.43        473.16       142.24 o
   0  -6   2       3608.60       4096.28       219.48 o
   1  -6   2        129.55         78.00        88.45 o
   2  -6   2       3153.28       3442.50       235.00 o
   3  -6   2       2089.66       2650.63       307.49 o
   4  -6   2        106.75        117.03       107.76 o
  -8  -5   2       1254.42       1316.72       103.59 o
  -7  -5   2       2420.50       2373.60       127.34 o
  -6  -5   2        691.90        623.90        63.70 o
  -5  -5   2       2249.31       2185.03       126.81 o
  -4  -5   2       5701.40       5572.44       225.79 o
  -3  -5   2         84.45         54.72        27.76 o
  -2  -5   2       5630.52       3298.22       293.80 o
  -1  -5   2       6042.71       6003.40       261.29 o
   0  -5   2         80.51         85.87        19.62 o
   1  -5   2       5014.00       5400.65       184.87 o
   2  -5   2       5319.17       5729.59       283.52 o
   3  -5   2         58.21         36.30        33.79 o
   4  -5   2       3640.12       3969.41       374.44 o
   5  -5   2       3159.65       3672.02       369.99 o
  -8  -4   2       2634.34       2742.69       144.29 o
  -7  -4   2        452.05        447.95        58.66 o
  -6  -4   2       2091.77       2203.93       119.17 o
  -5  -4   2       6128.72       5804.46       232.51 o
  -4  -4   2       1800.82       1900.77        98.35 o
  -3  -4   2       6429.62       6228.83       238.06 o
  -2  -4   2       9490.98       9021.00       353.32 o
  -1  -4   2        220.57        194.54        50.59 o
   0  -4   2       9702.25      10910.23       640.21 o
   1  -4   2       5625.19       6039.69       154.53 o
   2  -4   2        260.39        250.78        19.74 o
   3  -4   2       5237.70       5441.80       271.17 o
   4  -4   2       4591.32       4496.74       240.87 o
   5  -4   2         12.96         54.84        69.90 o
   6  -4   2       2071.03       2368.74       278.45 o
  -8  -3   2        450.91        425.92        61.49 o
  -7  -3   2        477.44        462.79        55.67 o
  -6  -3   2       4393.11       4383.99       239.62 o
  -5  -3   2        954.98        920.40        59.90 o
  -4  -3   2       5378.99       5397.63       207.26 o
  -3  -3   2      15793.23      15960.32       545.00 o
  -2  -3   2         22.01         20.86        12.26 o
  -1  -3   2       7798.68       8374.99       402.50 o
   0  -3   2      13956.57      15463.81       396.06 o
   1  -3   2        736.10        637.69        29.84 o
   2  -3   2       6936.10       7227.53       196.41 o
   3  -3   2       5320.89       5627.49       232.60 o
   4  -3   2          8.91         34.91        26.57 o
   5  -3   2       4618.38       4588.95       344.97 o
   6  -3   2       2242.39       2299.24       258.78 o
   7  -3   2         53.84         91.15        91.15 o
  -8  -2   2        888.29       1093.58       118.49 o
  -7  -2   2       2456.47       2510.05       121.91 o
  -6  -2   2        364.82        375.82        43.82 o
  -5  -2   2       3437.62       3354.70       142.33 o
  -4  -2   2      11309.50      10458.73       331.65 o
  -3  -2   2       2367.75       2528.65       104.34 o
  -2  -2   2       8638.26      10017.91       426.69 o
  -1  -2   2      13838.33      14110.82       400.72 o
   0  -2   2       5458.30       5857.92       148.25 o
   1  -2   2      10424.63      10652.77       280.53 o
   2  -2   2      15677.43      15764.38       481.61 o
   3  -2   2          2.17          3.89        11.68 o
   4  -2   2       5796.77       6186.32       215.34 o
   5  -2   2       3397.60       3567.80       170.84 o
   6  -2   2        415.48        450.66        79.45 o
   7  -2   2       2855.86       3148.28       330.85 o
  -8  -1   2       3039.64       3180.74       252.54 o
  -7  -1   2        701.19        793.39        93.61 o
  -6  -1   2       2026.81       2087.17        99.35 o
  -5  -1   2       7347.33       7313.76       243.56 o
  -4  -1   2        580.29        578.18        39.14 o
  -3  -1   2       8902.97       9227.42       234.58 o
  -2  -1   2      15019.32      15527.11       535.24 o
  -1  -1   2        499.95        588.08        23.58 o
   0  -1   2       4493.15       4768.52       126.94 o
   1  -1   2       3367.97       3235.74        86.58 o
   2  -1   2        593.49        638.67        21.04 o
   3  -1   2      13189.58      14169.65       343.56 o
   4  -1   2       6279.72       6619.25       182.77 o
   5  -1   2        127.45        131.40        20.88 o
   6  -1   2       6608.46       6536.13       277.83 o
   7  -1   2       2343.81       2400.96       145.79 o
   8  -1   2         63.78         39.01        88.45 o
  -8   0   2        576.18        583.02       116.22 o
  -7   0   2        748.99        720.26       112.53 o
  -6   0   2       6453.92       6634.64       275.67 o
  -5   0   2       1433.85       1519.83        72.74 o
  -4   0   2       2797.94       2828.05        88.99 o
  -3   0   2      14247.99      14412.72       339.49 o
  -2   0   2         42.29         53.29         7.22 o
  -1   0   2       3349.24       3266.56        80.26 o
   0   0   2      18040.29      16505.74       423.72 o
   1   0   2       1984.64       1908.39        61.83 o
   2   0   2      17790.65      17857.26       429.14 o
   3   0   2       9367.82      10087.60       249.46 o
   4   0   2         97.77         98.92        14.34 o
   5   0   2       5441.84       5802.89       177.34 o
   6   0   2       3284.47       3385.47       128.48 o
   7   0   2         46.58         58.31        39.00 o
   8   0   2       2943.10       3072.57       177.74 o
  -7   1   2       2734.88       2859.58       218.31 o
  -6   1   2       1056.61       1066.27       116.77 o
  -5   1   2       2025.79       1996.64       100.07 o
  -4   1   2       6690.19       6582.96       165.13 o
  -3   1   2       1735.55       1792.77        51.72 o
  -2   1   2       6495.30       6305.93       136.78 o
  -1   1   2      17619.20      17454.45       478.36 o
   0   1   2       2119.53       2269.13        56.39 o
   1   1   2       3959.58       3679.29        97.73 o
   2   1   2      14209.42      14589.04       351.89 o
   3   1   2         52.25         63.47        10.57 o
   4   1   2       7367.73       7678.94       241.78 o
   5   1   2       4845.84       4703.86       161.42 o
   6   1   2          8.33          3.77        15.73 o
   7   1   2       2746.76       2734.84       161.29 o
   8   1   2       1659.84       1604.50       120.22 o
  -7   2   2        300.46        344.95       134.43 o
  -6   2   2       1449.70       1440.58       133.32 o
  -5   2   2       4163.42       4242.88       251.55 o
  -4   2   2         41.78         61.90        25.77 o
  -3   2   2       3968.36       4098.61       116.22 o
  -2   2   2      10132.93      10140.98       225.37 o
  -1   2   2         44.46         46.53         8.54 o
   0   2   2      14006.79      14781.59       338.46 o
   1   2   2      27215.42      26881.23       734.65 o
   2   2   2       4035.33       3955.49       103.26 o
   3   2   2      14749.73      15852.56       615.42 o
   4   2   2       6934.89       6000.40       451.22 o
   5   2   2         20.22         23.51        21.76 o
   6   2   2       6128.83       5955.53       204.26 o
   7   2   2       2664.28       2571.07       149.27 o
   8   2   2         29.06         26.26        39.93 o
   9   2   2       2183.40       2161.17       214.05 o
  -6   3   2       3065.91       3591.82       355.27 o
  -5   3   2        228.43        259.62        60.07 o
  -4   3   2       4137.61       4221.73       239.15 o
  -3   3   2       9682.83       9398.00       286.21 o
  -2   3   2        132.69        135.61        10.75 o
  -1   3   2       5456.99       5560.12       136.28 o
   0   3   2      19322.88      20128.79       466.14 o
   1   3   2         56.95         57.45        11.21 o
   2   3   2      11311.64      10378.46       375.51 o
   3   3   2      13407.98      12737.68       962.51 o
   4   3   2         78.70         71.57        22.20 o
   5   3   2       4092.04       3637.03       286.57 o
   6   3   2       5181.24       4205.21       623.47 o
   7   3   2          4.22          7.18        20.57 o
   8   3   2       3850.76       4062.63       176.84 o
   9   3   2       1202.39       1290.65       175.54 o
  -5   4   2       1274.41       1405.88       193.27 o
  -4   4   2       2473.30       2504.15       164.89 o
  -3   4   2        728.75        764.81        74.65 o
  -2   4   2       2922.00       3052.80       104.21 o
  -1   4   2       9168.79       9601.77       256.29 o
   0   4   2        151.07        126.74        13.41 o
   1   4   2       6373.30       6539.72       239.66 o
   2   4   2       8647.84       1738.86       203.97 o
   3   4   2         17.02          8.40        15.14 o
   4   4   2       6223.56       6373.82       599.28 o
   5   4   2       4678.53       4021.75       368.90 o
   6   4   2        142.13        142.81        33.88 o
   7   4   2       3347.49       3609.48       212.66 o
   8   4   2       2728.70       3014.82       142.28 o
   9   4   2        101.25        100.29        33.59 o
  -4   5   2        333.64        460.08       120.53 o
  -3   5   2       1517.80       2051.21       218.07 o
  -2   5   2       4528.50       5157.95       282.76 o
  -1   5   2        459.47        573.00        36.16 o
   0   5   2       4517.89       4887.00       142.10 o
   1   5   2       6051.29       6630.19       320.64 o
   2   5   2          7.77          5.88        15.11 o
   3   5   2       5299.79       4458.38       758.67 o
   4   5   2       3622.98       3324.48       222.16 o
   5   5   2          3.43         12.84        21.56 o
   6   5   2       2666.77       2461.74       245.58 o
   7   5   2       1686.23       1631.45       211.32 o
   8   5   2        111.68         91.99        30.42 o
   9   5   2       1874.73       2062.82       118.05 o
  -1   6   2       2392.96       2545.01       239.14 o
   0   6   2       6161.37       6607.37       237.58 o
   1   6   2         84.23         73.91        28.99 o
   2   6   2       3367.74       3813.98       270.12 o
   3   6   2       4820.57       3143.00       264.99 o
   4   6   2         52.56         45.85        26.06 o
   5   6   2       3010.68       2630.36       450.34 o
   6   6   2       2741.04       2655.15       236.99 o
   7   6   2        127.23        124.68        39.31 o
   8   6   2       2409.93       2662.98       186.82 o
   9   6   2        715.31        871.49        91.75 o
   1   7   2       3778.25       4250.82       190.63 o
   2   7   2       3477.56       4030.50       185.09 o
   3   7   2        206.52        121.60        47.42 o
   4   7   2       2695.39       1545.94       183.86 o
   5   7   2       3570.00       4031.82       378.98 o
   6   7   2         15.22         26.04        30.56 o
   7   7   2       1738.78       1898.49       180.39 o
   8   7   2       1505.43       1796.03       255.35 o
   2   8   2         50.40         77.08        37.00 o
   3   8   2       1765.64       2208.38       201.09 o
   4   8   2       1822.26       2398.95       173.84 o
   5   8   2         42.71         35.96        43.97 o
   8   8   2         13.51         49.82       118.95 o
   3   9   2       1785.01       2469.20       139.94 o
   4   9   2          0.70         11.98        30.24 o
   5   9   2       1451.69       2054.59       131.72 o
   6   9   2       1132.72       1613.41       206.58 o
  -6  -9   3       1058.21        494.83       247.54 o
  -5  -9   3         25.85          8.50        40.02 o
  -4  -9   3       1146.71       1370.50       220.69 o
  -3  -9   3       1144.90       1464.08       245.43 o
  -2  -9   3         10.12         12.81        53.47 o
  -1  -9   3       1604.35       2090.81       254.39 o
  -7  -8   3       1100.32       1122.59       119.77 o
  -6  -8   3          4.75         27.54        38.60 o
  -5  -8   3       1780.74        881.67       211.14 o
  -4  -8   3       1866.40        676.40       182.54 o
  -3  -8   3         22.39         42.79        41.70 o
  -2  -8   3       2099.78       2499.54       450.82 o
  -1  -8   3       2209.00       1910.51       194.18 o
   0  -8   3         27.48         28.13        56.76 o
  -8  -7   3       1194.85        974.71       131.77 o
  -7  -7   3         70.99         59.64        42.66 o
  -6  -7   3       1454.76       1380.28       102.02 o
  -5  -7   3       1504.08       1431.94       106.14 o
  -4  -7   3         28.31         14.54        28.39 o
  -3  -7   3       2171.33        991.99       188.80 o
  -1  -7   3        128.97         59.67        44.84 o
   0  -7   3       3078.39       3354.71       208.27 o
   2  -7   3        121.45        -10.04        64.89 o
   3  -7   3       1591.57         78.87       102.45 o
  -8  -6   3         73.14         32.38        44.62 o
  -7  -6   3       1042.53       1082.91        93.63 o
  -6  -6   3       2532.52       2654.77       182.81 o
  -5  -6   3          8.27         12.73        25.40 o
  -4  -6   3       3283.03       3141.95       155.12 o
  -3  -6   3       3635.96       3485.84       326.51 o
  -2  -6   3         12.92         12.73        24.53 o
   0  -6   3       3251.36       3542.96       213.02 o
   1  -6   3        552.52        505.07        59.01 o
   2  -6   3       3088.48       3144.60       225.31 o
   3  -6   3       1073.38       1329.96       217.60 o
   4  -6   3        149.87         54.85        95.02 o
  -8  -5   3       1640.70       1572.42       111.26 o
  -7  -5   3       2547.38       2648.80       137.87 o
  -6  -5   3        171.04        129.48        36.63 o
  -5  -5   3       2783.34       2778.36       139.11 o
  -4  -5   3       4677.11       4738.60       200.79 o
  -3  -5   3        120.29         92.49        27.43 o
  -2  -5   3       7944.62       6717.58       552.64 o
  -1  -5   3       8817.66       8856.96       370.26 o
   0  -5   3        216.75        221.40        24.94 o
   1  -5   3       4870.81       4770.08       212.85 o
   2  -5   3       3486.95       3762.10       209.34 o
   3  -5   3        471.59        436.68        91.18 o
   4  -5   3       2790.74       3218.94       329.32 o
   5  -5   3        886.60       1075.07       209.84 o
  -8  -4   3       2073.02       2087.11       124.52 o
  -7  -4   3        204.12        186.34        43.60 o
  -6  -4   3       2773.46       2727.61       192.88 o
  -5  -4   3       4920.74       4938.28       205.23 o
  -4  -4   3        230.39        218.14        35.18 o
  -3  -4   3       7850.61       7694.62       285.52 o
  -2  -4   3       7964.09       8237.81       369.79 o
  -1  -4   3          6.82          3.63        11.30 o
   0  -4   3      10622.35      11801.85       614.48 o
   1  -4   3       4307.50       4355.52       141.31 o
   2  -4   3         23.99         43.46        17.82 o
   3  -4   3       5684.21       5944.84       300.85 o
   4  -4   3       3614.83       3634.40       212.90 o
   5  -4   3        294.56        250.32        99.28 o
   6  -4   3       2656.74       3034.71       324.98 o
  -8  -3   3         53.28         31.64        38.77 o
  -7  -3   3       1438.09       1466.03       104.36 o
  -6  -3   3       4184.49       3850.91       158.76 o
  -5  -3   3        202.13        177.37        32.03 o
  -4  -3   3       5154.44       5271.92       204.89 o
  -3  -3   3       6689.06       6526.04       241.72 o
  -2  -3   3         98.26        107.22        27.14 o
  -1  -3   3      10534.45      11568.05       356.65 o
   0  -3   3      10741.48      11552.50       332.44 o
   1  -3   3        366.59        417.33        26.98 o
   2  -3   3       6069.15       5899.42       232.06 o
   3  -3   3       2893.32       2928.52       184.20 o
   4  -3   3        285.42        305.51        76.77 o
   5  -3   3       4628.98       4651.23       459.51 o
   6  -3   3       1464.37       1754.04       222.30 o
   7  -3   3        349.25        260.36       120.52 o
  -8  -2   3       1322.48       1236.48       160.30 o
  -7  -2   3       2700.59       2747.42       130.28 o
  -6  -2   3        258.50        255.82        39.15 o
  -5  -2   3       4126.35       4232.38       159.54 o
  -4  -2   3       8738.38       8117.96       265.05 o
  -3  -2   3         76.42         43.46        17.00 o
  -2  -2   3      18768.05      19565.74       797.81 o
  -1  -2   3       5718.45       6098.91       188.18 o
   0  -2   3       6235.75       6653.93       166.60 o
   1  -2   3      18605.40      18011.36       519.72 o
   2  -2   3       8379.16       8607.51       236.19 o
   3  -2   3        563.41        578.55        22.66 o
   4  -2   3       9056.19       9000.76       331.73 o
   5  -2   3       2894.13       3112.83       158.44 o
   6  -2   3       1012.07        984.40       110.80 o
   7  -2   3       2432.08       2548.94       287.81 o
  -8  -1   3       2326.35       2538.20       299.38 o
  -7  -1   3        241.65        261.77        53.25 o
  -6  -1   3       1680.09       1712.87        87.43 o
  -5  -1   3       6226.21       6404.25       233.02 o
  -4  -1   3         86.54         71.83        18.85 o
  -3  -1   3      14752.31      15389.85       519.14 o
  -2  -1   3      12373.01      13382.33       385.42 o
  -1  -1   3       1454.61       1549.51        49.18 o
   0  -1   3      37259.28      39028.22       901.32 o
   1  -1   3      25571.99      23507.14       618.22 o
   2  -1   3        105.94        138.07        11.75 o
   3  -1   3      19214.86      19705.75       511.44 o
   4  -1   3       8834.26       9409.84       237.39 o
   5  -1   3        514.01        533.83        40.52 o
   6  -1   3       6744.38       6866.07       316.52 o
   7  -1   3       1169.27       1224.02       107.10 o
   8  -1   3        440.39        359.28       129.03 o
  -7   0   3       1095.81       1022.47       133.35 o
  -6   0   3       4471.15       4522.92       205.49 o
  -5   0   3        507.07        519.42        42.68 o
  -4   0   3       4288.23       4024.65       140.50 o
  -3   0   3      11110.15      10420.86       253.05 o
  -2   0   3        334.09        353.61        19.47 o
  -1   0   3       7248.46       7274.42       173.21 o
   0   0   3      15084.97      13971.13       330.80 o
   1   0   3          7.68          7.05         8.05 o
   2   0   3      14847.77      15310.36       336.61 o
   3   0   3       9998.32      10059.99       340.48 o
   4   0   3         71.76         80.15        14.87 o
   5   0   3       7341.35       7548.57       311.54 o
   6   0   3       2252.93       2249.97        95.43 o
   7   0   3        661.13        645.99        83.35 o
   8   0   3       3618.79       3483.44       328.10 o
  -7   1   3       2658.15       2583.59       250.52 o
  -6   1   3        202.46        234.16        65.34 o
  -5   1   3       2928.83       3063.00       144.54 o
  -4   1   3       6750.04       6448.59       163.87 o
  -3   1   3         44.17         45.30        10.40 o
  -2   1   3      12702.31      13352.54       313.10 o
  -1   1   3       6291.61       6211.20       141.80 o
   0   1   3          7.04         -0.75         5.64 o
   1   1   3       7379.68       7310.80       171.99 o
   2   1   3       7179.66       6789.42       180.09 o
   3   1   3       1264.60       1386.02        48.80 o
   4   1   3      12763.87      12949.47       439.08 o
   5   1   3       3423.67       3638.95       143.98 o
   6   1   3       1090.67       1224.59        78.57 o
   7   1   3       3042.33       2890.32       171.99 o
   8   1   3       1076.88       1021.07       110.34 o
  -7   2   3        255.45        207.04       120.52 o
  -6   2   3       1585.84       1552.10       143.51 o
  -5   2   3       7957.02       7931.40       421.96 o
  -4   2   3        867.21        952.31        63.56 o
  -3   2   3       5491.36       5696.03       140.49 o
  -2   2   3       8525.04       8691.64       242.74 o
  -1   2   3        424.29        476.79        26.21 o
   0   2   3      13135.20      12667.19       292.42 o
   1   2   3      16766.84      16996.70       460.09 o
   2   2   3        635.05        614.18        31.01 o
   3   2   3      17176.71      18296.96       626.12 o
   4   2   3       3048.08       3126.77       123.15 o
   5   2   3        488.27        479.18        36.21 o
   6   2   3       8246.29       8588.71       311.62 o
   7   2   3       1171.09       1196.24        88.67 o
   8   2   3        515.12        419.80        67.52 o
   9   2   3       2371.99       2285.06       247.76 o
  -6   3   3       2574.57       2961.48       319.17 o
  -5   3   3        175.11        142.17        52.24 o
  -4   3   3       1874.65       1743.27       131.62 o
  -3   3   3       7107.92       7048.15       362.59 o
  -2   3   3         28.82         44.63        19.58 o
  -1   3   3       3087.47       2832.90       117.63 o
   0   3   3      11986.69      11685.83       280.14 o
   1   3   3        171.80        166.27        21.15 o
   2   3   3      16152.91      16979.99       480.84 o
   3   3   3      17386.20      17789.74       591.15 o
   4   3   3        320.46        287.75        30.00 o
   5   3   3      10968.83      10960.68       381.87 o
   6   3   3       5596.73       5744.45       219.36 o
   7   3   3        101.94         84.08        25.09 o
   8   3   3       3739.55       4027.23       175.10 o
   9   3   3        781.06        803.88       112.52 o
  -5   4   3       1723.20       1758.92       221.56 o
  -4   4   3       2626.81       2845.55       185.76 o
  -3   4   3         37.06         29.35        32.91 o
  -2   4   3       4939.76       5232.85       207.08 o
  -1   4   3       4889.71       5149.43       122.42 o
   0   4   3        102.41        109.31        12.24 o
   1   4   3       7919.17       7707.86       250.13 o
   3   4   3         16.82         10.55        11.39 o
   4   4   3       6507.61       6606.40       257.62 o
   5   4   3       4758.59       5009.94       191.61 o
   6   4   3         41.37         51.67        21.17 o
   7   4   3       2978.30       3084.87       138.79 o
   8   4   3       2135.87       2435.78       121.92 o
   9   4   3        118.56        111.38        35.52 o
  -3   5   3       2767.32       2888.20       187.74 o
  -2   5   3       3461.11       3762.94       226.40 o
  -1   5   3         10.54         15.35        12.79 o
   0   5   3       4748.66       4951.31       142.20 o
   2   5   3        749.71        747.89        55.84 o
   3   5   3       9155.87       9478.03       436.18 o
   4   5   3       2474.65       2663.83       153.33 o
   5   5   3        127.67        112.22        32.67 o
   6   5   3       4541.32       4844.32       198.34 o
   7   5   3       1436.57       1543.70        88.26 o
   8   5   3        442.16        451.51        49.97 o
   9   5   3       2027.38       2241.13       124.05 o
  -1   6   3       3114.94       3047.73       282.63 o
   0   6   3       5741.48       5739.80       208.94 o
   1   6   3          0.10         14.74        13.90 o
   2   6   3       4353.91       4297.57       188.11 o
   3   6   3       4910.71       5065.09       190.90 o
   4   6   3        861.38        869.27        56.32 o
   5   6   3       4012.56       4187.16       215.56 o
   6   6   3       2044.07       2258.70       143.18 o
   7   6   3        289.72        237.47        38.04 o
   8   6   3       2965.11       3465.00       162.02 o
   9   6   3        674.72        785.67        81.55 o
   0   7   3        231.05        314.43        91.93 o
   1   7   3       1764.17       1946.91        89.18 o
   2   7   3       2639.62       2890.85       139.12 o
   3   7   3          4.26          5.06        19.83 o
   4   7   3       2774.08       3327.46       159.78 o
   5   7   3       2532.28       3110.40       155.65 o
   6   7   3         99.30        106.39        31.10 o
   7   7   3       2197.86       2678.15       134.15 o
   8   7   3       1243.81       1508.17        97.88 o
   2   8   3         73.66         53.66        35.16 o
   3   8   3       2196.84       2773.77       152.99 o
   4   8   3       1112.29       1390.78        94.05 o
   5   8   3         25.67         67.54        32.85 o
   6   8   3       1858.92       2346.65       138.46 o
   7   8   3       1261.20       1702.04       121.18 o
   3   9   3       1471.38       1902.03       155.02 o
   4   9   3         77.25         77.51        36.78 o
   5   9   3       1525.03       2247.68       201.03 o
   6   9   3        848.61       1281.55       127.91 o
  -5  -9   4          1.74          4.18        45.56 o
  -4  -9   4       1188.82       1439.71       139.50 o
  -3  -9   4        942.74       1199.43       133.70 o
  -2  -9   4         24.80         43.84        48.36 o
  -1  -9   4       1366.89       1652.51       251.65 o
  -7  -8   4        883.74        642.91       166.70 o
  -6  -8   4          1.65         19.72        39.03 o
  -5  -8   4        904.01        989.65       132.27 o
  -4  -8   4       1336.87        697.39       184.40 o
  -3  -8   4         42.32         79.17        44.86 o
  -2  -8   4       1556.68       1742.10       139.99 o
  -1  -8   4       1276.53       1238.22       123.70 o
   0  -8   4         89.24         -3.09        64.11 o
  -7  -7   4          2.61         10.91        40.14 o
  -6  -7   4       1972.34       2021.71       400.31 o
  -5  -7   4        950.96        849.42        89.74 o
  -4  -7   4        247.03        247.35        53.97 o
  -3  -7   4       2307.07       1484.22       207.00 o
  -2  -7   4       1083.36       1132.96       187.09 o
  -1  -7   4        423.28        475.96        63.27 o
   0  -7   4       3585.90       4048.62       204.96 o
   2  -7   4        179.47         12.36        70.30 o
   3  -7   4       1736.90         10.44        85.84 o
  -8  -6   4          2.02         -4.97        41.94 o
  -7  -6   4       1357.02       1377.97       103.92 o
  -6  -6   4       1680.45       1751.57       116.78 o
  -5  -6   4        249.51        178.99        44.12 o
  -4  -6   4       3297.85       3051.79       154.44 o
  -3  -6   4       2541.87       2649.41       154.41 o
  -2  -6   4        440.73        380.86        65.91 o
   0  -6   4       2054.64       2253.40       127.26 o
   1  -6   4       1264.93       1244.27       116.76 o
   3  -6   4        499.59        569.42       109.72 o
   4  -6   4        514.71        817.88       201.28 o
  -8  -5   4       1423.65       1527.58       176.44 o
  -7  -5   4       1869.64       2043.83       165.49 o
  -6  -5   4          1.22          3.59        27.91 o
  -5  -5   4       2976.11       3208.44       156.84 o
  -4  -5   4       3845.07       3753.59       170.88 o
  -3  -5   4         17.04          3.71        21.45 o
  -2  -5   4       6162.87       6069.87       232.97 o
  -1  -5   4       4505.94       5026.02       440.66 o
   0  -5   4        760.03        914.19        71.45 o
   1  -5   4       5577.09       5570.14       245.26 o
   2  -5   4       3047.93       3035.91       184.74 o
   3  -5   4       1148.69       1197.46       108.96 o
   4  -5   4       2984.68       3210.24       201.65 o
   5  -5   4        703.00        799.05       181.22 o
  -8  -4   4       1580.68       1712.04       116.58 o
  -7  -4   4          5.14          4.89        31.21 o
  -6  -4   4       3922.00       3750.27       180.71 o
  -5  -4   4       2822.12       2767.13       134.80 o
  -4  -4   4         26.92         38.06        21.43 o
  -3  -4   4       3383.07       3207.01       142.75 o
  -2  -4   4       6332.44       6106.84       227.76 o
  -1  -4   4        250.29        291.52        25.90 o
   0  -4   4       6165.21       6402.97       305.35 o
   1  -4   4       1999.24       2153.56       135.86 o
   2  -4   4        718.24        764.33        46.16 o
   3  -4   4       4515.44       5037.30       271.70 o
   4  -4   4       1963.00       1915.37       147.03 o
   5  -4   4        471.47        574.72        92.47 o
   6  -4   4       2276.04       2545.82       297.05 o
  -8  -3   4          0.96         -4.84        37.23 o
  -7  -3   4       2515.98       2463.44       137.27 o
  -6  -3   4       3509.14       3392.43       157.83 o
  -5  -3   4         18.41         24.13        20.47 o
  -4  -3   4       4346.29       4312.33       175.97 o
  -3  -3   4       4611.34       4583.04       181.06 o
  -2  -3   4       1653.86       1710.37        94.69 o
  -1  -3   4      12048.24      13085.76       726.03 o
   0  -3   4       2218.49       2446.29        84.49 o
   1  -3   4       2327.17       2665.91        94.35 o
   2  -3   4       6120.79       6019.99       191.41 o
   3  -3   4       1357.43       1428.98        56.01 o
   4  -3   4       1175.93       1238.29       113.85 o
   5  -3   4       4162.52       4207.24       302.80 o
   6  -3   4       1072.01       1124.63       128.69 o
   7  -3   4        590.96        623.19       160.34 o
  -8  -2   4       1710.50       1879.06       197.18 o
  -7  -2   4       2031.82       2102.97       119.58 o
  -6  -2   4         20.23         21.97        24.48 o
  -5  -2   4       6420.26       6090.22       304.40 o
  -4  -2   4       5723.29       5423.06       207.12 o
  -3  -2   4         14.59         12.03        14.50 o
  -2  -2   4      15176.81      15681.45       528.00 o
  -1  -2   4       7738.24       8115.21       365.67 o
   0  -2   4       5492.25       5534.15       143.07 o
   1  -2   4      14958.42      15081.89       398.27 o
   2  -2   4       6130.84       6250.24       219.97 o
   3  -2   4       2953.73       2964.98        89.49 o
   4  -2   4       8421.10       8806.38       278.03 o
   5  -2   4       2000.92       1965.88       239.68 o
   6  -2   4       1347.68       1484.19       155.80 o
   7  -2   4       2413.54       2701.14       345.26 o
  -8  -1   4       1542.03       1551.36       183.58 o
  -7  -1   4         41.52         56.88        58.14 o
  -6  -1   4       2851.58       2854.99       151.81 o
  -5  -1   4       4331.78       4260.31       213.68 o
  -4  -1   4         10.89         10.33        14.98 o
  -3  -1   4       9976.28       9633.38       333.58 o
  -2  -1   4      10226.92       9908.97       291.42 o
  -1  -1   4         19.49         18.19         7.56 o
   0  -1   4      29870.08      30589.79      1096.91 o
   1  -1   4       2273.37       2038.60        58.99 o
   2  -1   4        566.70        565.95        29.38 o
   3  -1   4      10058.89       9973.34       287.07 o
   4  -1   4       3601.11       3653.41       114.09 o
   5  -1   4       1773.51       1724.90        86.86 o
   6  -1   4       7041.59       7300.01       368.23 o
   7  -1   4       1130.99       1121.59       119.79 o
   8  -1   4        775.34        930.85       193.59 o
  -7   0   4       1834.30       2006.33       184.76 o
  -6   0   4       2506.37       2305.58       185.39 o
  -5   0   4         95.42        107.16        25.36 o
  -4   0   4       6597.16       6357.68       209.97 o
  -3   0   4       9229.21       8915.02       279.81 o
  -2   0   4        433.36        436.44        23.00 o
  -1   0   4      12045.51      12227.48       290.88 o
   0   0   4       4911.94       5065.59       145.84 o
   1   0   4        522.20        591.75        30.34 o
   2   0   4      13525.39      12940.97       306.94 o
   3   0   4       9419.15       9841.95       265.86 o
   4   0   4        989.47       1106.46        52.63 o
   5   0   4       8538.33       8660.01       309.42 o
   6   0   4       1311.95       1385.24        76.28 o
   7   0   4        928.86        870.99       122.46 o
   8   0   4       2982.69       3207.45       215.59 o
  -7   1   4       1931.38       1820.59       175.66 o
  -6   1   4         39.94         66.56        51.47 o
  -5   1   4       4569.86       4462.19       272.38 o
  -4   1   4       5303.21       5148.61       172.66 o
  -3   1   4        366.16        364.82        24.19 o
  -2   1   4      14689.62      14574.60       368.52 o
  -1   1   4       8813.47       8594.02       272.70 o
   0   1   4       1557.13       1486.63        62.79 o
   1   1   4      13052.77      12805.92       298.17 o
   2   1   4       1462.39       1371.90        45.25 o
   3   1   4       3128.50       3201.28        89.81 o
   4   1   4      12254.46      12601.34       429.63 o
   5   1   4       2297.03       2453.26       106.44 o
   6   1   4       2667.63       2687.74       119.54 o
   7   1   4       3779.30       3992.91       167.93 o
   8   1   4        682.83        615.45        92.28 o
  -6   2   4       2004.31       2071.40       175.65 o
  -5   2   4       4682.62       4670.96       283.15 o
  -4   2   4         18.21         18.44        34.43 o
  -3   2   4       7438.85       7677.44       240.71 o
  -2   2   4       4922.45       5014.55       163.41 o
  -1   2   4        264.37        280.06        24.03 o
   0   2   4      21161.97      21898.29       502.99 o
   1   2   4       4112.62       3895.04       113.49 o
   2   2   4       1174.56       1089.13        43.30 o
   3   2   4      16660.56      17116.07       506.39 o
   4   2   4       4142.67       4080.23       154.32 o
   5   2   4       2319.72       2418.93       105.13 o
   6   2   4       9213.06       9409.96       338.63 o
   7   2   4        488.73        469.27        68.08 o
   8   2   4       1280.89       1367.33       123.24 o
   9   2   4       2487.08       2604.60       192.86 o
  -6   3   4       2167.48       2263.29       279.24 o
  -5   3   4         28.48         33.62        46.61 o
  -4   3   4       3771.07       3726.13       230.56 o
  -3   3   4       8714.92       8811.41       329.42 o
  -2   3   4        225.96        228.47        23.17 o
  -1   3   4       7985.28       8107.80       249.42 o
   0   3   4      10524.65      10530.48       245.97 o
   1   3   4         23.80         24.74        10.73 o
   2   3   4       9683.93       9407.47       271.19 o
   3   3   4       5348.16       5067.67       163.58 o
   4   3   4       1956.68       1894.63        83.80 o
   5   3   4       8698.28       8659.27       308.99 o
   6   3   4        939.68       1084.61        63.93 o
   7   3   4        666.73        645.26        62.65 o
   8   3   4       3237.66       3467.84       156.16 o
   9   3   4        317.58        348.33        72.28 o
  -4   4   4       2878.41       2946.93       198.77 o
  -3   4   4         61.31         86.25        41.89 o
  -2   4   4       4158.26       4344.53       244.26 o
  -1   4   4       4455.34       4862.29       151.13 o
   0   4   4         37.51         39.59         9.93 o
   1   4   4       8990.93       8611.29       287.33 o
   2   4   4       5976.76       6148.75       251.13 o
   3   4   4        503.47        497.13        34.01 o
   4   4   4       7172.47       7151.35       255.59 o
   5   4   4       2770.12       2960.42       124.29 o
   6   4   4       2298.98       2284.46       106.77 o
   7   4   4       4320.27       4394.50       182.39 o
   8   4   4        785.49        784.80        66.49 o
   9   4   4        571.62        569.80        74.67 o
  -3   5   4       4160.28       4224.00       365.69 o
  -2   5   4       3354.90       3388.37       319.48 o
  -1   5   4        247.96        225.94        34.00 o
   0   5   4       6721.56       6782.82       239.12 o
   1   5   4       4651.23       4726.21       161.88 o
   2   5   4       1006.60        881.85        54.15 o
   3   5   4      10587.77      10892.22       372.88 o
   4   5   4       2571.17       2555.49       127.58 o
   5   5   4        825.72        805.41        53.32 o
   6   5   4       6409.11       6843.55       258.05 o
   7   5   4       1057.70       1171.41        74.70 o
   8   5   4        479.66        571.28        57.65 o
   9   5   4       2295.36       2666.34       136.62 o
  -1   6   4       3514.16       3968.62       349.31 o
   0   6   4       3580.25       3846.98       192.92 o
   1   6   4        374.78        407.51        37.25 o
   2   6   4       6531.77       6609.29       274.67 o
   3   6   4       3818.86       4097.03       204.30 o
   4   6   4       1503.89       1503.27        75.95 o
   5   6   4       5021.82       5427.02       209.53 o
   6   6   4       1317.63       1522.35        85.64 o
   7   6   4        673.94        732.36        62.06 o
   8   6   4       3128.61       3580.64       165.19 o
   9   6   4        541.94        588.65       120.51 o
   0   7   4          5.17         22.40        56.39 o
   1   7   4       4419.28       4905.42       236.71 o
   2   7   4       3091.17       3314.75       154.72 o
   3   7   4        525.98        649.92        54.99 o
   4   7   4       3483.26       3659.64       175.86 o
   5   7   4       1867.44       2230.52       124.56 o
   6   7   4        612.39        685.73        67.76 o
   7   7   4       2194.21       2548.58       142.16 o
   8   7   4        444.26        501.85        74.72 o
   2   8   4          8.32         15.46        32.99 o
   3   8   4       2148.97       2676.89       138.89 o
   4   8   4        935.91       1110.37        82.53 o
   5   8   4        156.36        185.06        47.24 o
   6   8   4       1763.47       2204.27       133.62 o
   7   8   4        552.78        726.15        76.30 o
   4   9   4        305.88        368.94        92.32 o
   5   9   4       1328.80       1740.45       116.92 o
   6   9   4        548.65        746.58        81.71 o
  -5  -9   5         87.13         13.52        99.26 o
  -4  -9   5       1568.63       1674.87       152.14 o
  -3  -9   5        505.08        640.53       101.23 o
  -2  -9   5        291.16        191.66       109.15 o
  -1  -9   5       1473.22       1653.38       259.78 o
  -6  -8   5         41.60         44.38        44.89 o
  -5  -8   5       1570.28        997.10       223.08 o
  -4  -8   5       1261.03       1366.70       133.02 o
  -3  -8   5        266.95        256.31        68.03 o
  -2  -8   5       2114.66       1948.50       150.34 o
  -1  -8   5        956.52        816.99       131.40 o
   0  -8   5        187.66        135.36       132.29 o
  -7  -7   5         45.45         65.35        49.40 o
  -6  -7   5       2039.84       2231.14       143.84 o
  -5  -7   5       1151.98       1232.09       102.76 o
  -4  -7   5        193.69        128.19        45.29 o
  -3  -7   5       2305.69       2090.78       356.34 o
  -2  -7   5       1204.22       1106.11       104.75 o
  -1  -7   5        267.39        271.45        52.54 o
   0  -7   5       2937.41       3377.35       180.10 o
   1  -7   5        539.92        574.90       102.77 o
   2  -7   5        686.48        692.80       113.21 o
   3  -7   5       1965.38         17.79        97.06 o
  -7  -6   5       1445.99       1492.21       111.40 o
  -6  -6   5       1344.08       1364.91       141.06 o
  -5  -6   5        489.28        527.27        68.25 o
  -4  -6   5       4621.85       4763.58       215.13 o
  -3  -6   5       1551.99       1736.96       107.13 o
  -2  -6   5       1331.48       1450.65       113.03 o
  -1  -6   5       4087.83       1355.75       155.03 o
   0  -6   5       1595.87       1557.28       100.36 o
   1  -6   5       1226.13       1255.46        88.86 o
   3  -6   5        326.35        381.28        87.30 o
   4  -6   5       1026.18       1013.32       227.24 o
  -8  -5   5       1338.03       1516.74       152.63 o
  -7  -5   5       1492.72       1623.91       112.35 o
  -6  -5   5        144.26        143.55        40.81 o
  -5  -5   5       3242.16       3260.71       160.04 o
  -4  -5   5       2048.39       2049.52       114.57 o
  -3  -5   5        704.87        743.53        64.78 o
  -2  -5   5       5136.13       5273.19       209.39 o
  -1  -5   5       2725.37       2638.31       124.61 o
   1  -5   5       6897.70       6850.53       297.64 o
   2  -5   5       1677.47       1674.57        99.65 o
   3  -5   5       1796.27       2210.83       159.64 o
   4  -5   5       3098.54       3250.00       227.20 o
   5  -5   5        271.06        288.55       127.86 o
  -8  -4   5        998.43       1005.48        97.47 o
  -7  -4   5          4.28         31.53        34.67 o
  -6  -4   5       2399.63       2398.78       131.24 o
  -5  -4   5       1329.47       1437.51        91.03 o
  -4  -4   5        387.06        404.89        49.28 o
  -3  -4   5       6500.46       6332.58       294.89 o
  -2  -4   5       3958.23       3751.86       153.79 o
  -1  -4   5        646.12        734.87        48.52 o
   0  -4   5       9532.92      10108.09       404.07 o
   1  -4   5       2019.37       1990.98       107.09 o
   2  -4   5       2389.26       2613.57       119.29 o
   3  -4   5       5316.53       5695.82       304.09 o
   4  -4   5        854.27        826.63       110.15 o
   5  -4   5       1181.97       1247.20       133.81 o
   6  -4   5       2275.20       2790.25       318.32 o
  -8  -3   5         90.80         81.66        77.91 o
  -7  -3   5       2541.07       2573.08       133.86 o
  -6  -3   5       1623.00       1673.42       139.08 o
  -5  -3   5        440.95        366.10        47.17 o
  -4  -3   5       4912.35       4912.52       199.40 o
  -3  -3   5       3809.89       4006.55       167.12 o
  -2  -3   5       1240.44       1225.88        65.49 o
  -1  -3   5       7648.74       7766.02       315.43 o
   0  -3   5       8955.95       9378.83       287.60 o
   1  -3   5        255.04        188.45        44.62 o
   2  -3   5       8320.38       8376.14       260.75 o
   3  -3   5       1013.31       1010.78        48.04 o
   4  -3   5       1369.94       1480.01       129.73 o
   5  -3   5       3118.38       3551.66       229.08 o
   6  -3   5        230.00        263.90        77.68 o
  -8  -2   5       1864.63       1657.99       195.64 o
  -7  -2   5       1927.26       2132.26       114.65 o
  -6  -2   5        342.36        317.38        47.17 o
  -5  -2   5       6474.12       6226.78       224.13 o
  -4  -2   5       3289.69       3112.82       134.27 o
  -3  -2   5        295.77        262.49        32.95 o
  -2  -2   5      13387.54      13452.66       459.48 o
  -1  -2   5       7863.38       8528.00       264.24 o
   0  -2   5       3956.02       4135.46       137.38 o
   1  -2   5       7855.83       8425.66       269.14 o
   2  -2   5       1799.09       1885.04        77.42 o
   3  -2   5       3264.86       3384.20       103.13 o
   4  -2   5       5158.68       5211.56       202.64 o
   5  -2   5       1291.64       1300.91       118.15 o
   6  -2   5       1982.05       2029.55       161.83 o
   7  -2   5       2898.32       3031.04       218.27 o
  -7  -1   5         10.10         34.82        55.61 o
  -6  -1   5       3850.36       3750.17       154.15 o
  -5  -1   5       2642.45       2760.10       117.75 o
  -4  -1   5         54.08         50.86        20.44 o
  -3  -1   5      10043.21       9730.72       342.22 o
  -2  -1   5       5660.66       5689.81       175.75 o
  -1  -1   5       2228.48       2144.57        71.56 o
   0  -1   5      23678.80      24640.73       580.30 o
   1  -1   5       5004.35       4775.01       155.21 o
   2  -1   5       1932.25       2022.64        78.41 o
   3  -1   5      10482.88      10216.21       300.60 o
   4  -1   5       1273.99       1373.29        78.16 o
   5  -1   5       2489.70       2416.08       113.78 o
   6  -1   5       5780.10       5984.30       316.07 o
   7  -1   5        638.17        593.57        94.02 o
   8  -1   5       1267.98       1165.03       136.79 o
  -7   0   5       1443.96       1402.69       166.65 o
  -6   0   5       1631.29       1589.26       192.95 o
  -5   0   5         77.01         65.85        23.83 o
  -4   0   5       3379.11       3363.82       128.35 o
  -3   0   5       5314.01       5453.96       164.24 o
  -2   0   5        481.85        439.99        29.42 o
  -1   0   5      10037.01       9486.30       249.72 o
   0   0   5       2608.90       2427.97        82.41 o
   1   0   5       3858.22       3779.61       102.84 o
   2   0   5      18516.77      18748.30       486.67 o
   3   0   5       2818.16       2929.95       106.96 o
   4   0   5       2274.74       2381.41       103.31 o
   5   0   5       6212.37       6057.44       228.40 o
   6   0   5        879.65        951.71        63.30 o
   7   0   5       1799.48       1931.39       148.27 o
   8   0   5       2976.09       3164.78       216.00 o
  -7   1   5       1221.12       1302.00       171.25 o
  -6   1   5        159.51        179.83        69.65 o
  -5   1   5       3588.91       3509.24       308.49 o
  -4   1   5        541.88        533.62        39.22 o
  -3   1   5       1364.55       1361.02        50.04 o
  -2   1   5      12850.53      12605.65       334.88 o
  -1   1   5       3577.45       3484.66       100.15 o
   0   1   5       7583.64       8240.14       254.16 o
   1   1   5      12028.73      12254.10       310.08 o
   2   1   5       4640.00       4887.93       137.44 o
   3   1   5       1257.74       1301.91        61.25 o
   4   1   5      11411.71      11469.36       393.43 o
   5   1   5       2990.61       3062.38       127.50 o
   6   1   5       3165.16       3365.20       143.28 o
   7   1   5       4177.42       4403.61       183.28 o
   8   1   5        359.31        319.64        65.14 o
  -6   2   5       2363.93       2405.94       201.03 o
  -5   2   5       2654.78       2525.26       192.98 o
  -4   2   5        292.29        282.33        64.57 o
  -3   2   5      10155.87      10191.68       382.08 o
  -2   2   5       4226.98       4030.23       156.32 o
  -1   2   5       3054.67       3123.15       111.38 o
   0   2   5      21764.55      21230.67       638.43 o
   1   2   5       2104.71       2051.62        67.72 o
   2   2   5       1418.60       1517.74        56.88 o
   3   2   5      16256.36      16333.19       483.18 o
   4   2   5       1741.01       1793.69        80.85 o
   5   2   5       1607.11       1724.20        82.81 o
   6   2   5       5190.70       5485.51       211.78 o
   7   2   5        314.47        285.87        37.27 o
   8   2   5       2066.83       2014.63       158.97 o
   9   2   5       2113.60       2150.20       173.94 o
  -5   3   5         50.74         71.07        59.06 o
  -4   3   5       3058.91       3054.46       209.81 o
  -3   3   5       3658.58       3621.72       222.65 o
  -2   3   5        662.30        665.70        40.63 o
  -1   3   5       8884.99       8699.43       347.54 o
   0   3   5       4118.24       3945.57       121.75 o
   1   3   5       1296.74       1226.41        52.08 o
   2   3   5       8297.94       8263.58       271.28 o
   3   3   5       2497.08       2421.65        94.79 o
   4   3   5       3054.80       3115.78       123.89 o
   5   3   5       9415.92       9526.99       336.90 o
   6   3   5        439.74        471.39        43.54 o
   7   3   5       1718.87       1696.18        91.25 o
   8   3   5       3364.58       3539.95       159.03 o
   9   3   5         55.72         38.24        45.60 o
  -4   4   5       1890.00       1683.42       215.02 o
  -3   4   5         63.41         93.81        47.85 o
  -2   4   5       3907.52       4198.01       392.77 o
  -1   4   5       2811.40       2965.09       130.31 o
   0   4   5       1511.76       1439.77        52.65 o
   1   4   5       7339.54       7425.06       245.83 o
   2   4   5       2293.71       2188.33       102.94 o
   3   4   5        845.97        861.63        44.92 o
   4   4   5       7789.54       7556.11       268.01 o
   5   4   5       1012.87       1119.75        62.46 o
   6   4   5       2836.74       2930.99       128.50 o
   7   4   5       2693.97       2753.34       127.95 o
   8   4   5        151.53        123.14        32.79 o
   9   4   5       1058.03       1129.20        81.55 o
  -3   5   5       3816.30       3961.25       372.93 o
  -2   5   5       1365.62       1224.42       185.58 o
  -1   5   5        936.90        813.15       109.77 o
   0   5   5       4997.84       5268.84       190.25 o
   1   5   5       1362.26       1455.29        61.94 o
   2   5   5       1102.25       1024.11        60.77 o
   3   5   5       9034.55       9013.57       366.57 o
   4   5   5       1264.28       1367.96        87.98 o
   5   5   5       1573.30       1579.92        79.54 o
   6   5   5       5079.74       5495.79       213.92 o
   7   5   5        375.15        371.83        57.04 o
   8   5   5        998.55       1124.56        78.05 o
   9   5   5       1895.87       2166.03       119.58 o
  -2   6   5        578.98        641.37       146.05 o
  -1   6   5       4245.14       5258.75       436.65 o
   0   6   5       2560.61       2926.97       158.84 o
   1   6   5       2073.58       2105.86        91.89 o
   2   6   5       7143.13       7177.91       296.77 o
   3   6   5       2826.60       2854.85       137.38 o
   4   6   5       1388.99       1482.12        73.16 o
   5   6   5       5889.53       6209.80       285.95 o
   6   6   5        531.82        569.48        51.33 o
   7   6   5        769.30        805.95        63.66 o
   8   6   5       2337.61       2709.74       134.66 o
   9   6   5        249.62        230.47        56.34 o
   0   7   5        368.22        468.98       114.35 o
   1   7   5       3463.61       3766.82       194.67 o
   2   7   5       1316.61       1405.06        83.44 o
   3   7   5       1118.77       1162.35        75.77 o
   4   7   5       4050.62       4155.55       194.85 o
   5   7   5       1029.17       1256.42        86.19 o
   6   7   5       1270.20       1403.01        96.70 o
   7   7   5       2022.53       2294.50       136.28 o
   8   7   5        228.41        198.83        64.76 o
   1   8   5       1007.46       1151.70       160.39 o
   2   8   5        647.87        721.22        70.45 o
   4   8   5        371.50        460.95        56.76 o
   5   8   5       1087.78       1164.65        86.40 o
   6   8   5       2281.70       2728.95       258.59 o
   7   8   5        183.41        161.86        68.19 o
   3   9   5        689.41         65.69       139.10 o
   4   9   5        532.39        567.26       332.64 o
   5   9   5       1833.09       2506.97       146.66 o
   6   9   5        361.89        477.87        68.05 o
  -3  -9   6        202.34        216.51        77.98 o
  -2  -9   6        621.17        642.02       106.50 o
  -6  -8   6        167.42         68.19        92.70 o
  -5  -8   6       1125.61       1212.35       117.27 o
  -4  -8   6        461.61        537.09        91.40 o
  -3  -8   6        548.60        512.52       122.67 o
  -2  -8   6       2039.85       1813.79       143.66 o
  -1  -8   6        204.33        103.73        67.96 o
   0  -8   6        725.17        867.08       139.88 o
  -7  -7   6        133.56        146.57       103.93 o
  -6  -7   6       1748.28       1888.40       134.32 o
  -5  -7   6        694.84        676.18        98.99 o
  -4  -7   6        578.09        565.49        74.15 o
  -3  -7   6       2413.06       2472.10       175.07 o
  -2  -7   6        265.46        442.30        88.85 o
  -1  -7   6        927.64        893.44        88.02 o
   0  -7   6       2505.84       2671.04       155.55 o
   1  -7   6        131.53         84.58        73.39 o
  -7  -6   6       1613.99       1539.46       116.48 o
  -6  -6   6       1126.48       1311.72       104.79 o
  -5  -6   6        634.91        663.74        76.62 o
  -4  -6   6       3589.51       3677.54       185.41 o
  -3  -6   6        606.45        610.42        68.65 o
  -2  -6   6       1543.81       1579.66        94.29 o
  -1  -6   6       3732.04       3783.58       193.88 o
   0  -6   6        636.34        699.27        69.39 o
   1  -6   6       1302.06       1200.67        89.27 o
   3  -6   6         45.24         15.25        48.15 o
   4  -6   6       1362.64       1584.09       258.99 o
  -7  -5   6        985.94        921.28       142.91 o
  -6  -5   6        374.86        364.40        59.82 o
  -5  -5   6       3609.69       3806.08       182.43 o
  -4  -5   6       1350.45       1334.20        92.39 o
  -3  -5   6       1936.69       2053.11       166.81 o
  -2  -5   6       5848.24       6410.58       249.54 o
  -1  -5   6        907.34       1019.37        66.40 o
   1  -5   6       6185.69       6671.79       295.67 o
   2  -5   6        972.97        973.64        73.58 o
   3  -5   6       1962.68       2420.47       177.99 o
   4  -5   6       3117.43       3233.90       219.20 o
   5  -5   6         46.06         41.71        96.17 o
  -8  -4   6        523.09        549.65        98.67 o
  -7  -4   6        126.55        179.53        48.28 o
  -6  -4   6       2557.94       2589.86       140.34 o
  -5  -4   6       1078.63       1044.21        79.62 o
  -4  -4   6       1759.07       1853.64       104.87 o
  -3  -4   6       6000.65       5979.00       286.22 o
  -2  -4   6        672.24        657.99        51.62 o
  -1  -4   6       1376.83       1549.07        76.32 o
   0  -4   6       7904.08       8724.26       274.71 o
   1  -4   6        866.60        884.64        66.74 o
   2  -4   6       4225.40       4270.21       178.51 o
   3  -4   6       5110.85       5608.93       224.79 o
   4  -4   6         97.35        166.93        59.89 o
   5  -4   6       1951.63       2309.09       226.05 o
   6  -4   6       1850.90       2044.73       273.76 o
  -7  -3   6       2280.76       2350.20       130.35 o
  -6  -3   6       1440.47       1436.89        92.33 o
  -5  -3   6        767.44        809.75        80.01 o
  -4  -3   6       4516.36       4585.74       193.33 o
  -3  -3   6       1210.25       1119.30        72.36 o
  -2  -3   6       3325.83       3558.28       147.44 o
  -1  -3   6       7536.71       7523.68       273.81 o
   0  -3   6       1001.65       1013.16        47.79 o
   2  -3   6       9970.39      10668.08       384.99 o
   3  -3   6         90.33        100.09        23.69 o
   4  -3   6       3814.66       3690.04       231.46 o
   5  -3   6       3671.10       3853.84       245.36 o
   6  -3   6          2.78        -11.22        50.75 o
  -7  -2   6       1386.09       1346.76       116.98 o
  -6  -2   6        515.37        472.35        56.66 o
  -5  -2   6       5723.22       5979.15       236.87 o
  -4  -2   6       2251.92       2405.43       115.12 o
  -3  -2   6       1750.72       1717.62        90.52 o
  -2  -2   6       8767.93       8961.09       321.66 o
  -1  -2   6       4899.62       5070.37       192.66 o
   0  -2   6       3662.54       3693.31       129.06 o
   2  -2   6       1977.30       2051.14        87.67 o
   3  -2   6       5773.69       6101.68       282.73 o
   4  -2   6       7611.99       7483.24       281.36 o
   5  -2   6        686.86        625.22        89.46 o
   6  -2   6       2421.82       2319.77       260.38 o
   7  -2   6       2024.67       1976.10       174.49 o
  -7  -1   6        129.63        109.47        77.02 o
  -6  -1   6       3572.93       3296.61       177.53 o
  -5  -1   6       2441.03       2380.22       175.56 o
  -4  -1   6        328.80        303.16        37.48 o
  -3  -1   6       8510.51       8342.39       303.08 o
  -2  -1   6       1567.38       1564.59        78.09 o
  -1  -1   6       1330.29       1318.78        70.58 o
   0  -1   6      18222.31      19652.23      1035.43 o
   2  -1   6       6204.08       6401.89       241.75 o
   3  -1   6       6882.86       6823.92       225.98 o
   4  -1   6        313.79        325.18        34.09 o
   5  -1   6       2367.35       2396.60       115.96 o
   6  -1   6       4100.12       4100.32       241.01 o
   7  -1   6        157.52        114.74        57.74 o
   8  -1   6       1890.43       1797.29       230.85 o
  -7   0   6       2343.68       2340.05       219.62 o
  -6   0   6        948.97        873.15       132.22 o
  -5   0   6       1225.14       1080.95        83.25 o
  -4   0   6       5454.48       5247.00       253.22 o
  -3   0   6       3424.48       3512.23       119.17 o
  -2   0   6       2305.38       2197.28       117.39 o
  -1   0   6      11871.03      11285.71       337.07 o
   0   0   6       1787.94       2126.62        84.49 o
   1   0   6       8200.63       7756.18       358.25 o
   2   0   6      14080.23      13864.23       474.14 o
   3   0   6        659.80        649.63        46.31 o
   4   0   6       4343.83       4298.46       168.84 o
   5   0   6       6831.10       6710.89       252.46 o
   6   0   6        186.75        150.38        31.14 o
   7   0   6       2283.56       2277.67       165.68 o
   8   0   6       2223.74       2379.90       183.37 o
  -6   1   6        285.08        328.95        91.76 o
  -5   1   6       4092.34       3848.19       263.45 o
  -4   1   6       2130.03       2137.10       117.24 o
  -3   1   6        585.81        673.70        35.38 o
  -2   1   6      11357.25      11067.81       324.58 o
  -1   1   6       4319.40       4604.42       148.63 o
   0   1   6       4234.49       4037.03       176.26 o
   1   1   6      15552.21      15414.70       405.02 o
   2   1   6       1495.04       1465.23        60.95 o
   3   1   6       9149.05       9605.53       332.70 o
   4   1   6       7503.54       7249.41       260.92 o
   5   1   6        527.62        543.44        45.84 o
   6   1   6       6042.77       6180.09       237.16 o
   7   1   6       4391.86       4424.09       186.15 o
   8   1   6         51.63         21.44        42.77 o
  -6   2   6       2359.01       2374.00       274.05 o
  -5   2   6       1207.09       1224.80       138.14 o
  -4   2   6        363.49        264.95        69.49 o
  -3   2   6       6922.79       6639.41       430.38 o
  -2   2   6       1627.07       1561.07       103.47 o
  -1   2   6       1046.12        991.79        66.61 o
   0   2   6      10533.66      10131.03       296.37 o
   1   2   6       1051.67       1005.00        42.59 o
   2   2   6       5635.11       5489.48       173.16 o
   3   2   6      16578.64      17087.65       506.65 o
   4   2   6       1632.52       1760.06        80.73 o
   5   2   6       2511.87       2485.27       109.90 o
   6   2   6       8964.52       9216.96       333.09 o
   7   2   6        608.88        642.89        56.91 o
   8   2   6       3120.23       3103.87       147.31 o
   9   2   6       1993.52       2188.25       175.86 o
  -5   3   6        434.60        441.13       130.77 o
  -4   3   6       2348.75       2383.19       285.91 o
  -3   3   6       2239.42       2004.13       158.72 o
  -2   3   6       1551.27       1470.16       153.22 o
  -1   3   6      11027.16      10686.75       539.64 o
   0   3   6       1201.45       1143.84        41.40 o
   1   3   6       3155.56       3081.56       110.85 o
   2   3   6       7932.34       7745.99       314.01 o
   3   3   6       1124.38       1160.89        51.47 o
   4   3   6       3472.26       3403.89       133.53 o
   5   3   6       8126.55       8146.57       293.01 o
   6   3   6        480.49        512.53        46.48 o
   7   3   6       1702.83       1790.50        95.29 o
   8   3   6       2661.16       2731.36       133.37 o
   9   3   6         31.70         76.58        46.58 o
  -4   4   6       1164.54       1054.81       205.24 o
  -3   4   6        579.72        383.29       127.12 o
  -2   4   6       5539.52       6120.94       379.25 o
  -1   4   6        969.03        919.40        82.50 o
   0   4   6       2874.99       2813.30       126.66 o
   1   4   6       7735.53       7892.03       237.04 o
   2   4   6        883.48        846.32        54.26 o
   3   4   6       4164.13       4373.16       159.46 o
   4   4   6       6476.06       6065.40       219.80 o
   5   4   6        387.79        402.78        38.42 o
   6   4   6       3665.67       3661.63       153.19 o
   7   4   6       3401.29       3539.75       154.55 o
   8   4   6          3.44         -1.93        24.18 o
   9   4   6       1835.44       1965.43       148.64 o
  -3   5   6       3445.13       3281.32       346.09 o
  -2   5   6       1849.67       1638.64       221.22 o
  -1   5   6        706.83        768.93       112.07 o
   0   5   6       6729.49       7107.31       332.11 o
   1   5   6       1557.20       1508.70        70.73 o
   2   5   6        868.88        782.37        53.01 o
   3   5   6       8103.96       8027.42       330.77 o
   4   5   6        339.31        347.65        33.00 o
   5   5   6       2707.95       2779.38       119.21 o
   6   5   6       5210.87       5346.32       209.03 o
   7   5   6         67.56         45.24        24.31 o
   8   5   6       2169.20       2294.15       118.72 o
   9   5   6       1561.20       1708.67       105.74 o
  -2   6   6        433.62        415.30       129.03 o
  -1   6   6       3154.06       4546.88       394.84 o
   0   6   6        874.92        929.64       195.17 o
   1   6   6        725.62        807.09        67.59 o
   2   6   6       2327.10       2443.39       119.16 o
   3   6   6       1282.11       1387.90        81.97 o
   4   6   6       1111.03       1107.15        74.45 o
   5   6   6       4204.12       4510.86       209.05 o
   6   6   6         92.48         86.76        27.40 o
   7   6   6       1300.33       1477.54        87.87 o
   8   6   6       2524.37       2981.15       143.60 o
   9   6   6         58.06         46.32        41.07 o
   0   7   6        792.13       1096.68       158.82 o
   1   7   6       2821.12       3257.76       177.26 o
   2   7   6        403.96        460.12        67.61 o
   3   7   6       2024.91       2138.99       114.46 o
   4   7   6       3441.45       3567.98       173.16 o
   5   7   6        220.72        251.55        76.46 o
   6   7   6       1563.91       1696.01       107.78 o
   7   7   6       2090.04       2306.65       137.17 o
   8   7   6        101.10         99.40        51.10 o
   1   8   6        356.91        373.55       107.39 o
   2   8   6        979.11       1016.22        86.73 o
   4   8   6        250.31        211.94        41.66 o
   5   8   6       1594.52       1727.47       110.63 o
   6   8   6       2308.85       2706.14       203.47 o
   7   8   6         41.39         65.48        36.23 o
   3   9   6        543.11        550.16        87.31 o
   5   9   6       2002.49       2574.88       223.13 o
  -5  -8   7        888.58        946.22       124.91 o
  -4  -8   7        114.33         55.46        48.35 o
  -3  -8   7        889.73        983.07       114.07 o
  -2  -8   7       1625.27       1565.71       284.76 o
  -1  -8   7          4.61         32.07        36.80 o
  -6  -7   7       1304.12       1356.07       169.77 o
  -5  -7   7        199.77        116.65        46.17 o
  -4  -7   7        923.47        911.69        93.29 o
  -3  -7   7       2256.45       2400.04       402.71 o
  -2  -7   7         64.62         39.60        33.23 o
  -1  -7   7       1440.61       1405.94       110.04 o
   0  -7   7       2266.26       2375.55       229.20 o
   1  -7   7          2.44        -23.11        41.50 o
  -7  -6   7       1099.02       1146.47       126.85 o
  -6  -6   7        308.64        316.43        68.23 o
  -5  -6   7        679.99        656.60        80.12 o
  -4  -6   7       2888.18       2796.76       153.35 o
  -3  -6   7        586.54        627.77        70.92 o
  -2  -6   7       1847.30       1785.02       124.90 o
  -1  -6   7       3623.96       3907.16       203.46 o
   0  -6   7        195.87        203.11        46.01 o
   1  -6   7        958.88       1116.90       103.58 o
   3  -6   7          4.80        -24.32        42.99 o
   4  -6   7       1602.08       1828.27       203.36 o
  -7  -5   7        397.78        384.37        71.08 o
  -6  -5   7       1006.85       1073.02        96.53 o
  -5  -5   7       3496.84       3467.77       234.94 o
  -4  -5   7        812.18        759.47        71.41 o
  -3  -5   7       1266.93       1285.37        97.76 o
  -2  -5   7       2813.44       2997.55       140.05 o
  -1  -5   7        367.40        414.58        49.16 o
   1  -5   7       1967.41       2120.11       137.72 o
   2  -5   7        204.91        202.81        41.00 o
   3  -5   7       1433.33       1824.47       202.20 o
   4  -5   7       1864.60       2211.93       181.57 o
   5  -5   7          7.66          7.19        58.27 o
  -7  -4   7        325.89        264.48        59.42 o
  -6  -4   7       2746.36       2925.79       158.63 o
  -5  -4   7        625.00        722.76        76.16 o
  -4  -4   7       2428.04       2357.84       127.81 o
  -3  -4   7       5520.87       5695.69       277.24 o
  -2  -4   7        115.97         70.86        23.81 o
  -1  -4   7       3325.86       3599.69       150.88 o
   0  -4   7       5007.57       5693.29       227.79 o
   1  -4   7         41.91         36.27        22.53 o
   2  -4   7       4505.56       4717.36       223.32 o
   3  -4   7       2989.56       3516.04       157.98 o
   4  -4   7         80.67         78.37        58.12 o
   5  -4   7       2476.91       2629.84       205.18 o
   6  -4   7       1573.41       1548.72       234.67 o
  -7  -3   7       1793.07       2042.02       124.99 o
  -6  -3   7        669.90        697.99        73.47 o
  -5  -3   7       1651.43       1704.84       104.94 o
  -4  -3   7       4635.28       4741.81       266.12 o
  -3  -3   7        617.86        628.55        73.64 o
  -2  -3   7       5223.50       5463.00       214.67 o
  -1  -3   7       7547.47       7900.28       290.33 o
   0  -3   7         47.21         39.21        14.09 o
   2  -3   7      10047.78      11450.51       527.39 o
   3  -3   7         44.40         49.79        24.94 o
   4  -3   7       5327.30       5516.48       378.59 o
   5  -3   7       3158.29       3637.66       242.02 o
   6  -3   7        152.00         74.94        63.50 o
  -7  -2   7        463.42        275.11       104.54 o
  -6  -2   7        537.28        496.63        60.28 o
  -5  -2   7       3627.36       3850.44       173.97 o
  -4  -2   7        275.39        270.27        40.55 o
  -3  -2   7       3877.33       3777.60       175.40 o
  -2  -2   7       5154.18       4931.82       196.49 o
  -1  -2   7       2011.91       2063.93       102.74 o
   0  -2   7       5173.45       5801.77       195.61 o
   2  -2   7        135.54        139.21        27.13 o
   3  -2   7       7319.90       7886.32       232.70 o
   4  -2   7       5385.76       5296.04       215.62 o
   5  -2   7          4.34        -10.98        33.32 o
   6  -2   7       3175.13       3192.37       217.53 o
   7  -2   7       1959.12       1961.14       176.09 o
  -7  -1   7        529.44        501.09       123.09 o
  -6  -1   7       3616.44       3284.24       238.46 o
  -5  -1   7        592.32        584.51        57.48 o
  -4  -1   7       3168.53       2958.00       193.42 o
  -3  -1   7       7156.48       7051.66       269.93 o
  -2  -1   7        150.55        160.52        30.56 o
  -1  -1   7       3822.24       3984.48       163.46 o
   0  -1   7      11124.46      12667.80       658.33 o
   1  -1   7        727.70        851.90        57.34 o
   2  -1   7       3748.62       3527.20       131.18 o
   3  -1   7       4312.27       4019.86       185.01 o
   4  -1   7          5.48        -11.49        19.84 o
   5  -1   7       3245.67       3141.55       168.28 o
   6  -1   7       2184.74       2374.44       171.01 o
   7  -1   7          8.19         48.90        52.18 o
   8  -1   7       2005.46       1883.64       243.24 o
  -6   0   7        714.67        622.63       121.10 o
  -5   0   7       1667.25       1648.82       118.47 o
  -4   0   7       6825.23       6639.91       548.56 o
  -3   0   7       2038.70       1929.62       131.60 o
  -2   0   7       3995.82       3718.86       132.39 o
  -1   0   7      12082.93      11722.12       364.68 o
   0   0   7       1749.04       2080.96        99.37 o
   1   0   7       7290.04       6650.05       246.77 o
   2   0   7       8471.43       8240.90       298.29 o
   3   0   7        134.32        128.04        24.77 o
   4   0   7       7766.48       7831.77       286.72 o
   5   0   7       3518.87       3472.73       149.76 o
   6   0   7        260.83        255.33        41.38 o
   7   0   7       2327.07       2130.45       159.79 o
   8   0   7       1586.06       1657.33       197.17 o
  -6   1   7        493.91        461.26       109.89 o
  -5   1   7       4537.76       4469.86       304.98 o
  -4   1   7        661.28        701.91        72.78 o
  -3   1   7       3003.91       2927.32       183.18 o
  -2   1   7       6265.85       6696.52       230.14 o
  -1   1   7       2177.25       2448.19        91.91 o
   0   1   7       7729.76       8537.80       305.21 o
   1   1   7      17931.37      17676.48       599.78 o
   2   1   7        458.27        477.97        36.00 o
   3   1   7       9065.82       9330.86       328.35 o
   4   1   7       5582.03       5412.32       204.60 o
   5   1   7        101.91         95.06        24.96 o
   6   1   7       7039.64       7234.56       274.77 o
   7   1   7       3587.25       3646.37       163.67 o
   8   1   7         14.16         33.92        44.37 o
  -6   2   7       2200.58       1942.11       200.99 o
  -5   2   7        393.49        451.97       102.84 o
  -4   2   7        932.55        866.19       123.42 o
  -3   2   7       6435.06       6181.89       446.95 o
  -2   2   7        889.48       1000.52        90.87 o
  -1   2   7       2060.14       2071.25       103.47 o
   0   2   7      11940.57      12294.86       359.62 o
   1   2   7        454.97        513.22        31.02 o
   2   2   7       6986.53       6794.43       240.69 o
   3   2   7       9840.80       9790.19       302.40 o
   4   2   7        176.24        206.90        28.02 o
   5   2   7       4256.99       4324.72       171.14 o
   6   2   7       3929.11       4213.90       173.35 o
   7   2   7          3.97         11.24        24.03 o
   8   2   7       3144.63       3076.45       148.07 o
   9   2   7       1380.91       1622.91       151.43 o
  -5   3   7        606.42        426.93       154.16 o
  -4   3   7       2709.45       2372.93       387.73 o
  -3   3   7        451.90        366.14        77.85 o
  -2   3   7       3645.41       3596.05       305.25 o
  -1   3   7       7470.66       7604.47       406.72 o
   0   3   7        439.19        396.09        25.16 o
   1   3   7       5787.16       5598.50       173.38 o
   3   3   7          5.96         26.02        14.04 o
   4   3   7       4263.75       4050.18       155.89 o
   5   3   7       5329.48       5264.10       200.47 o
   6   3   7          2.37          8.03        19.89 o
   7   3   7       3558.95       3398.31       150.62 o
   8   3   7       2502.01       2467.42       125.43 o
   9   3   7         27.06          1.05        43.41 o
  -4   4   7        408.79        234.49       124.01 o
  -3   4   7       1363.53        708.24       171.26 o
  -2   4   7       5340.25       5725.03       656.62 o
  -1   4   7        837.64        827.24       106.28 o
   0   4   7       4126.46       4188.39       212.16 o
   1   4   7      11414.71      11460.57       337.57 o
   2   4   7        126.39        115.50        34.41 o
   3   4   7       6756.15       7055.12       373.94 o
   4   4   7       4906.86       4610.43       169.24 o
   5   4   7        246.59        231.87        32.48 o
   6   4   7       4951.92       5001.73       197.42 o
   7   4   7       2805.86       2856.10       132.46 o
   8   4   7        104.14         84.43        31.51 o
   9   4   7       2282.09       2423.96       129.91 o
  -3   5   7       3232.17       2577.36       312.74 o
  -2   5   7        642.15        676.96       162.67 o
  -1   5   7       2126.57       2270.60       381.82 o
   0   5   7       6138.03       6416.53       308.11 o
   1   5   7        228.15        214.04        28.56 o
   2   5   7       2374.83       2393.15       116.54 o
   3   5   7       6779.75       6631.70       279.98 o
   4   5   7          9.42         13.56        14.98 o
   5   5   7       3651.39       3718.16       149.81 o
   6   5   7       4559.96       4620.96       185.21 o
   7   5   7          0.65         16.46        22.92 o
   8   5   7       2890.37       3095.83       157.34 o
   9   5   7       1367.12       1582.49       120.55 o
  -2   6   7        806.47       1024.39       195.53 o
  -1   6   7       2822.73       3805.59       350.22 o
   0   6   7        454.95        584.33        70.90 o
   1   6   7       1983.68       2190.79       131.90 o
   2   6   7       5120.94       5052.70       218.80 o
   3   6   7        354.62        338.03        42.20 o
   4   6   7       1904.58       1943.53       108.11 o
   5   6   7       4001.88       4088.95       194.60 o
   6   6   7          8.81         11.42        26.05 o
   7   6   7       2178.67       2207.45       130.03 o
   8   6   7       1563.46       1708.51       116.20 o
   0   7   7       1179.50       1457.58       187.46 o
   1   7   7       2707.06       2766.15       168.52 o
   2   7   7        246.15        315.47        51.35 o
   3   7   7       1411.65       1529.43        91.88 o
   4   7   7       2201.04       2368.20       128.17 o
   5   7   7        138.85        127.55        35.49 o
   6   7   7       1454.70       1647.50       107.22 o
   7   7   7       1609.10       1803.36       119.11 o
   8   7   7         28.29         14.09        35.23 o
   1   8   7        118.45        151.41        87.68 o
   2   8   7       1011.97       1154.76        94.22 o
   4   8   7         63.56         38.50        52.53 o
   5   8   7       1583.63       1606.64       106.87 o
   6   8   7       1828.28       2127.78       138.43 o
   7   8   7          5.18         -2.35        32.02 o
  -4  -8   8          7.58          0.77        48.18 o
  -3  -8   8        837.82        865.91       133.51 o
  -1  -8   8          0.21         -0.55        37.48 o
  -6  -7   8        978.57       1042.09       155.86 o
  -5  -7   8         44.78         49.45        41.65 o
  -4  -7   8       1188.38       1019.90       100.94 o
  -3  -7   8       2412.87       1451.55       243.73 o
  -2  -7   8          9.40         16.84        34.67 o
  -1  -7   8       1985.54       2187.82       147.16 o
   0  -7   8       2056.73       2426.35       156.25 o
   1  -7   8         43.59         44.31        47.64 o
  -6  -6   8         99.11         65.16        44.19 o
  -5  -6   8        649.38        690.73        82.62 o
  -4  -6   8       1956.78       1940.81       163.54 o
  -3  -6   8         84.46         40.94        32.31 o
  -2  -6   8       2353.76       2502.53       132.80 o
   0  -6   8          0.12         15.98        27.40 o
   1  -6   8       1670.19       1756.25       119.72 o
   3  -6   8         42.02         63.68        54.88 o
  -7  -5   8        138.72        111.04        56.96 o
  -6  -5   8        766.63        779.63        92.12 o
  -5  -5   8       1713.58       1762.53       122.32 o
  -4  -5   8        142.61         74.57        32.91 o
  -3  -5   8       1740.21       1969.37       130.95 o
  -2  -5   8       2977.24       3241.01       218.37 o
  -1  -5   8         19.87         -7.68        19.47 o
   0  -5   8       3648.79       3920.77       200.96 o
   1  -5   8       2647.26       2990.28       252.16 o
   2  -5   8          2.18          3.77        24.49 o
   4  -5   8       1852.27       1728.57       164.79 o
  -7  -4   8        682.75        620.79       103.12 o
  -6  -4   8       1864.60       2048.97       133.32 o
  -5  -4   8        140.33        142.96        48.89 o
  -4  -4   8       2093.12       2029.37       178.49 o
  -3  -4   8       4987.34       5267.54       264.26 o
  -2  -4   8          3.42          2.99        20.29 o
  -1  -4   8       3536.21       3603.05       155.48 o
   0  -4   8       3878.82       4129.31       169.06 o
   1  -4   8        155.55        203.00        41.79 o
   2  -4   8       2181.85       2264.09       131.41 o
   3  -4   8       2306.04       2658.79       132.12 o
   4  -4   8         78.25        109.37        62.33 o
   5  -4   8       2157.44       2504.78       204.14 o
  -7  -3   8       1495.08       1441.08       140.12 o
  -6  -3   8        247.35        253.86        60.83 o
  -5  -3   8       1915.68       1998.86       121.29 o
  -4  -3   8       4144.63       3982.17       186.21 o
  -3  -3   8        344.59        369.28        56.11 o
  -2  -3   8       5205.97       5303.29       217.12 o
  -1  -3   8       6123.15       6155.19       239.30 o
   0  -3   8         46.62         47.46        18.73 o
   2  -3   8       6710.70       7795.99       285.45 o
   3  -3   8         24.82         64.23        28.65 o
   4  -3   8       3699.73       4005.37       177.53 o
   5  -3   8       1967.22       1981.11       169.48 o
   6  -3   8        381.94        368.87        95.43 o
  -7  -2   8        327.66        365.74       175.57 o
  -6  -2   8        969.92        943.78       106.54 o
  -5  -2   8       3174.46       3101.11       154.72 o
  -4  -2   8        135.24         84.91        30.68 o
  -3  -2   8       4209.16       4026.50       305.76 o
  -2  -2   8       5903.47       5936.57       236.49 o
  -1  -2   8        361.06        381.18        44.66 o
   0  -2   8       7014.28       8463.76       309.36 o
   2  -2   8         35.46         26.57        18.83 o
   3  -2   8       6622.86       6678.88       225.76 o
   4  -2   8       4926.88       4921.43       207.81 o
   5  -2   8         68.09         91.17        55.81 o
   6  -2   8       3576.81       3393.84       231.47 o
   7  -2   8       1458.03       1241.13       146.38 o
  -6  -1   8       1952.20       1907.61       143.88 o
  -5  -1   8        282.99        264.49        58.76 o
  -4  -1   8       1111.29        963.62        96.62 o
  -3  -1   8       3271.95       3188.82       150.98 o
  -2  -1   8         56.84         41.88        22.42 o
  -1  -1   8       4085.64       4116.44       172.65 o
   0  -1   8       3613.31       3817.93       159.10 o
   1  -1   8          1.50          5.61        15.82 o
   2  -1   8       7600.58       7444.67       275.49 o
   3  -1   8       6950.77       7210.70       277.41 o
   4  -1   8        372.82        406.28        49.73 o
   5  -1   8       4710.57       4536.58       199.72 o
   6  -1   8       1731.88       1776.07       145.22 o
   7  -1   8        178.83        175.43        66.75 o
  -6   0   8        347.80        215.62        93.97 o
  -5   0   8       2383.93       2160.98       171.94 o
  -4   0   8       3045.10       2882.18       302.17 o
  -3   0   8         22.64         28.17        24.96 o
  -2   0   8       5646.20       5267.05       207.78 o
  -1   0   8       5026.48       5073.93       202.82 o
   0   0   8        187.27        287.54        37.67 o
   1   0   8       7554.29       7553.79       279.05 o
   2   0   8       5760.14       5328.26       206.63 o
   3   0   8         91.59         83.18        24.41 o
   4   0   8       6604.68       6311.63       242.93 o
   5   0   8       3966.83       3882.55       166.67 o
   6   0   8        150.14        136.49        35.85 o
   7   0   8       1971.93       2197.40       167.67 o
   8   0   8       1220.84       1360.38       195.58 o
  -6   1   8        841.18        839.56       187.99 o
  -5   1   8       3952.92       3842.24       286.86 o
  -4   1   8        256.53        183.60        49.88 o
  -3   1   8       3258.75       2855.95       288.47 o
  -2   1   8       5889.50       5614.36       261.25 o
  -1   1   8        640.51        717.60        46.27 o
   0   1   8      11014.73      12361.94       428.88 o
   1   1   8      10568.81       9632.51       450.46 o
   2   1   8        361.95        374.58        46.97 o
   3   1   8       8013.89       7965.37       289.56 o
   4   1   8       3553.31       3413.56       143.42 o
   5   1   8        138.69        116.12        30.20 o
   6   1   8       4059.35       4022.26       172.67 o
   7   1   8       1239.92       1353.60        87.33 o
   8   1   8        245.43        163.52        67.49 o
  -5   2   8        177.66        131.66        78.90 o
  -4   2   8       1678.51       1342.61       154.41 o
  -3   2   8       5288.42       5012.00       281.59 o
  -2   2   8        173.19        176.79        42.80 o
  -1   2   8       2946.05       2915.07       240.13 o
   0   2   8       7145.49       7370.75       375.31 o
   1   2   8        126.06        105.82        22.79 o
   3   2   8       8077.88       8424.58       300.95 o
   4   2   8         70.10         80.27        22.37 o
   5   2   8       5374.05       5483.59       211.17 o
   6   2   8       2183.94       2320.93       113.37 o
   7   2   8         29.09         45.60        27.70 o
   8   2   8       3028.52       3262.45       156.72 o
  -5   3   8       1550.80        949.09       231.96 o
  -4   3   8       2421.91       1379.15       258.42 o
  -3   3   8         32.90         33.99        83.42 o
  -2   3   8       1736.19       1968.34       202.22 o
  -1   3   8       4375.73       4894.67       302.72 o
   0   3   8        207.77        195.90        20.48 o
   1   3   8       6231.15       5939.98       185.73 o
   3   3   8         57.67         60.75        18.09 o
   4   3   8       4957.59       4804.69       183.28 o
   5   3   8       3774.06       3894.08       157.93 o
   6   3   8        312.08        275.37        49.09 o
   7   3   8       3296.18       3476.37       155.40 o
   8   3   8       1625.98       1750.76       103.13 o
   9   3   8        166.19        119.77        81.31 o
  -4   4   8        206.54        125.54       118.58 o
  -3   4   8       1828.52        903.34       201.47 o
  -2   4   8       3308.40       3832.30       372.47 o
  -1   4   8          7.31         43.21        36.22 o
   0   4   8       5069.87       5325.39       421.88 o
   1   4   8       3739.15       3752.10       161.36 o
   2   4   8        660.15        572.94        49.05 o
   3   4   8       8179.18       8045.42       334.95 o
   4   4   8       3332.02       3283.23       136.14 o
   5   4   8         21.22         16.88        18.02 o
   6   4   8       4653.72       4742.75       189.94 o
   7   4   8       1894.53       2017.05       105.16 o
   8   4   8         89.99         63.96        31.25 o
   9   4   8       2389.93       2456.22       158.49 o
  -3   5   8       2459.52       1559.70       245.64 o
  -2   5   8         42.17        -10.04        73.77 o
  -1   5   8       2256.29       2422.33       282.99 o
   0   5   8       5977.37       6207.84       487.58 o
   1   5   8          1.02         27.38        28.67 o
   2   5   8       5730.72       5289.56       228.96 o
   3   5   8       5961.10       5807.65       251.17 o
   4   5   8        117.45         95.98        29.03 o
   5   5   8       4956.24       4996.24       192.06 o
   6   5   8       3042.94       3130.45       137.14 o
   7   5   8         30.09         35.19        26.20 o
   8   5   8       2459.02       2681.10       133.78 o
  -2   6   8        910.14        946.39       190.13 o
  -1   6   8       2449.96       3386.96       325.35 o
   0   6   8        101.18         88.80        41.88 o
   1   6   8       3253.42       3189.70       178.23 o
   2   6   8       3110.48       3079.52       171.59 o
   3   6   8         29.24         17.49        25.33 o
   4   6   8       2197.63       2133.87       117.18 o
   5   6   8       3276.89       3458.67       171.86 o
   6   6   8         68.21         58.61        31.33 o
   7   6   8       2527.94       2600.81       148.51 o
   8   6   8       1033.21       1123.74        93.22 o
   0   7   8       1386.29       1742.65       208.75 o
   1   7   8       2011.79       2327.89       147.30 o
   2   7   8          0.64        -14.61        31.35 o
   4   7   8       1642.88       1599.77       126.44 o
   5   7   8         38.91         40.56        29.79 o
   6   7   8       2512.94       2551.70       145.35 o
   7   7   8       1227.46       1350.22       102.40 o
   8   7   8        146.26        195.44        81.88 o
   1   8   8          2.99         -5.41        65.27 o
   2   8   8       1444.95       1528.86       116.75 o
   3   8   8       1722.74       1796.02       153.89 o
   4   8   8         48.16         63.17        44.27 o
   5   8   8       1482.59       1796.02       115.30 o
   6   8   8       1362.93       1423.11       111.33 o
   7   8   8        122.55        119.73        70.68 o
  -3  -8   9        793.17        790.98       136.79 o
  -2  -8   9        652.85        771.20       132.91 o
  -1  -8   9         49.41         43.19        43.44 o
  -5  -7   9          1.32         16.42        42.65 o
  -4  -7   9       1215.79       1273.12       178.00 o
  -3  -7   9       1140.17       1240.26       206.01 o
  -2  -7   9         92.51         71.42        40.60 o
  -1  -7   9       1545.99       1789.13       135.01 o
   0  -7   9        762.81        798.42        93.92 o
   1  -7   9        367.28         95.75       147.18 o
  -6  -6   9         15.30          3.64        43.95 o
  -5  -6   9        802.40        837.85       116.79 o
  -4  -6   9       1255.75        685.75       185.55 o
  -3  -6   9          3.03          2.99        31.85 o
  -2  -6   9       2589.24       2629.35       169.17 o
  -1  -6   9       2473.13       2588.62       162.76 o
   0  -6   9        379.82        398.14        64.11 o
   1  -6   9       3203.34       3540.71       194.47 o
   3  -6   9        251.68        122.17       163.01 o
  -6  -5   9        991.01        919.26       167.46 o
  -5  -5   9       1213.05       1256.01       118.59 o
  -4  -5   9          0.51         24.36        31.70 o
  -3  -5   9       2171.67       2255.27       128.51 o
  -2  -5   9       2010.38       2196.19       138.85 o
  -1  -5   9         57.74         49.45        25.84 o
   0  -5   9       3679.44       3930.80       206.97 o
   1  -5   9       1568.07       1545.27       111.06 o
   2  -5   9        331.33        302.99        52.92 o
   4  -5   9       1195.50       1258.89       199.83 o
  -6  -4   9       1282.06       1316.09       113.48 o
  -5  -4   9          0.86         -2.64        32.72 o
  -4  -4   9       2155.81       1353.61       233.28 o
  -3  -4   9       3054.39       3005.64       151.20 o
  -2  -4   9        300.67        265.70        43.00 o
  -1  -4   9       4261.29       4390.84       186.85 o
   0  -4   9       2749.84       3054.89       137.15 o
   1  -4   9        377.64        465.37        61.21 o
   2  -4   9       4191.91       4645.69       230.27 o
   3  -4   9       1174.90       1342.52        98.40 o
   4  -4   9        676.18        590.14       106.05 o
   5  -4   9       2950.11       3467.50       249.89 o
  -6  -3   9         52.42         49.96        41.87 o
  -5  -3   9       2552.34       2612.17       148.84 o
  -4  -3   9       4345.76       4151.91       265.57 o
  -3  -3   9        194.06        161.77        45.96 o
  -2  -3   9       4451.01       4413.19       310.62 o
  -1  -3   9       4894.51       5167.59       211.76 o
   0  -3   9        499.54        558.08        51.53 o
   1  -3   9       4733.75       5112.70       202.81 o
   2  -3   9       3097.15       3308.71       141.29 o
   3  -3   9        249.88        319.54        47.69 o
   4  -3   9       3518.54       3524.43       165.66 o
   5  -3   9       1687.24       1854.66       168.76 o
   6  -3   9        680.39        719.93       126.73 o
  -6  -2   9        976.11        842.28       112.73 o
  -5  -2   9       2159.83       2078.04       127.07 o
  -4  -2   9        305.25        294.72        52.39 o
  -3  -2   9       3805.03       2246.73       255.75 o
  -2  -2   9       4685.93       4643.49       240.03 o
  -1  -2   9         30.98          8.66        20.83 o
   0  -2   9       5114.83       5701.78       231.12 o
   1  -2   9       4204.13       4624.38       223.77 o
   2  -2   9        194.25        144.77        34.29 o
   3  -2   9       6375.47       6917.14       238.41 o
   4  -2   9       2587.88       2616.13       166.46 o
   5  -2   9        583.24        506.63        91.29 o
   6  -2   9       3707.85       3481.63       424.96 o
   7  -2   9        846.43        603.98       161.14 o
  -6  -1   9       1562.24       1338.88       214.96 o
  -5  -1   9          2.10        -11.42        39.70 o
  -4  -1   9       2666.42       2524.77       135.62 o
  -3  -1   9       4259.83       3869.05       180.90 o
  -2  -1   9        382.25        315.92        46.62 o
  -1  -1   9       6012.62       6395.51       251.26 o
   0  -1   9       3563.48       4070.27       170.89 o
   1  -1   9        348.97        415.82        46.19 o
   2  -1   9       8583.63       8578.41       348.61 o
   3  -1   9       5003.01       4767.60       174.37 o
   4  -1   9        481.41        474.63        56.42 o
   5  -1   9       5050.21       4925.07       211.44 o
   6  -1   9       1493.61       1533.81       139.40 o
   7  -1   9        572.15        557.02       102.76 o
  -6   0   9         55.14         36.91        82.98 o
  -5   0   9       2239.04       2175.24       156.34 o
  -4   0   9       2364.98       2195.24       242.74 o
  -3   0   9          5.36          8.93        27.30 o
  -2   0   9       5853.31       5522.25       221.87 o
  -1   0   9       5176.06       5944.30       234.82 o
   0   0   9        276.71        307.95        40.18 o
   1   0   9       6159.74       6294.05       242.37 o
   2   0   9       3944.29       3645.69       155.16 o
   3   0   9       1331.04       1336.46        81.91 o
   4   0   9       9191.95       8634.51       323.85 o
   5   0   9       3327.96       3272.51       150.73 o
   6   0   9       1599.74       1590.91        98.31 o
   7   0   9       3424.32       3399.73       221.52 o
   8   0   9        822.92        806.57       120.26 o
  -5   1   9       2421.77       1888.70       336.56 o
  -4   1   9        161.22        125.47        53.15 o
  -3   1   9       4055.43       3178.41       335.97 o
  -2   1   9       3669.34       3628.02       214.99 o
  -1   1   9         83.06        103.56        26.09 o
   0   1   9       6267.70       7158.35       266.80 o
   1   1   9       4550.90       4124.31       169.12 o
   2   1   9         15.24          2.72        16.93 o
   3   1   9      10221.65      10043.65       362.06 o
   4   1   9       2564.12       2454.74       116.16 o
   5   1   9        636.69        644.60        57.95 o
   6   1   9       5195.69       4980.85       207.43 o
   7   1   9       1831.95       1756.14       105.62 o
   8   1   9        550.10        545.65        95.11 o
  -5   2   9          1.62          7.72       100.80 o
  -4   2   9       1903.52       1529.07       311.70 o
  -3   2   9       3519.19       2957.77       165.78 o
  -2   2   9         54.64         34.29        34.49 o
  -1   2   9       3467.30       3556.14       353.10 o
   0   2   9       4818.41       4911.29       201.66 o
   1   2   9         24.22         18.18        17.88 o
   2   2   9       5620.26       5571.24       188.86 o
   3   2   9       4559.46       4386.31       174.90 o
   4   2   9        587.64        625.64        51.30 o
   5   2   9       5700.20       5585.42       218.80 o
   6   2   9       1351.77       1338.43        81.70 o
   7   2   9        273.28        229.46        58.32 o
   8   2   9       2291.15       2461.27       132.12 o
  -4   3   9       1802.66        720.38       206.10 o
  -3   3   9          0.37         -1.54        72.99 o
  -2   3   9       3363.81       4072.02       225.44 o
  -1   3   9       3813.49       3904.11       283.94 o
   0   3   9        128.39        122.57        25.72 o
   1   3   9       6065.03       5775.18       275.22 o
   2   3   9       4164.11       4024.80       156.69 o
   3   3   9        226.97        188.04        36.13 o
   4   3   9       6116.58       5965.18       224.88 o
   5   3   9       2035.47       1979.37        97.45 o
   6   3   9        943.07        989.73        67.63 o
   7   3   9       3337.20       3297.24       151.18 o
   8   3   9       1031.49       1036.49        78.52 o
  -3   4   9       2594.65       2290.77       296.74 o
  -2   4   9       2711.42       2974.65       316.54 o
  -1   4   9          5.85         16.12        33.19 o
   0   4   9       3738.35       3858.24       301.41 o
   1   4   9       4187.59       4084.17       165.18 o
   2   4   9         21.09         11.55        20.72 o
   3   4   9       7989.16       7656.71       324.15 o
   4   4   9       2601.68       2529.85       199.13 o
   5   4   9        252.40        234.37        43.97 o
   6   4   9       4073.48       4214.18       174.47 o
   7   4   9       1402.90       1407.18        85.52 o
   8   4   9        420.70        361.50        66.89 o
  -2   5   9          3.36        -29.74        69.52 o
  -1   5   9       2246.41       2910.16       290.51 o
   0   5   9       3714.11       3974.50       424.10 o
   1   5   9        132.45        100.09        39.23 o
   2   5   9       2741.76       2783.21       123.33 o
   3   5   9       1971.51       1917.07       106.54 o
   4   5   9        316.32        244.93        40.38 o
   5   5   9       3747.01       3571.74       177.22 o
   6   5   9       1001.30        929.91        76.68 o
   7   5   9        206.06        192.58        66.59 o
   8   5   9       2739.15       2778.09       160.76 o
  -1   6   9       1701.92       2121.93       243.98 o
   0   6   9         15.07         33.60        60.25 o
   1   6   9       2958.04       3053.07       178.20 o
   2   6   9       2001.03       2113.46       135.83 o
   3   6   9        328.89        304.62        65.96 o
   4   6   9       3556.99       3308.67       164.10 o
   5   6   9       1566.62       1568.78        99.74 o
   6   6   9        486.86        458.05        60.28 o
   7   6   9       2458.28       2475.22       145.78 o
   8   6   9        777.86        919.38        90.85 o
   0   7   9       1763.77       2133.16       239.72 o
   1   7   9       1874.56       1951.28       227.76 o
   2   7   9        112.15        113.15        43.66 o
   3   7   9       2988.25       3142.63       226.02 o
   4   7   9       1163.85       1099.14        81.58 o
   5   7   9        274.31        271.57        58.90 o
   6   7   9       2603.42       2846.18       179.91 o
   7   7   9        858.99        813.30        84.21 o
   2   8   9       1438.86       1549.36       211.84 o
   3   8   9       1333.28       1555.82       119.99 o
   4   8   9         34.86         64.22        45.15 o
   6   8   9        965.44       1106.65        94.68 o
  -4  -7  10       1305.61        681.08       192.50 o
  -3  -7  10        793.61        161.73       160.36 o
  -2  -7  10        106.98         57.10        41.59 o
  -1  -7  10       1463.26       1698.52       136.53 o
   0  -7  10        754.71        925.84       106.86 o
   1  -7  10        153.34         95.33        64.97 o
  -5  -6  10       1266.30        507.90       170.85 o
  -4  -6  10        795.77        696.31       229.53 o
  -3  -6  10         71.69         99.12        42.50 o
  -2  -6  10       1611.51       1890.82       144.91 o
  -1  -6  10        976.15       1027.49       103.55 o
   0  -6  10        336.92        375.49        67.20 o
   1  -6  10       1276.75       1493.09       117.96 o
   2  -6  10        305.23        173.54       168.42 o
   3  -6  10        332.58        225.43       214.97 o
  -6  -5  10       1045.97       1052.54       161.91 o
  -5  -5  10        895.66        942.45       143.39 o
  -4  -5  10        145.76         42.19        37.74 o
  -3  -5  10       2234.11       2258.42       161.57 o
  -2  -5  10       1104.55       1177.79        88.24 o
  -1  -5  10        203.18        265.12        58.52 o
   0  -5  10       3343.25       3937.51       223.81 o
   1  -5  10        585.59        696.89        78.96 o
   2  -5  10       1460.96       1530.54       246.47 o
   3  -5  10       2545.04         65.77        98.66 o
   4  -5  10        246.24        172.87       234.47 o
  -6  -4  10        950.74        994.30       111.66 o
  -5  -4  10         77.97         90.98        44.69 o
  -4  -4  10       1759.42       1013.96       218.88 o
  -3  -4  10       1538.92       1524.87       151.06 o
  -2  -4  10        473.10        493.40        60.93 o
  -1  -4  10       4648.92       5011.23       212.37 o
   0  -4  10       1863.99       2204.16       152.37 o
   1  -4  10        842.50        969.56       148.60 o
   2  -4  10       3880.60       4359.00       434.45 o
   3  -4  10        731.96        749.48        78.50 o
   4  -4  10        924.16        961.51       179.70 o
   5  -4  10       2777.89       3042.93       235.62 o
  -6  -3  10         42.56         36.22        60.48 o
  -5  -3  10       1736.25       1893.90       130.55 o
  -4  -3  10       1144.48       1053.05       103.29 o
  -3  -3  10        225.73        155.41        63.28 o
  -2  -3  10       3380.68       3358.15       162.67 o
  -1  -3  10       2289.76       2492.12       126.71 o
   0  -3  10       1383.96       1525.42        94.17 o
   1  -3  10       4633.27       5180.67       296.38 o
   2  -3  10       1484.73       1614.04       113.24 o
   3  -3  10        817.36       1003.65        90.39 o
   4  -3  10       3279.14       3589.09       172.69 o
   5  -3  10        889.92        851.93       125.97 o
   6  -3  10        812.36        855.49       135.57 o
  -6  -2  10       1356.59       1249.55       185.18 o
  -5  -2  10       1554.75       1582.47       144.49 o
  -4  -2  10        166.82        103.11        39.65 o
  -3  -2  10       5875.25       5786.60       390.02 o
  -2  -2  10       2487.45       2412.80       130.41 o
  -1  -2  10        550.28        554.10        59.06 o
   0  -2  10       7421.58       8448.09       382.18 o
   1  -2  10       2282.40       2762.47       136.17 o
   2  -2  10        854.32        934.47        66.13 o
   3  -2  10       2629.23       2791.62       130.51 o
   4  -2  10        468.32        490.75        73.69 o
   5  -2  10        740.93        692.46       109.53 o
   6  -2  10       2252.10       2135.92       202.49 o
  -6  -1  10       1100.59        994.49       225.71 o
  -5  -1  10         56.03         10.47        51.10 o
  -4  -1  10       2744.81       2359.71       222.14 o
  -3  -1  10       4081.52       3385.46       245.82 o
  -2  -1  10        126.66        129.59        37.46 o
  -1  -1  10       6698.84       7552.08       292.50 o
   0  -1  10       3688.17       4588.68       191.18 o
   1  -1  10       1157.54       1267.94        78.24 o
   2  -1  10       6215.72       6474.29       251.76 o
   3  -1  10       2103.58       1998.39       103.43 o
   4  -1  10       1345.90       1234.26        86.64 o
   5  -1  10       4340.00       4336.34       215.26 o
   6  -1  10        126.31         58.25        56.49 o
   7  -1  10       1608.05       1542.50       172.43 o
  -5   0  10       1953.13       1489.84       208.57 o
  -4   0  10       1993.90       1565.45       130.85 o
  -3   0  10        265.44        114.95        45.70 o
  -2   0  10       6375.64       6328.23       525.51 o
  -1   0  10       3461.48       3981.76       172.12 o
   0   0  10        817.14        863.69        63.32 o
   1   0  10       7095.71       7654.23       288.43 o
   2   0  10       3083.62       2822.84       131.29 o
   3   0  10       1673.74       1567.85        89.30 o
   4   0  10       6707.67       6088.62       245.85 o
   5   0  10       2582.40       2439.69       178.81 o
   6   0  10       1985.32       1761.71       107.48 o
   7   0  10       3583.49       3354.94       224.90 o
  -5   1  10       1502.38       1418.28       259.79 o
  -4   1  10          3.20        -23.44        42.23 o
  -3   1  10       3852.65       3181.55       321.61 o
  -2   1  10       1271.77       1462.77       193.70 o
  -1   1  10        657.56        689.49        60.18 o
   0   1  10       6507.37       7357.10       275.76 o
   1   1  10       2354.23       2309.64       112.93 o
   2   1  10       1079.29        966.44        67.88 o
   3   1  10       7924.79       7543.77       334.13 o
   4   1  10       1683.07       1735.86        96.86 o
   5   1  10       1183.77       1100.95        76.83 o
   6   1  10       4609.99       4761.50       203.55 o
   7   1  10        599.40        510.49        63.28 o
   8   1  10       1268.77       1360.13       135.70 o
  -4   2  10       1441.94        669.96       195.61 o
  -3   2  10       2330.49       2192.35       178.71 o
  -2   2  10        512.80        511.23        66.09 o
  -1   2  10       6565.60       6899.42       538.22 o
   0   2  10       1905.76       2102.69       112.25 o
   1   2  10       1592.75       1471.56        84.06 o
   2   2  10       7102.94       6351.73       243.67 o
   4   2  10       1994.26       1895.18        98.72 o
   5   2  10       6303.39       6146.30       241.63 o
   6   2  10        486.77        484.37        55.25 o
   7   2  10       1206.60       1159.41        83.36 o
   8   2  10       2066.77       2123.14       123.44 o
  -4   3  10       1372.60        841.53       226.91 o
  -3   3  10         84.76        137.11       102.74 o
  -2   3  10       3880.25       4558.88       353.44 o
  -1   3  10       2040.28       2243.34       143.34 o
   0   3  10        160.92        173.42        44.55 o
   1   3  10       6923.26       6490.66       247.64 o
   2   3  10       5273.80       4963.37       198.54 o
   4   3  10       5604.63       5468.32       259.79 o
   5   3  10       1446.92       1520.97        85.48 o
   6   3  10       1810.14       1856.90       101.17 o
   7   3  10       3239.93       3261.06       153.24 o
   8   3  10        203.52        164.84        44.35 o
  -3   4  10       2385.33       2196.32       295.14 o
  -2   4  10       2026.39       2271.03       265.31 o
  -1   4  10        106.11        134.03        46.02 o
   0   4  10       4172.46       4130.77       420.42 o
   1   4  10       2193.13       1988.17       132.00 o
   2   4  10        173.01        149.93        33.30 o
   3   4  10       7037.51       6988.91       304.25 o
   4   4  10       1423.70       1438.76        94.61 o
   5   4  10        602.33        568.59        61.25 o
   6   4  10       3881.57       3743.80       161.24 o
   7   4  10        683.46        776.31        65.78 o
   8   4  10        861.56        869.30        75.79 o
  -2   5  10        120.85         36.31        80.34 o
  -1   5  10       2746.30       3231.37       311.88 o
   0   5  10       1627.25       1706.38       125.66 o
   1   5  10        296.72        224.34        51.80 o
   2   5  10       3929.91       3887.59       210.27 o
   3   5  10       2417.41       2254.37       124.49 o
   4   5  10        596.62        526.25        58.98 o
   5   5  10       4260.57       3948.04       194.78 o
   6   5  10        663.50        588.22        67.89 o
   7   5  10        519.52        531.89        69.36 o
   8   5  10       2202.61       2278.83       146.47 o
  -1   6  10       1125.56       1443.54       195.56 o
   0   6  10        106.98        105.06        75.32 o
   1   6  10       3057.58       3098.57       194.87 o
   2   6  10       1613.94       1553.82       116.00 o
   3   6  10       1009.66       1043.93       112.86 o
   4   6  10       3685.39       3367.38       169.91 o
   5   6  10        707.94        677.30        67.62 o
   6   6  10        543.73        424.44       103.96 o
   7   6  10       2166.66       2257.68       140.78 o
   8   6  10        314.85        298.21        98.89 o
   1   7  10        970.51        943.34       173.13 o
   2   7  10        186.78        190.26        55.41 o
   3   7  10       3491.63       3829.00       215.66 o
   5   7  10        537.27        529.55        66.65 o
   6   7  10       2750.73       2762.64       236.60 o
   7   7  10        515.57        463.61       108.17 o
   4   8  10        306.20        199.99       182.91 o
  -3  -7  11        454.63        563.26       124.78 o
  -2  -7  11        268.92        173.77        64.75 o
   0  -7  11        365.99        341.62        75.36 o
  -4  -6  11        378.47        472.03        91.03 o
  -3  -6  11        321.74        214.50       191.99 o
  -2  -6  11       1460.99       1721.54       147.13 o
  -1  -6  11        498.81        461.06       107.60 o
   0  -6  11        666.23        682.36       113.98 o
   1  -6  11       2040.93       2650.44       323.51 o
   2  -6  11        347.33        238.66       208.41 o
  -5  -5  11        596.47        397.30       132.78 o
  -4  -5  11        260.96        142.43        74.60 o
  -3  -5  11       2035.00       2232.29       184.84 o
  -2  -5  11        559.79        500.97        64.67 o
  -1  -5  11        399.08        359.95        68.21 o
   0  -5  11       2599.74       3129.74       187.88 o
   1  -5  11        398.11        411.88        68.66 o
   2  -5  11       1166.87       1301.01       321.98 o
  -5  -4  11        208.57        164.22        54.90 o
  -4  -4  11       1206.48        974.62       443.36 o
  -3  -4  11        708.66        569.82        81.57 o
  -2  -4  11        630.38        657.37        73.94 o
  -1  -4  11       3474.56       3650.85       171.44 o
   0  -4  11        818.38        901.31        71.84 o
   1  -4  11        944.69       1167.37       100.46 o
   2  -4  11       3994.32       4862.81       248.46 o
   3  -4  11        447.51        493.49        71.75 o
   4  -4  11       1215.44       1465.72       223.80 o
   5  -4  11       2098.59       2472.75       280.77 o
  -5  -3  11       1954.84       1815.66       193.05 o
  -4  -3  11        757.63        661.11       127.89 o
  -3  -3  11        485.85        487.57        68.09 o
  -2  -3  11       2580.87       2496.45       137.88 o
  -1  -3  11       1570.12       1669.03       101.69 o
   0  -3  11       1319.08       1541.72        93.65 o
   1  -3  11       4169.38       4720.26       198.26 o
   2  -3  11        603.09        706.13        81.67 o
   3  -3  11       1330.79       1702.37       124.68 o
   4  -3  11       2724.46       2868.67       172.26 o
   5  -3  11        541.01        537.30       110.51 o
  -5  -2  11        643.99        465.87        97.83 o
  -4  -2  11        197.30        131.14        46.88 o
  -3  -2  11       2148.23       1766.19       141.62 o
  -2  -2  11        671.36        580.71        82.13 o
  -1  -2  11        943.46       1046.07        79.85 o
   0  -2  11       4609.97       5483.62       224.57 o
   1  -2  11        588.87        618.31        59.19 o
   2  -2  11       1831.93       2137.32       110.30 o
   3  -2  11       3567.55       3860.33       181.54 o
   4  -2  11        168.59        182.16        46.30 o
   5  -2  11       1506.26       1604.85       106.04 o
   6  -2  11       2447.88       2376.51       199.85 o
  -5  -1  11        287.97        203.44        75.43 o
  -4  -1  11       2331.16       1885.26       159.59 o
  -3  -1  11       1596.58       1226.89       113.67 o
  -2  -1  11        774.19        862.02        75.17 o
  -1  -1  11       5290.59       6180.00       249.39 o
   0  -1  11        696.94        780.87        62.68 o
   1  -1  11       3164.45       3906.54       169.84 o
   2  -1  11       5405.75       5844.14       234.04 o
   3  -1  11        808.23        692.39        60.30 o
   4  -1  11       1543.42       1353.18        78.36 o
   5  -1  11       3260.33       3065.04       156.25 o
   6  -1  11        126.61         94.44        63.32 o
   7  -1  11        883.56        872.17       133.24 o
  -5   0  11       2173.72       1280.02       257.77 o
  -4   0  11       1096.47        837.54       126.26 o
  -3   0  11        497.45        400.88        95.65 o
  -2   0  11       3716.25       3904.26       216.42 o
  -1   0  11       2950.67       3545.41       159.70 o
   0   0  11       1212.35       1413.90        84.86 o
   1   0  11       6410.29       6841.41       265.21 o
   2   0  11       1374.18       1377.65        84.70 o
   3   0  11       1754.65       1591.29        93.01 o
   4   0  11       3771.83       3396.67       161.65 o
   5   0  11        988.53        925.36        78.71 o
   6   0  11       1883.76       1728.27       109.72 o
   7   0  11       2242.11       2187.75       180.68 o
  -4   1  11        116.59         50.38        55.83 o
  -3   1  11       3565.28       3458.49       269.50 o
  -2   1  11       1406.64       1606.50       125.43 o
  -1   1  11        980.29       1115.99        75.16 o
   0   1  11       6393.15       7304.00       305.34 o
   1   1  11        815.68        832.18        63.91 o
   2   1  11       1645.07       1439.22        86.87 o
   3   1  11       6063.75       5767.32       232.24 o
   4   1  11       1233.19       1279.68        85.86 o
   5   1  11       1538.95       1462.98        93.22 o
   6   1  11       3182.47       3242.20       158.49 o
   7   1  11        268.76        199.30        54.19 o
   8   1  11       1359.91       1315.03       198.68 o
  -4   2  11       2285.49       1617.93       266.11 o
  -3   2  11       1056.43       1125.35       122.13 o
  -2   2  11        862.07        951.26        98.09 o
  -1   2  11       3874.22       4640.12       406.98 o
   0   2  11        910.55       1001.97        68.79 o
   1   2  11       1694.39       1611.54        91.35 o
   2   2  11       3780.37       3379.46       152.12 o
   3   2  11        439.88        334.92        46.11 o
   4   2  11       2354.44       2237.95       115.14 o
   5   2  11       5556.94       5260.50       216.95 o
   6   2  11        225.66        174.95        46.34 o
   7   2  11       1711.10       1661.18       104.68 o
   8   2  11       1979.77       1861.98       118.58 o
  -3   3  11        186.40        186.18       113.17 o
  -2   3  11       2915.75       3537.29       207.78 o
  -1   3  11        842.23        922.46        87.46 o
   0   3  11       1540.22       1560.98       115.17 o
   1   3  11       5749.38       5435.24       217.42 o
   2   3  11        259.76        218.70        39.59 o
   3   3  11       3663.28       3476.08       178.07 o
   5   3  11        457.75        478.09        53.33 o
   6   3  11       3354.41       3364.43       155.78 o
   7   3  11       2962.99       2937.87       146.09 o
   8   3  11         79.94         53.51        36.59 o
  -2   4  11       1008.69       1356.90       200.97 o
  -1   4  11        459.22        520.51        73.42 o
   0   4  11       3657.47       3593.09       259.08 o
   1   4  11        838.21        892.11        88.10 o
   2   4  11        748.42        698.84        61.97 o
   3   4  11       6367.41       6037.73       273.53 o
   4   4  11        916.84        872.51        76.34 o
   5   4  11       1948.74       1928.29       119.88 o
   6   4  11       4068.00       3771.59       196.36 o
   7   4  11        218.14        135.85        60.75 o
   8   4  11       1137.28       1034.65       100.93 o
  -1   5  11       2085.67       2620.21       277.68 o
   0   5  11       1012.83       1107.93       107.83 o
   1   5  11        580.67        557.04        77.41 o
   2   5  11       3811.79       3435.93       198.49 o
   3   5  11        725.62        640.68        60.47 o
   4   5  11        788.47        734.38        70.12 o
   5   5  11       3294.01       3219.15       170.23 o
   6   5  11        227.19        195.63        81.99 o
   7   5  11       1100.20       1000.91        89.73 o
   0   6  11        502.96        522.71       127.11 o
   1   6  11       2740.08       2754.20       175.87 o
   2   6  11        639.64        673.51        86.12 o
   3   6  11       1086.35       1116.22        99.17 o
   4   6  11       2691.31       2407.76       136.53 o
   5   6  11        365.60        363.97        56.99 o
   6   6  11       1122.06       1150.62        93.88 o
   7   6  11       1867.73       1854.70       127.28 o
   2   7  11        312.79        282.99        64.22 o
   3   7  11       3170.66       3307.93       223.50 o
   4   7  11        175.48        137.69        75.13 o
   6   7  11       2198.81       2114.19       136.70 o
  -3  -6  12        535.38        293.45       237.60 o
  -2  -6  12       1179.72       1380.27       166.20 o
  -1  -6  12        151.84        117.38        64.47 o
   0  -6  12        852.53        971.99       110.17 o
   1  -6  12       1484.18       1666.73       136.07 o
  -4  -5  12        751.17        621.73       247.82 o
  -3  -5  12       2542.74       2667.70       180.88 o
  -2  -5  12        150.36        116.34        41.66 o
  -1  -5  12        983.51       1193.91       119.82 o
   0  -5  12       2158.40       2627.60       173.11 o
   1  -5  12        157.93        104.44        66.79 o
   2  -5  12       1515.57       1780.98       243.95 o
  -5  -4  12        375.46        173.40        87.93 o
  -4  -4  12       2160.67        703.16       195.71 o
  -3  -4  12        828.77        819.80        92.76 o
  -2  -4  12        779.19        861.27        85.84 o
  -1  -4  12       3272.93       3675.21       200.75 o
   0  -4  12        447.93        498.14        76.85 o
   1  -4  12       1228.18       1543.81       152.31 o
   2  -4  12       3004.39       3369.99       312.54 o
   3  -4  12         34.29         10.89        38.29 o
  -5  -3  12       1386.75       1263.20       156.60 o
  -4  -3  12        421.99        216.69        82.41 o
  -3  -3  12        448.09        444.22        69.90 o
  -2  -3  12       1729.90       1784.33       117.02 o
  -1  -3  12        855.24        846.17        78.25 o
   0  -3  12        836.53        926.52       131.48 o
   1  -3  12       2823.36       3428.96       158.36 o
   2  -3  12        124.23         60.38        36.93 o
   3  -3  12       2366.99       2800.13       237.35 o
   4  -3  12       2758.18       3204.09       201.21 o
   5  -3  12         56.32        170.71       111.62 o
  -5  -2  12        303.25        216.10        80.61 o
  -4  -2  12        495.72        390.04        87.78 o
  -3  -2  12       2546.21       2357.70       173.03 o
  -2  -2  12        196.26         99.89        37.42 o
  -1  -2  12       1787.86       2067.36       117.97 o
   0  -2  12       3633.82       4168.62       184.59 o
   1  -2  12        352.29        421.61        53.06 o
   2  -2  12       2244.70       2591.35       128.85 o
   3  -2  12       3449.37       3753.38       205.62 o
   4  -2  12          3.58        -27.05        34.12 o
   5  -2  12       1749.35       1737.47       114.93 o
   6  -2  12       1910.69       2028.89       190.95 o
  -5  -1  12        626.78        307.15       136.39 o
  -4  -1  12       1969.09       1471.16       190.68 o
  -3  -1  12        562.97        423.46        80.66 o
  -2  -1  12       1071.76       1195.03        90.46 o
  -1  -1  12       4150.11       4802.83       207.54 o
   0  -1  12        448.71        562.93        60.37 o
   1  -1  12       3123.24       3628.53       161.91 o
   2  -1  12       4693.61       5153.06       213.21 o
   3  -1  12         48.96         37.94        25.98 o
   4  -1  12       2723.75       2517.92       127.07 o
   5  -1  12       3276.64       3069.25       159.18 o
   6  -1  12          0.88         -2.91        51.50 o
  -4   0  12        472.91        293.34        80.64 o
  -3   0  12        630.26        492.25       103.19 o
  -2   0  12       3746.44       4102.35       185.92 o
  -1   0  12       1642.70       1867.41       106.26 o
   0   0  12       2176.85       2499.27       123.12 o
   1   0  12       5423.55       6140.90       243.55 o
   2   0  12        748.70        720.25        62.91 o
   3   0  12       2757.06       2463.09       125.53 o
   4   0  12       2934.20       2471.16       127.11 o
   5   0  12        115.06         69.14        34.97 o
   6   0  12       2251.29       1980.44       122.86 o
   7   0  12       2380.63       2083.01       180.61 o
  -4   1  12        483.88        480.98       162.65 o
  -3   1  12       2747.30       3132.86       235.65 o
  -2   1  12        843.17        881.72       144.32 o
  -1   1  12        746.75        941.05        70.12 o
   0   1  12       3637.82       3948.40       168.77 o
   1   1  12        731.49        806.47        64.04 o
   2   1  12       1119.58       1030.76        75.39 o
   3   1  12       4032.13       3651.31       166.58 o
   4   1  12        305.89        247.60        55.16 o
   5   1  12       1595.48       1507.17        99.78 o
   6   1  12       1994.62       1941.82       117.93 o
   7   1  12         31.49         55.92        42.55 o
  -3   2  12        391.48        314.18        76.57 o
  -2   2  12        935.69        919.78        97.59 o
  -1   2  12       4601.01       5153.45       267.84 o
   0   2  12        715.11        769.13        62.48 o
   1   2  12       3049.74       3107.33       161.13 o
   2   2  12       3469.59       2824.05       137.21 o
   3   2  12        111.88        108.21        36.28 o
   5   2  12       3812.78       3737.12       172.24 o
   6   2  12         38.93         42.18        31.70 o
   7   2  12       1887.28       1862.06       117.46 o
  -3   3  12        548.73        551.32       158.40 o
  -2   3  12       2953.17       3452.38       208.07 o
  -1   3  12        516.81        599.08        79.11 o
   0   3  12       2150.19       2229.47       146.37 o
   1   3  12       4142.64       4181.93       229.97 o
   2   3  12        582.50        489.20        57.37 o
   3   3  12       2406.05       2410.36       123.86 o
   5   3  12        318.65        242.64        53.24 o
   6   3  12       2591.54       2488.49       130.88 o
   7   3  12       2400.82       2407.11       133.25 o
  -2   4  12        362.35        473.22       139.07 o
  -1   4  12        586.56        715.70        86.96 o
   0   4  12       3424.44       3413.47       198.74 o
   1   4  12        222.15        206.40        55.74 o
   2   4  12       1275.47       1099.40       160.63 o
   3   4  12       3275.50       3184.35       149.17 o
   4   4  12         95.86         69.40        35.97 o
   5   4  12       2439.24       2073.88       130.49 o
   6   4  12       2374.14       2305.28       222.05 o
   7   4  12         13.33          5.78        37.53 o
  -1   5  12       1860.44       2353.29       263.32 o
   0   5  12        288.95        257.26        60.44 o
   1   5  12       1411.07       1458.74       177.64 o
   2   5  12       2250.21       2255.36       253.76 o
   3   5  12        197.28        159.27        50.14 o
   4   5  12        921.24        906.64        88.69 o
   5   5  12       2709.69       2372.35       141.85 o
   6   5  12          7.20          1.80        34.82 o
   7   5  12       1760.06       1677.99       124.75 o
   1   6  12       2118.17       2277.58       260.86 o
   2   6  12        273.94        269.14        63.08 o
   3   6  12       1232.18       1180.47       107.58 o
   4   6  12       2333.76       2057.90       181.81 o
   5   6  12         84.59         58.12        37.97 o
   6   6  12       1502.76       1541.15       114.52 o
   3   7  12       2237.94       2136.36       153.91 o
   4   7  12        171.11        155.00        56.63 o
   5   7  12        846.39        876.40       120.18 o
  -2  -6  13        770.72        924.41       126.16 o
  -1  -6  13          3.33        -30.52        41.70 o
   0  -6  13        953.15       1162.43       158.83 o
  -3  -5  13       1715.16       1892.01       137.07 o
  -2  -5  13         14.21         -2.01        41.96 o
  -1  -5  13       1119.95       1397.33       199.82 o
   0  -5  13       1404.99       1822.67       264.42 o
   1  -5  13         18.31         29.20        41.91 o
   2  -5  13       1212.47       1312.71       121.37 o
  -4  -4  13       1176.39       1249.27       206.59 o
  -3  -4  13         32.04         22.87        40.37 o
  -2  -4  13       1301.49       1496.49       118.60 o
  -1  -4  13       2044.61       2475.36       154.70 o
   0  -4  13          1.62        -19.07        30.83 o
   1  -4  13       1721.72       2015.38       144.60 o
   2  -4  13       2154.19       2632.50       269.20 o
   3  -4  13         17.00         23.03        39.26 o
  -4  -3  13        130.39         59.96        48.57 o
  -3  -3  13       1736.98       1635.20       122.14 o
  -2  -3  13       2284.82       2415.61       154.04 o
  -1  -3  13         96.61         69.57        34.55 o
   0  -3  13       1875.12       2334.14       127.77 o
   1  -3  13       2729.94       3206.35       189.05 o
   2  -3  13          1.98         14.71        35.74 o
   3  -3  13       2158.91       2414.85       157.21 o
   4  -3  13       1258.30       1447.67       118.10 o
  -4  -2  13        753.37        707.64       118.04 o
  -3  -2  13       2051.26       1874.54       158.23 o
  -2  -2  13         25.73         -4.42        28.96 o
  -1  -2  13       1636.95       1999.66       118.23 o
   0  -2  13       2919.60       3488.01       164.97 o
   1  -2  13        105.19         95.90        31.89 o
   2  -2  13       2323.75       2590.04       130.71 o
   3  -2  13       2510.07       2744.41       168.24 o
   4  -2  13        112.01         88.29        49.85 o
   5  -2  13       2299.54       2210.15       202.30 o
  -4  -1  13       1631.60       1277.19       175.11 o
  -3  -1  13        190.18        118.50        67.94 o
  -2  -1  13       1482.50       1796.55       114.67 o
  -1  -1  13       3078.11       3831.73       177.97 o
   0  -1  13         73.59         50.38        28.44 o
   1  -1  13       2946.24       3365.61       155.83 o
   2  -1  13       3486.87       3772.07       169.93 o
   3  -1  13         14.66         19.24        25.12 o
   4  -1  13       2786.93       2637.12       166.14 o
   5  -1  13       2571.22       2450.47       165.79 o
   6  -1  13         68.53         15.84        60.77 o
  -4   0  13        340.23        240.47        97.36 o
  -3   0  13       1191.96       1240.65       126.81 o
  -2   0  13       1880.89       2249.49       160.66 o
  -1   0  13         37.80         43.93        30.75 o
   0   0  13       2315.91       2675.11       131.03 o
   1   0  13       3436.06       3747.09       166.87 o
   2   0  13         25.00         10.99        23.70 o
   3   0  13       3966.91       3783.89       171.97 o
   4   0  13       1866.96       1738.57       104.61 o
   5   0  13         38.77         37.86        30.21 o
   6   0  13       2214.78       2073.42       130.31 o
  -3   1  13       1669.34       1780.49       150.67 o
  -2   1  13        207.39        265.56        62.74 o
  -1   1  13       1756.88       1960.31       181.56 o
   0   1  13       3745.15       4236.37       180.94 o
   1   1  13          4.85         -2.77        23.28 o
   2   1  13       4690.74       4610.23       198.51 o
   3   1  13       4195.58       3612.51       209.43 o
   4   1  13         21.50          7.16        27.20 o
   5   1  13       2850.22       2544.57       140.40 o
   6   1  13       1504.78       1357.43       103.89 o
   7   1  13         62.57         59.53        46.21 o
  -3   2  13        145.35        159.91       108.92 o
  -2   2  13       1384.49       1510.28       124.91 o
  -1   2  13       3135.48       3355.92       197.53 o
   0   2  13        272.37        341.63        61.30 o
   1   2  13       2410.95       2595.75       128.62 o
   2   2  13       4064.02       3757.90       171.55 o
   3   2  13        138.82         78.27        33.90 o
   4   2  13       2194.88       1955.44       131.83 o
   5   2  13       2836.51       2797.83       172.61 o
   6   2  13          3.88          8.77        33.39 o
   7   2  13       1978.51       1882.41       121.82 o
  -2   3  13       2270.48       2502.04       169.77 o
  -1   3  13        217.49        244.41        58.53 o
   0   3  13       1939.86       2154.12       145.37 o
   1   3  13       3257.71       3143.00       189.38 o
   2   3  13        214.40        200.47        44.02 o
   3   3  13       3546.11       3433.39       162.51 o
   4   3  13       2326.11       2095.94       117.31 o
   5   3  13         48.73         -9.31        33.20 o
   6   3  13       1831.68       1651.27       126.19 o
   7   3  13       1674.02       1693.18       133.03 o
  -1   4  13       1207.69       1353.70       115.81 o
   0   4  13       3147.95       3218.37       193.51 o
   1   4  13          5.38        -12.58        36.86 o
   2   4  13       1959.72       1844.68       137.91 o
   3   4  13       2547.58       2373.30       125.80 o
   4   4  13          5.68         24.32        32.17 o
   5   4  13       2655.35       2414.49       150.77 o
   6   4  13       2060.15       1886.04       131.52 o
   7   4  13          1.87          0.84        40.87 o
   0   5  13         80.69         95.67        50.37 o
   1   5  13       1460.16       1218.48       113.50 o
   2   5  13       2124.24       2060.23       150.25 o
   3   5  13          0.88        -32.60        36.12 o
   4   5  13       2590.74       2438.40       128.87 o
   5   5  13       2185.04       1884.27       128.62 o
   6   5  13         36.62         35.13        41.77 o
   2   6  13         13.09         15.85        44.64 o
   3   6  13       1637.65       1512.91       126.57 o
   4   6  13       1848.79       1779.70       135.43 o
   5   6  13         20.01         24.22        52.00 o
  -2  -5  14         13.17        -26.89        45.70 o
  -1  -5  14       1041.30       1235.52       166.57 o
   0  -5  14        635.26        801.61       108.41 o
   1  -5  14         26.08         61.90        58.89 o
  -3  -4  14          9.57         14.29        43.20 o
  -2  -4  14       1084.95       1096.26       105.32 o
  -1  -4  14       1316.63       1597.23       288.95 o
   0  -4  14         64.08         35.48        42.63 o
   1  -4  14       1441.65       1725.62       137.60 o
   2  -4  14       1094.62       1256.36       114.87 o
   3  -4  14          9.10         25.35        50.25 o
  -3  -3  14       1408.60       1405.29       142.22 o
  -2  -3  14       1219.10       1427.34       110.81 o
  -1  -3  14          1.57          1.52        32.18 o
   0  -3  14       1566.20       1866.00       115.03 o
   1  -3  14       1326.66       1447.55       167.39 o
   2  -3  14         79.31         80.30        42.68 o
   3  -3  14       2114.33       2366.80       263.38 o
   4  -3  14        960.86       1047.29       105.57 o
  -3  -2  14       1539.39       1689.58       154.96 o
  -2  -2  14          0.11          6.30        34.58 o
  -1  -2  14       1997.41       2452.97       135.75 o
   0  -2  14       1815.63       2290.93       126.35 o
   1  -2  14         50.87         21.10        28.80 o
   2  -2  14       2245.14       2648.57       165.37 o
   3  -2  14       2001.49       2293.00       153.44 o
   4  -2  14        123.37         75.03        45.74 o
   5  -2  14       2157.70         36.35       110.61 o
  -3  -1  14          1.00        -15.73        42.40 o
  -2  -1  14       1460.84       1629.70       111.80 o
  -1  -1  14       1490.13       1682.92       106.41 o
   0  -1  14          2.99        -16.22        24.05 o
   1  -1  14       1854.93       1972.30       110.92 o
   2  -1  14       1659.45       1844.06       106.46 o
   3  -1  14        193.83        159.10        52.42 o
   4  -1  14       2355.91       2459.73       162.14 o
   5  -1  14       1568.91       1556.98       164.89 o
  -3   0  14       1382.98       1349.28       207.69 o
  -2   0  14       1312.09       1486.63       129.40 o
  -1   0  14          0.10          4.60        26.27 o
   0   0  14       2455.49       2775.00       136.92 o
   1   0  14       2361.51       2444.28       125.33 o
   2   0  14         54.82         69.21        29.46 o
   3   0  14       3342.35       3341.15       160.08 o
   4   0  14       1251.56       1099.53        85.53 o
   5   0  14        275.37        134.62        55.58 o
   6   0  14       1952.72       1846.13       125.56 o
  -2   1  14          3.17         22.86        43.51 o
  -1   1  14       1726.91       2102.38       145.57 o
   0   1  14       1734.76       1924.72       106.66 o
   1   1  14         90.20         73.78        29.92 o
   2   1  14       2583.95       2503.57       130.02 o
   3   1  14       1717.19       1605.10       101.57 o
   4   1  14        299.05        209.06        44.03 o
   5   1  14       3015.42       2743.33       153.92 o
   6   1  14        794.53        845.19        91.84 o
  -2   2  14       1350.89       1737.80       138.24 o
  -1   2  14       1445.33       1574.66       124.19 o
   0   2  14         21.94         55.36        39.76 o
   1   2  14       2853.81       3236.79       151.88 o
   2   2  14       2361.49       2260.43       123.63 o
   3   2  14        529.23        398.37        58.63 o
   4   2  14       3124.10       2774.23       146.30 o
   5   2  14       1374.50       1246.66        93.77 o
   6   2  14        499.28        472.67        70.07 o
  -1   3  14         26.79         66.35        44.31 o
   0   3  14       1916.53       2073.88       145.03 o
   1   3  14       1896.81       1840.37       134.23 o
   2   3  14          1.93         -3.91        35.62 o
   3   3  14       3171.41       2494.12       135.23 o
   4   3  14       1494.89       1325.66        94.28 o
   5   3  14         38.40         53.04        46.15 o
   6   3  14       2034.93       1824.77       137.07 o
   0   4  14       1918.72       1907.51       140.54 o
   1   4  14          0.63        -27.78        35.19 o
   2   4  14       2120.66       1810.64       138.28 o
   3   4  14       1677.74       1416.34       121.04 o
   4   4  14         78.22        100.65        39.74 o
   5   4  14       2265.90       2041.00       142.27 o
   6   4  14       1012.20        945.01        99.59 o
   1   5  14       2227.08       2281.51       210.40 o
   2   5  14       1973.91       1743.12       140.10 o
   3   5  14        140.13        148.34        57.44 o
   4   5  14       2007.00       1764.45       323.30 o
   5   5  14       1061.46        924.51       103.38 o
  -1  -4  15        627.11        633.15       102.08 o
   0  -4  15        113.84        129.17        62.59 o
   2  -4  15        394.76        267.72       261.92 o
  -2  -3  15        939.09       1157.72       109.55 o
  -1  -3  15        105.63         98.74        43.62 o
   0  -3  15       1661.05       2017.75       230.44 o
   1  -3  15        683.21        932.35       106.18 o
   2  -3  15        207.29        141.40        74.74 o
   3  -3  15       1677.68       1895.38       143.06 o
  -2  -2  15         64.27         43.58        37.03 o
  -1  -2  15       2265.18       2876.88       153.84 o
   0  -2  15       1140.81       1295.73        94.71 o
   1  -2  15        261.39        287.96        50.66 o
   2  -2  15       2317.24       2566.42       164.41 o
   3  -2  15       1279.06       1440.11       120.61 o
   4  -2  15        249.73        192.42        81.11 o
  -2  -1  15       1545.97       1739.27       146.12 o
  -1  -1  15       1782.98       2211.51       127.45 o
   0  -1  15         31.27         17.01        29.37 o
   1  -1  15       2376.31       2759.35       139.92 o
   2  -1  15       1834.22       2015.12       113.50 o
   3  -1  15        180.16        143.67        86.22 o
   4  -1  15       2212.00       2371.29       160.87 o
  -2   0  15       1003.36       1139.68       114.95 o
  -1   0  15        121.06        104.21        58.55 o
   0   0  15       1854.48       2130.34       117.96 o
   1   0  15        952.33       1038.86        77.95 o
   2   0  15         20.04         29.22        27.52 o
   3   0  15       1747.65       1729.07       105.58 o
   4   0  15        772.44        709.29        75.17 o
   5   0  15        378.47        399.81        77.96 o
  -2   1  15         49.98         80.72        67.59 o
  -1   1  15       1755.08       2283.97       158.68 o
   0   1  15       1324.20       1437.24       115.90 o
   1   1  15        289.81        332.29        50.85 o
   2   1  15       2530.93       2415.52       129.06 o
   3   1  15       1061.92       1019.65        83.41 o
   4   1  15        604.76        534.94        68.69 o
   5   1  15       2770.66       2364.75       137.11 o
   6   1  15        382.04        194.70       186.59 o
  -1   2  15       1108.08       1096.48       105.21 o
   0   2  15         66.09        107.92        49.06 o
   1   2  15       2656.40       2780.43       175.97 o
   2   2  15       1584.88       1630.20       103.89 o
   3   2  15        355.19        309.58        55.03 o
   4   2  15       2366.28       2030.42       123.34 o
   5   2  15        986.98        890.35        86.79 o
   6   2  15        640.58        542.10        73.01 o
   0   3  15       1444.63       1517.06       124.37 o
   1   3  15        856.83        875.72       153.22 o
   2   3  15         66.05         30.55        45.00 o
   3   3  15       2814.82       2544.13       141.01 o
   4   3  15       1136.70        936.14        86.49 o
   5   3  15        401.51        311.41        59.60 o
   6   3  15       1801.15       1648.87       139.11 o
   1   4  15        162.97        142.91        74.16 o
   2   4  15       2164.43       2182.20       159.50 o
   3   4  15        736.91        544.42        86.74 o
   4   4  15        154.58        144.10        47.52 o
   5   4  15       1565.84       1199.19        95.37 o
   1  -3  16        255.07        187.69        72.57 o
  -1  -2  16       1638.88       2008.04       159.72 o
   0  -2  16        627.20        759.39        80.02 o
   1  -2  16        575.21        803.18        96.36 o
   2  -2  16       1990.12       2333.70       158.08 o
   3  -2  16        408.43        377.05        73.33 o
  -1  -1  16        711.88        707.07        97.32 o
   0  -1  16        379.80        414.15        59.92 o
   1  -1  16       1762.24       1918.93       113.54 o
   2  -1  16        480.83        489.93        61.85 o
   3  -1  16        704.85        690.54        88.86 o
   4  -1  16       1754.22       1656.04       132.93 o
  -1   0  16        370.96        358.41        71.54 o
   0   0  16       2123.93       2250.03       156.15 o
   1   0  16        619.10        657.44        68.78 o
   2   0  16        548.17        584.62        66.78 o
   3   0  16       3170.75       3126.24       156.95 o
   4   0  16        639.88        607.06        91.07 o
   0   1  16        780.62        851.58       115.34 o
   1   1  16        574.60        633.33        89.64 o
   2   1  16       2107.74       2249.58       125.97 o
   3   1  16        662.30        589.65        70.86 o
   4   1  16        486.31        425.13        64.54 o
   5   1  16       2446.81       2138.72       163.84 o
   0   2  16        322.89        311.35        82.67 o
   1   2  16       1807.44       1892.71       179.41 o
   2   2  16       1016.66       1015.73        99.84 o
   3   2  16        607.70        620.78        74.00 o
   4   2  16       2256.84       1919.17       121.44 o
   5   2  16        420.00        343.91        63.64 o
   1   3  16        507.85        519.62       106.24 o
   2   3  16        302.66        292.60        68.74 o
   3   3  16       2287.97       2045.57       153.17 o
   4   3  16        467.55        315.96        59.77 o
   1  -1  17       1465.82       1677.27       137.27 o
   2  -1  17        140.71         89.87        65.73 o
   1   0  17        148.50        184.85        60.90 o
   2   0  17        673.30        663.91        92.26 o
   3   0  17       1454.35       1429.72       128.62 o
   2   1  17       1717.30       1704.57       138.43 o
   3   1  17        124.93        140.58        60.66 o
                                                
