# Supplementary material for: Crystal structures of three lead(II) acetate-bridged di­amino­benzene coordination polymers
Source: Acta Crystallogr Sect E Struct Rep Online. 2014 Nov 21;70(Pt 12):566–72. doi: 10.1107/S1600536814025380 (PMC4257386; doi:10.1107/S1600536814025380)
Supplement: Supplementary file 7 [file e-70-00566-IIIsup7.mol]

@<TRIPOS>MOLECULE
III
    32    34     1     0     0
SMALL
NO_CHARGES
****
Generated from the CSD

@<TRIPOS>ATOM
     1 Pb1      8.4670   4.1564   6.9450   Pb        1 RES1   0.0000
     2 N1       8.4473   2.1671   9.0640   N.3       1 RES1   0.0000
     3 H1A      7.7814   1.6132   8.9331   H         1 RES1   0.0000
     4 H1B      9.1661   1.6857   9.1950   H         1 RES1   0.0000
     5 N2      10.5836   3.4033  10.4852   N.3       1 RES1   0.0000
     6 H2A     10.8381   3.0936   9.7190   H         1 RES1   0.0000
     7 H2B     11.2397   3.9270  10.7799   H         1 RES1   0.0000
     8 C1       8.2109   2.8323  10.2769   C.2       1 RES1   0.0000
     9 C2       9.2743   3.4911  10.9685   C.2       1 RES1   0.0000
    10 C3       8.9618   4.1747  12.1186   C.2       1 RES1   0.0000
    11 H3       9.6652   4.5682  12.6202   H         1 RES1   0.0000
    12 C4       7.6644   4.3118  12.5757   C.2       1 RES1   0.0000
    13 C5       6.6173   3.6926  11.8972   C.2       1 RES1   0.0000
    14 H5       5.7255   3.7546  12.2194   H         1 RES1   0.0000
    15 C6       6.8995   2.9981  10.7642   C.2       1 RES1   0.0000
    16 H6       6.1818   2.6082  10.2796   H         1 RES1   0.0000
    17 C7       7.3946   5.1167  13.7467   C.1       1 RES1   0.0000
    18 N3       7.2154   5.7806  14.6662   N.1       1 RES1   0.0000
    19 O1       7.3533   2.3552   5.6074   O.co2     1 RES1   0.0000
    20 O2       9.4593   2.0405   6.1012   O.co2     1 RES1   0.0000
    21 C8       8.3765   1.6296   5.5773   C.2       1 RES1   0.0000
    22 C9       8.3312   0.2690   4.9354   C.3       1 RES1   0.0000
    23 H9A      9.2271   0.0256   4.6224   H         1 RES1   0.0000
    24 H9B      7.7131   0.2868   4.1757   H         1 RES1   0.0000
    25 H9C      8.0235  -0.3912   5.5917   H         1 RES1   0.0000
    26 O3       9.1563   4.7381   4.6866   O.co2     1 RES1   0.0000
    27 O4       7.2554   5.7305   5.1647   O.co2     1 RES1   0.0000
    28 C10      8.1920   5.5218   4.3814   C.2       1 RES1   0.0000
    29 C11      8.2018   6.1804   3.0336   C.3       1 RES1   0.0000
    30 H11A     8.7019   7.0191   3.0820   H         1 RES1   0.0000
    31 H11B     7.2774   6.3657   2.7559   H         1 RES1   0.0000
    32 H11C     8.6213   5.5823   2.3813   H         1 RES1   0.0000
@<TRIPOS>BOND
     1     1     2    1
     2     1    19   un
     3     1    20   un
     4     1    26   un
     5     1    27   un
     6     2     3    1
     7     2     4    1
     8     2     8    1
     9     5     6    1
    10     5     7    1
    11     5     9    1
    12     8     9   un
    13     8    15   un
    14     9    10   un
    15    10    11    1
    16    10    12   un
    17    12    13   un
    18    12    17   un
    19    13    14    1
    20    13    15   un
    21    15    16    1
    22    17    18   un
    23    19    21   un
    24    20    21   un
    25    21    22    1
    26    22    23    1
    27    22    24    1
    28    22    25    1
    29    26    28   un
    30    27    28   un
    31    28    29    1
    32    29    30    1
    33    29    31    1
    34    29    32    1
@<TRIPOS>SUBSTRUCTURE
     1 RES1        1 GROUP             0 ****  ****    0  
@<TRIPOS>CRYSIN
    7.3724    7.6349   13.4069   88.8390   78.3300   66.0350     2     1
